# Supplementary material for: Transcriptional consequences of MBD5 disruption in mouse brain and CRISPR-derived neurons
Source: Mol Autism. 2020 Jun 5;11:45. doi: 10.1186/s13229-020-00354-1 (PMC7275313; doi:10.1186/s13229-020-00354-1)
Supplement: Supplementary file 1 — Additional file 1: Table S1. Information of mouse samples collected. Table S2. Guide RNAs used for MBD5 gene editing. Table S3. Complete list of all expressed genes tested for differential expression in each mouse brain region, corresponding statistics and co-expression module assignment. Table S4. Genes that showed regulation in the same direction at nominal significance in at least one mouse brain region and at least one cell line. Table S5. Description of the gene lists with relevance to neuronal development and function and corresponding publications. Table S6. Complete delineation of genes comprising the gene lists in Supplementary Table 5. Table S7. Complete list of all expressed genes tested for differential expression in NPCs and neurons and corresponding statistics. [file 13229_2020_354_MOESM1_ESM.zip]

Archive with 7 entries (7 files):
- Supplementary_Table_3.xlsx
- Supplementary_Table_4.xlsx
- Supplementary_Table_5_R3.xlsx
- Supplementary_Table_6_NL.xlsx
- Supplementary_Table_7_R3.xlsx
- supplementary table 1.PNG
- Supplementary table 2.PNG
