# Supplementary material for: Transcriptional consequences of MBD5 disruption in mouse brain and CRISPR-derived neurons
Source: Mol Autism. 2020 Jun 5;11:45. doi: 10.1186/s13229-020-00354-1 (PMC7275313; doi:10.1186/s13229-020-00354-1)
Supplement: Supplementary file 1 — Additional file 1: Table S1. Information of mouse samples collected. Table S2. Guide RNAs used for MBD5 gene editing. Table S3. Complete list of all expressed genes tested for differential expression in each mouse brain region, corresponding statistics and co-expression module assignment. Table S4. Genes that showed regulation in the same direction at nominal significance in at least one mouse brain region and at least one cell line. Table S5. Description of the gene lists with relevance to neuronal development and function and corresponding publications. Table S6. Complete delineation of genes comprising the gene lists in Supplementary Table 5. Table S7. Complete list of all expressed genes tested for differential expression in NPCs and neurons and corresponding statistics. [file 13229_2020_354_MOESM1_ESM.zip › Supplementary_Table_3.xlsx]

## Sheet: AddFile1
Tissue	geneId	chr	start	end	strand	entrez	name	type	hgGeneId	hgName	baseMean	log2FoldChange	lfcSE	stat	pvalue	padj	Module
Cb	ENSMUSG00000036792	2	48949508	49325405	1	109241	Mbd5	protein_coding	ENSG00000204406	MBD5	1497.64	-0.346284	0.0538149	-6.43472	1.23705e-10	2.22508e-06	Cb2
Cb	ENSMUSG00000086040	6	54429603	54503768	1	330319	Wipf3	protein_coding	ENSG00000122574	WIPF3	1265.59	-0.30555	0.0563531	-5.42207	5.8913e-08	0.000529834	Cb2
Cb	ENSMUSG00000040125	7	131966460	131994405	1	233919	Gpr26	protein_coding	ENSG00000154478	GPR26	431.673	-0.570795	0.112568	-5.07066	3.96444e-07	0.00237695	Cb5
Cb	ENSMUSG00000031297	X	101079210	101086020	-1	11989	Slc7a3	protein_coding	ENSG00000165349	SLC7A3	446.484	-0.353651	0.0826916	-4.27674	1.89649e-05	0.0682242	Cb4
Cb	ENSMUSG00000045672	4	63214004	63334991	1	373864	Col27a1	protein_coding	ENSG00000196739	COL27A1	1314.57	-0.439148	0.102307	-4.29245	1.76712e-05	0.0682242	Cb0
Cb	ENSMUSG00000032303	9	55011343	55026559	-1	110834	Chrna3	protein_coding	ENSG00000080644	CHRNA3	55.5639	-0.539986	0.13064	-4.1334	3.57438e-05	0.107154	Cb6
Cb	ENSMUSG00000036915	7	30447534	30457690	-1	243911	Kirrel2	protein_coding	ENSG00000126259	KIRREL2	93.8471	-0.480841	0.119358	-4.02854	5.61233e-05	0.144213	Cb10
Cb	ENSMUSG00000033585	7	62348277	62349928	1	17984	Ndn	protein_coding	ENSG00000182636	NDN	5506.27	-0.23999	0.0615059	-3.90191	9.54385e-05	0.190739	Cb1
Cb	ENSMUSG00000062309	9	57504102	57505447	1	102614	Rpp25	protein_coding	ENSG00000178718	RPP25	121.686	-0.379067	0.0966089	-3.92373	8.719e-05	0.190739	Cb6
Cb	ENSMUSG00000026185	1	72857932	72874884	-1	16011	Igfbp5	protein_coding	ENSG00000115461	IGFBP5	5412.91	-0.274959	0.0728213	-3.7758	0.000159496	0.286885	Cb2
Cb	ENSMUSG00000027996	3	83766321	83774316	1	20319	Sfrp2	protein_coding	ENSG00000145423	SFRP2	25.5916	-0.736347	0.198364	-3.71211	0.00020554	0.315969	Cb0
Cb	ENSMUSG00000035200	9	55028156	55048544	-1	108015	Chrnb4	protein_coding	ENSG00000117971	CHRNB4	47.5301	-0.516859	0.139476	-3.70571	0.000210798	0.315969	Cb1
Cb	ENSMUSG00000026344	1	125867622	125913101	-1	72585	Lypd1	protein_coding	ENSG00000150551	LYPD1	592.859	-0.321857	0.0875294	-3.67713	0.000235869	0.326351	Cb5
Cb	ENSMUSG00000033849	1	143640664	143654614	1	26878	B3galt2	protein_coding	ENSG00000162630	B3GALT2	628.512	0.294544	0.0808075	3.645	0.000267388	0.334911	Cb3
Cb	ENSMUSG00000040998	3	132881745	132950291	-1	114249	Npnt	protein_coding	ENSG00000168743	NPNT	133.93	-0.374599	0.103927	-3.60443	0.000312834	0.334911	Cb3
Cb	ENSMUSG00000035431	12	58211772	58214444	1	20605	Sstr1	protein_coding	ENSG00000139874	SSTR1	40.9265	-0.570668	0.158282	-3.60538	0.000311692	0.334911	Cb5
Cb	ENSMUSG00000045991	18	64340364	64398488	1	225631	Onecut2	protein_coding	ENSG00000119547	ONECUT2	127.091	-0.398257	0.110585	-3.60138	0.000316533	0.334911	Cb3
Cb	ENSMUSG00000020642	12	26306797	26415256	-1	108089	Rnf144a	protein_coding	ENSG00000151692	RNF144A	1044.86	-0.187395	0.0536971	-3.48986	0.000483279	0.48293	Cb3
Cb	ENSMUSG00000034435	12	73543114	73546395	-1	238257	Tmem30b	protein_coding	ENSG00000182107	TMEM30B	31.3728	-0.619578	0.183023	-3.38524	0.000711168	0.643186	Cb2
Cb	ENSMUSG00000046546	16	30599723	30602797	1	224093	Fam43a	protein_coding	ENSG00000185112	FAM43A	497.851	-0.18959	0.0560303	-3.3837	0.000715167	0.643186	Cb1
Cb	ENSMUSG00000101860	3	58788407	58812754	-1		Fam188b2-ps	transcribed_unprocessed_pseudogene	NA	NA	49.2459	-0.580443	0.173076	-3.3537	0.000797402	0.682994	Cb0
Cb	ENSMUSG00000047496	1	105276914	105356710	-1	320311	Rnf152	protein_coding	ENSG00000176641	RNF152	3947.1	-0.166443	0.0505688	-3.29142	0.000996818	0.684269	Cb2
Cb	ENSMUSG00000034855	5	92346638	92348889	-1	15945	Cxcl10	protein_coding	ENSG00000169245	CXCL10	12.2207	1.61097	0.490703	3.28298	0.00102714	0.684269
Cb	ENSMUSG00000002055	11	78301529	78322457	1	54141	Spag5	protein_coding	ENSG00000076382	SPAG5	1196.07	0.197641	0.0594317	3.32552	0.000882553	0.684269	Cb2
Cb	ENSMUSG00000020953	12	51593341	51605773	1	12810	Coch	protein_coding	ENSG00000100473	COCH	231.64	-0.385632	0.117169	-3.29125	0.00099742	0.684269	Cb5
Cb	ENSMUSG00000054136	15	89322972	89324728	1	223780	Adm2	protein_coding	ENSG00000128165	ADM2	18.2272	-0.814231	0.246734	-3.30003	0.000966749	0.684269	Cb4
Cb	ENSMUSG00000038843	19	17326141	17356667	-1	14537	Gcnt1	protein_coding	ENSG00000187210	GCNT1	355.292	-0.320834	0.0967237	-3.31701	0.000909857	0.684269	Cb2
Cb	ENSMUSG00000029217	5	72755716	72868483	-1	21682	Tec	protein_coding	ENSG00000135605	TEC	124.502	-0.293114	0.0898803	-3.26115	0.0011096	0.688219	Cb4
Cb	ENSMUSG00000020723	11	107732357	107794557	-1	54377	Cacng4	protein_coding	ENSG00000075461	CACNG4	1178.91	-0.223185	0.0682608	-3.26959	0.00107704	0.688219	Cb1
Cb	ENSMUSG00000037984	6	55677822	55681263	-1	11922	Neurod6	protein_coding	NA	NA	223.08	-0.229532	0.0715902	-3.20619	0.00134503	0.767434	Cb2
Cb	ENSMUSG00000030423	7	38261996	38271423	-1	66161	Pop4	protein_coding	ENSG00000105171	POP4	849.685	0.297083	0.0930417	3.19301	0.00140798	0.767434	Cb4
Cb	ENSMUSG00000020303	11	31357307	31370074	-1	20856	Stc2	protein_coding	ENSG00000113739	STC2	109.532	-0.377805	0.118226	-3.19562	0.00139533	0.767434	Cb0
Cb	ENSMUSG00000051726	12	17172100	17176888	-1	382571	Kcnf1	protein_coding	ENSG00000162975	KCNF1	74.1208	-0.369292	0.114854	-3.21531	0.00130305	0.767434	Cb5
Cb	ENSMUSG00000097929	12	105336594	105383932	1		Tunar	lincRNA	NA	NA	1499.94	-0.152514	0.0479135	-3.18312	0.00145699	0.770792	Cb4
Cb	ENSMUSG00000018143	5	139791513	139802653	1	17135	Mafk	protein_coding	ENSG00000198517	MAFK	216.079	-0.290749	0.0923722	-3.14759	0.00164625	0.84603	Cb5
Cb	ENSMUSG00000039081	14	21983962	21989601	-1	218820	Zfp503	protein_coding	ENSG00000165655	ZNF503	80.1577	-0.453247	0.145682	-3.11121	0.00186324	0.930949	Cb0
Cb	ENSMUSG00000051951	1	3205901	3671498	-1	497097	Xkr4	protein_coding	ENSG00000206579	XKR4	228.451	-0.0326483	0.111507	-0.292792	0.769681	0.999941	Cb2
Cb	ENSMUSG00000102331	1	3647309	3658904	-1		Gm19938	sense_intronic	NA	NA	31.1278	0.268406	0.230683	1.16353	0.244615	0.999941	Cb4
Cb	ENSMUSG00000102348	1	3680155	3681788	1		Gm10568	TEC	NA	NA	14.7336	0.22164	0.259141	0.855289	0.392391	0.999941	Cb5
Cb	ENSMUSG00000025902	1	4490931	4497354	-1	20671	Sox17	protein_coding	ENSG00000164736	SOX17	158.462	-0.110698	0.0798167	-1.3869	0.165472	0.999941	Cb0
Cb	ENSMUSG00000103922	1	4771131	4772199	1		Gm6123	processed_pseudogene	NA	NA	5.42023	0.226652	0.370806	0.611241	0.54104	0.999941
Cb	ENSMUSG00000033845	1	4773206	4785739	-1	27395	Mrpl15	protein_coding	ENSG00000137547	MRPL15	1058.79	0.0074385	0.045334	0.164082	0.869666	0.999941	Cb1
Cb	ENSMUSG00000102275	1	4778063	4779212	-1		Gm37144	TEC	NA	NA	20.6976	0.298135	0.199476	1.49458	0.135023	0.999941	Cb0
Cb	ENSMUSG00000025903	1	4807788	4848410	1	18777	Lypla1	protein_coding	ENSG00000120992	LYPLA1	1144.85	-0.0375705	0.0986797	-0.380732	0.703402	0.999941	Cb2
Cb	ENSMUSG00000033813	1	4857814	4897909	1	21399	Tcea1	protein_coding	ENSG00000187735	TCEA1	1451.63	0.00931436	0.0492303	0.1892	0.849936	0.999941	Cb2
Cb	ENSMUSG00000103280	1	4905751	4906861	-1		Gm37277	TEC	NA	NA	27.3336	0.223299	0.188833	1.18252	0.237	0.999941	Cb2
Cb	ENSMUSG00000002459	1	4909576	5070285	-1	58175	Rgs20	protein_coding	ENSG00000147509	RGS20	354.086	0.0436055	0.0481085	0.9064	0.364724	0.999941	Cb4
Cb	ENSMUSG00000033793	1	5070018	5162529	1	108664	Atp6v1h	protein_coding	ENSG00000047249	ATP6V1H	4298.52	0.0181503	0.0489741	0.370611	0.710927	0.999941	Cb6
Cb	ENSMUSG00000025905	1	5588466	5606131	1	18387	Oprk1	protein_coding	ENSG00000082556	OPRK1	66.1633	-0.220965	0.235901	-0.936687	0.348919	0.999941	Cb5
Cb	ENSMUSG00000025907	1	6206197	6276648	1	12421	Rb1cc1	protein_coding	ENSG00000023287	RB1CC1	4289.53	-0.0294888	0.0536885	-0.549257	0.582829	0.999941	Cb2
Cb	ENSMUSG00000090031	1	6209866	6215293	-1		4732440D04Rik	antisense	NA	NA	340.593	-0.059709	0.0743398	-0.80319	0.421865	0.999941	Cb2
Cb	ENSMUSG00000103845	1	6429655	6441296	-1		Gm19026	processed_pseudogene	NA	NA	15.581	0.132347	0.28933	0.457426	0.647365	0.999941	Cb3
Cb	ENSMUSG00000033740	1	6487231	6860940	1	240690	St18	protein_coding	ENSG00000147488	ST18	3512.04	-0.0351615	0.0482208	-0.729177	0.465894	0.999941	Cb2
Cb	ENSMUSG00000051285	1	7088920	7173628	1	319263	Pcmtd1	protein_coding	ENSG00000168300	PCMTD1	5164.26	0.00709223	0.0466952	0.151883	0.879279	0.999941	Cb2
Cb	ENSMUSG00000103509	1	7148110	7152137	1		Gm38372	TEC	NA	NA	17.3375	-0.265861	0.511475	-0.519793	0.603208	0.999941
Cb	ENSMUSG00000097797	1	7349406	7397869	-1		Gm26901	lincRNA	NA	NA	31.4523	0.211368	0.1627	1.29913	0.1939	0.999941	Cb1
Cb	ENSMUSG00000025909	1	8361475	9299878	-1	71096	Sntg1	protein_coding	ENSG00000147481	SNTG1	232.771	0.103204	0.0998433	1.03366	0.301296	0.999941	Cb3
Cb	ENSMUSG00000061024	1	9545408	9547455	1	59014	Rrs1	protein_coding	ENSG00000179041	RRS1	536.26	-0.040196	0.0665541	-0.603959	0.545871	0.999941	Cb1
Cb	ENSMUSG00000025911	1	9547948	9580673	1	76187	Adhfe1	protein_coding	ENSG00000147576	ADHFE1	287.484	-0.056335	0.0806675	-0.698361	0.484952	0.999941	Cb5
Cb	ENSMUSG00000079671	1	9560832	9631175	-1		2610203C22Rik	processed_transcript	NA	NA	6.96647	0.108826	0.352358	0.308851	0.757435	0.999941
Cb	ENSMUSG00000067879	1	9601199	9627143	1	76982	3110035E14Rik	protein_coding	ENSG00000169085	C8orf46	445.228	-0.0119978	0.079512	-0.150892	0.880061	0.999941	Cb5
Cb	ENSMUSG00000025912	1	9667415	9700209	-1	17864	Mybl1	protein_coding	ENSG00000185697	MYBL1	369.794	0.011485	0.07414	0.154909	0.876893	0.999941	Cb2
Cb	ENSMUSG00000045210	1	9718622	9748382	-1	70675	Vcpip1	protein_coding	ENSG00000175073	VCPIP1	2419.86	-0.0442591	0.0531071	-0.833394	0.404622	0.999941	Cb3
Cb	ENSMUSG00000025915	1	9798107	9900845	1	170755	Sgk3	protein_coding	NA	NA	553.184	-0.0342185	0.0933967	-0.366378	0.714083	0.999941	Cb3
Cb	ENSMUSG00000046101	1	9908638	9942085	1	240697	Mcmdc2	protein_coding	ENSG00000178460	MCMDC2	44.11	0.0613947	0.156777	0.391606	0.69535	0.999941	Cb2
Cb	ENSMUSG00000098234	1	9941959	9944118	-1		Snhg6	lincRNA	NA	NA	296.253	0.0904982	0.0813605	1.11231	0.266004	0.999941	Cb4
Cb	ENSMUSG00000099032	1	9960163	9967932	-1	100039596	Tcf24	protein_coding	ENSG00000261787	TCF24	5.65809	0.227003	0.400406	0.566931	0.570761	0.999941
Cb	ENSMUSG00000025916	1	9968624	10009136	-1	69312	Ppp1r42	protein_coding	ENSG00000178125	PPP1R42	6.86073	-0.126091	0.394135	-0.319918	0.749031	0.999941
Cb	ENSMUSG00000025917	1	10024601	10038168	-1	26754	Cops5	protein_coding	ENSG00000121022	COPS5	2207	0.0103874	0.0496138	0.209366	0.834163	0.999941	Cb1
Cb	ENSMUSG00000056763	1	10037987	10136768	1	211660	Cspp1	protein_coding	ENSG00000104218	CSPP1	1723.56	-0.0220932	0.0578302	-0.382036	0.702434	0.999941	Cb2
Cb	ENSMUSG00000067851	1	10137571	10232670	-1	211673	Arfgef1	protein_coding	ENSG00000066777	ARFGEF1	4764.28	0.028934	0.0373723	0.774211	0.438806	0.999941	Cb2
Cb	ENSMUSG00000048960	1	10993465	11303681	1	109294	Prex2	protein_coding	ENSG00000046889	PREX2	3047.88	-0.0301516	0.0420928	-0.716313	0.473798	0.999941	Cb2
Cb	ENSMUSG00000057715	1	11414105	11975901	1	320492	A830018L16Rik	protein_coding	ENSG00000165084	C8orf34	331.505	0.00695944	0.111516	0.0624077	0.950238	0.999941	Cb3
Cb	ENSMUSG00000016918	1	12692277	12861192	1	240725	Sulf1	protein_coding	ENSG00000137573	SULF1	1233.55	0.00620181	0.0922496	0.0672286	0.9464	0.999941	Cb2
Cb	ENSMUSG00000025938	1	12866549	12992650	-1	240726	Slco5a1	protein_coding	ENSG00000137571	SLCO5A1	110.054	-0.0380299	0.111337	-0.341574	0.732671	0.999941	Cb3
Cb	ENSMUSG00000005886	1	13139105	13374083	-1	17978	Ncoa2	protein_coding	ENSG00000140396	NCOA2	3487.93	0.00505404	0.0635065	0.079583	0.936569	0.999941	Cb2
Cb	ENSMUSG00000025935	1	13564698	13589910	-1	72265	Tram1	protein_coding	ENSG00000067167	TRAM1	1294.44	0.0549291	0.0589604	0.931626	0.35153	0.999941	Cb2
Cb	ENSMUSG00000025937	1	13623330	13660546	-1	212442	Lactb2	protein_coding	ENSG00000147592	LACTB2	672.718	0.0143081	0.0609048	0.234925	0.814267	0.999941	Cb2
Cb	ENSMUSG00000025932	1	14168954	14310235	-1	14048	Eya1	protein_coding	ENSG00000104313	EYA1	200.691	-0.138919	0.0970784	-1.431	0.152429	0.999941	Cb2
Cb	ENSMUSG00000025930	1	14753346	14755992	-1	17681	Msc	protein_coding	ENSG00000178860	MSC	13.2907	-0.0462057	0.262703	-0.175886	0.860384	0.999941
Cb	ENSMUSG00000092083	1	15287254	15723750	1	98741	Kcnb2	protein_coding	ENSG00000182674	KCNB2	300.959	0.0793875	0.112276	0.707074	0.47952	0.999941	Cb3
Cb	ENSMUSG00000025925	1	15805646	15844052	1	21749	Terf1	protein_coding	ENSG00000147601	TERF1	554.022	0.00183173	0.0506906	0.0361356	0.971174	0.999941	Cb2
Cb	ENSMUSG00000104379	1	15853331	15856499	1		Gm37509	TEC	NA	NA	40.379	-0.179453	0.157906	-1.13645	0.255768	0.999941	Cb2
Cb	ENSMUSG00000032719	1	15853862	15892722	-1	226866	Sbspon	protein_coding	ENSG00000164764	SBSPON	8.25868	-0.176309	0.37407	-0.471326	0.637408	0.999941
Cb	ENSMUSG00000043716	1	16101295	16104662	-1	19989	Rpl7	protein_coding	ENSG00000147604	RPL7	7471.23	0.00679479	0.0583287	0.116491	0.907263	0.999941	Cb1
Cb	ENSMUSG00000025921	1	16105774	16133734	1	98711	Rdh10	protein_coding	ENSG00000121039	RDH10	660.334	-0.051853	0.0580042	-0.893953	0.371347	0.999941	Cb9
Cb	ENSMUSG00000025920	1	16228674	16520112	-1	29819	Stau2	protein_coding	ENSG00000040341	STAU2	3025.75	-0.00235086	0.0499349	-0.0470784	0.962451	0.999941	Cb3
Cb	ENSMUSG00000025939	1	16540790	16619489	-1	66799	Ube2w	protein_coding	ENSG00000104343	UBE2W	1755.59	-0.0198275	0.0599813	-0.330562	0.740976	0.999941	Cb2
Cb	ENSMUSG00000079658	1	16641725	16657042	-1	67923,102642819	Tceb1	protein_coding	ENSG00000154582	TCEB1	4406.33	0.0117285	0.0659685	0.177789	0.858888	0.999941	Cb4
Cb	ENSMUSG00000025940	1	16665207	16678275	1	70397	Tmem70	protein_coding	ENSG00000175606	TMEM70	1495.17	-0.0282037	0.0625925	-0.450592	0.652283	0.999941	Cb4
Cb	ENSMUSG00000025779	1	16688051	16709611	1	17087	Ly96	protein_coding	ENSG00000154589	LY96	35.4684	0.203599	0.154476	1.31799	0.187506	0.999941	Cb1
Cb	ENSMUSG00000042686	1	16964560	17097889	-1	57339	Jph1	protein_coding	ENSG00000104369	JPH1	977.337	-0.00314601	0.0464745	-0.0676933	0.94603	0.999941	Cb2
Cb	ENSMUSG00000025777	1	17145362	17164271	1	14545	Gdap1	protein_coding	ENSG00000104381	GDAP1	4849.58	-0.00797578	0.0468227	-0.17034	0.864743	0.999941	Cb3
Cb	ENSMUSG00000099899	1	17168403	17173103	1		Gm28784	lincRNA	NA	NA	40.4483	-0.129974	0.153251	-0.848114	0.396374	0.999941	Cb4
Cb	ENSMUSG00000101589	1	17397412	17400281	-1		Rbm6-ps1	processed_pseudogene	NA	NA	8.28295	-0.234332	0.32935	-0.711498	0.476776	0.999941
Cb	ENSMUSG00000067780	1	17601901	17630939	1	94227	Pi15	protein_coding	ENSG00000137558	PI15	12.3142	0.0587884	0.298336	0.197054	0.843785	0.999941
Cb	ENSMUSG00000100053	1	17615084	17641081	-1		Gm28154	antisense	NA	NA	16.5125	-0.352386	0.222691	-1.5824	0.113558	0.999941	Cb5
Cb	ENSMUSG00000085125	1	17676027	17727646	-1		Gm16070	antisense	NA	NA	5.14874	0.316016	0.485309	0.651165	0.51494	0.999941
Cb	ENSMUSG00000025776	1	17727045	17766344	1	83691	Crispld1	protein_coding	ENSG00000121005	CRISPLD1	47.9493	-0.069513	0.154178	-0.450863	0.652088	0.999941	Cb3
Cb	ENSMUSG00000099473	1	17993010	17999622	-1		Gm18775	unprocessed_pseudogene	NA	NA	17.1563	-0.036066	0.236987	-0.152185	0.879041	0.999941	Cb11
Cb	ENSMUSG00000101717	1	18034818	18058790	-1		Gm28756	transcribed_unprocessed_pseudogene	NA	NA	5.57097	-0.0641456	0.379687	-0.168943	0.865841	0.999941
Cb	ENSMUSG00000025927	1	19208914	19238576	1	21419	Tfap2b	protein_coding	ENSG00000008196	TFAP2B	1337.78	-0.150861	0.0945081	-1.59628	0.110427	0.999941	Cb2
Cb	ENSMUSG00000099906	1	20679023	20684298	1		Gm28653	lincRNA	NA	NA	57.4804	-0.0916334	0.154313	-0.593814	0.552637	0.999941	Cb4
Cb	ENSMUSG00000041859	1	20802968	20820312	-1	17215	Mcm3	protein_coding	ENSG00000112118	MCM3	99.9431	0.0117548	0.138911	0.0846207	0.932563	0.999941	Cb1
Cb	ENSMUSG00000097934	1	20888650	20890473	-1		6720483E21Rik	lincRNA	NA	NA	40.6632	0.155788	0.151485	1.02841	0.303758	0.999941	Cb1
Cb	ENSMUSG00000025931	1	20890606	20939650	1	74229	Paqr8	protein_coding	ENSG00000170915	PAQR8	10829.2	-0.0604904	0.0590055	-1.02516	0.305286	0.999941	Cb2
Cb	ENSMUSG00000100929	1	20945711	20946914	1		Gm28064	processed_pseudogene	NA	NA	32.7759	-0.00298421	0.169734	-0.0175816	0.985973	0.999941	Cb2
Cb	ENSMUSG00000041809	1	20951626	20990841	1	71877	Efhc1	protein_coding	ENSG00000096093	EFHC1	71.2419	-0.139069	0.133717	-1.04002	0.298328	0.999941	Cb2
Cb	ENSMUSG00000041779	1	20996299	21079229	-1	170829	Tram2	protein_coding	ENSG00000065308	TRAM2	63.9447	-0.026314	0.129925	-0.202532	0.839501	0.999941	Cb3
Cb	ENSMUSG00000100819	1	21178988	21187427	1		Gm2693	unprocessed_pseudogene	NA	NA	7.42469	0.0997321	0.331129	0.301188	0.763271	0.999941
Cb	ENSMUSG00000025933	1	21218575	21230167	1	75712	Tmem14a	protein_coding	ENSG00000096092	TMEM14A	587.835	0.00263524	0.0680327	0.0387348	0.969102	0.999941	Cb6
Cb	ENSMUSG00000025934	1	21240589	21265661	1	14859	Gsta3	protein_coding	ENSG00000174156	GSTA3	58.7522	-0.153337	0.144465	-1.06142	0.288499	0.999941	Cb0
Cb	ENSMUSG00000028033	1	21398403	21961942	-1	226922	Kcnq5	protein_coding	ENSG00000185760	KCNQ5	110.361	-0.00890614	0.148896	-0.0598146	0.952303	0.999941	Cb5
Cb	ENSMUSG00000082935	1	21511933	21513056	-1		Gm7658	processed_pseudogene	NA	NA	6.13036	-0.337286	0.387879	-0.869566	0.384538	0.999941
Cb	ENSMUSG00000041670	1	22286251	22805724	-1		Rims1	protein_coding	ENSG00000079841	RIMS1	7014.83	-0.0105243	0.0476733	-0.220759	0.82528	0.999941	Cb2
Cb	ENSMUSG00000101468	1	22984863	22987125	-1		Gm7761	processed_pseudogene	NA	NA	9.66159	-0.373251	0.302597	-1.23349	0.217392	0.999941
Cb	ENSMUSG00000097970	1	23291537	23291935	1		Gm27028	lincRNA	NA	NA	34.0799	0.00407164	0.178306	0.0228351	0.981782	0.999941	Cb2
Cb	ENSMUSG00000026158	1	23366424	23397772	-1	70155	Ogfrl1	protein_coding	ENSG00000119900	OGFRL1	6977.05	0.00267539	0.0678722	0.0394181	0.968557	0.999941	Cb2
Cb	ENSMUSG00000026156	1	23761753	23849158	1	280645	B3gat2	protein_coding	ENSG00000112309	B3GAT2	547.011	-0.0931137	0.0616285	-1.51089	0.130817	0.999941	Cb3
Cb	ENSMUSG00000026155	1	23844846	23922317	-1	98366	Smap1	protein_coding	ENSG00000112305	SMAP1	2440.25	-0.0323106	0.0465382	-0.694283	0.487505	0.999941	Cb1
Cb	ENSMUSG00000026154	1	23995939	24005656	-1	68002	Sdhaf4	protein_coding	NA	NA	433.505	-0.0345117	0.0781713	-0.441488	0.65886	0.999941	Cb1
Cb	ENSMUSG00000026153	1	24011093	24100341	-1	68187	Fam135a	protein_coding	ENSG00000082269	FAM135A	2013.27	0.0019186	0.0568656	0.0337392	0.973085	0.999941	Cb2
Cb	ENSMUSG00000102398	1	24100625	24103424	1		Gm37580	TEC	NA	NA	7.95219	0.270171	0.317566	0.850755	0.394905	0.999941
Cb	ENSMUSG00000026147	1	24177610	24252684	1	12839	Col9a1	protein_coding	ENSG00000112280	COL9A1	39.0521	-0.0099368	0.160809	-0.0617927	0.950728	0.999941	Cb1
Cb	ENSMUSG00000026141	1	24261890	24587472	-1	12823	Col19a1	protein_coding	ENSG00000082293	COL19A1	273.052	-0.0737592	0.0860594	-0.857073	0.391405	0.999941	Cb2
Cb	ENSMUSG00000100131	1	24611535	24612410	-1		Gm28439	unprocessed_pseudogene	NA	NA	136.173	0.0917407	0.145276	0.63149	0.52772	0.999941	Cb3
Cb	ENSMUSG00000067736	1	24612407	24612700	-1		Gm10222	unprocessed_pseudogene	NA	NA	31.6331	0.0491332	0.167046	0.29413	0.768658	0.999941	Cb3
Cb	ENSMUSG00000101939	1	24612775	24613119	-1		Gm28438	unprocessed_pseudogene	NA	NA	51.5341	0.17191	0.170367	1.00906	0.312948	0.999941	Cb1
Cb	ENSMUSG00000101111	1	24613189	24613971	-1		Gm28437	unprocessed_pseudogene	NA	NA	268.317	0.0812266	0.132553	0.612788	0.540017	0.999941	Cb1
Cb	ENSMUSG00000100862	1	24613974	24614651	-1		Gm10925	unprocessed_pseudogene	NA	NA	407.209	0.0128733	0.108252	0.11892	0.905339	0.999941	Cb6
Cb	ENSMUSG00000102070	1	24614885	24615565	-1		Gm28661	unprocessed_pseudogene	NA	NA	260.525	0.022943	0.134486	0.170597	0.86454	0.999941	Cb1
Cb	ENSMUSG00000101249	1	24615706	24616197	-1		Gm29216	unprocessed_pseudogene	NA	NA	315.355	0.0274212	0.140775	0.194788	0.845559	0.999941	Cb1
Cb	ENSMUSG00000073725	1	24678630	24766301	1	68421	Lmbrd1	protein_coding	ENSG00000168216	LMBRD1	7077.4	0.0281246	0.0304558	0.923457	0.355769	0.999941	Cb3
Cb	ENSMUSG00000033569	1	25067476	25829707	-1	210933	Adgrb3	protein_coding	NA	NA	3265.23	0.0382494	0.0483442	0.791189	0.428834	0.999941	Cb2
Cb	ENSMUSG00000102250	1	25672245	25676239	-1		Gm38260	TEC	NA	NA	4.58055	-0.531655	0.457756	-1.16144	0.245465	0.999941
Cb	ENSMUSG00000102317	1	25686062	25691501	-1		Gm37628	TEC	NA	NA	4.70027	0.790552	0.527144	1.49969	0.133695	0.999941
Cb	ENSMUSG00000102465	1	25735389	25738969	-1		Gm38198	TEC	NA	NA	25.1619	-0.117143	0.241654	-0.484754	0.627851	0.999941	Cb9
Cb	ENSMUSG00000102659	1	25755343	25759033	-1		Gm37077	TEC	NA	NA	6.04309	0.169985	0.414041	0.410551	0.681401	0.999941
Cb	ENSMUSG00000102386	1	25808956	25809972	-1		2900022M07Rik	TEC	NA	NA	18.1931	0.0789814	0.389797	0.202622	0.839431	0.999941	Cb4
Cb	ENSMUSG00000104516	1	25830657	25831878	1		Gm9884	TEC	NA	NA	32.6118	0.116637	0.169564	0.687864	0.491538	0.999941	Cb2
Cb	ENSMUSG00000086240	1	28580499	28580772	-1		Gm7846	processed_pseudogene	NA	NA	7.34425	0.26472	0.324949	0.81465	0.415273	0.999941
Cb	ENSMUSG00000048874	1	30802339	30873921	-1	213109	Phf3	protein_coding	ENSG00000118482	PHF3	3420.61	-0.0159182	0.036308	-0.438421	0.661081	0.999941	Cb2
Cb	ENSMUSG00000026064	1	30940302	30949770	-1	19243,102643131	Ptp4a1	protein_coding	ENSG00000112245	PTP4A1	1190.67	-0.0132331	0.0734615	-0.180136	0.857046	0.999941	Cb11
Cb	ENSMUSG00000026058	1	32172714	32658568	1	170771	Khdrbs2	protein_coding	ENSG00000112232	KHDRBS2	242.905	0.0811373	0.0704085	1.15238	0.249165	0.999941	Cb3
Cb	ENSMUSG00000103482	1	32473757	32475565	1		Gm37999	TEC	NA	NA	5.51129	0.286044	0.403427	0.709036	0.478302	0.999941
Cb	ENSMUSG00000026134	1	33453810	33669795	-1	19076	Prim2	protein_coding	ENSG00000146143	PRIM2	309.212	0.00155737	0.0640254	0.0243243	0.980594	0.999941	Cb1
Cb	ENSMUSG00000103746	1	33669824	33670712	1		1700001G17Rik	TEC	NA	NA	14.2982	0.0466209	0.242875	0.191954	0.847778	0.999941	Cb0
Cb	ENSMUSG00000004768	1	33719887	33742564	1	19335	Rab23	protein_coding	ENSG00000112210	RAB23	1244.49	-0.0242137	0.0410932	-0.58924	0.5557	0.999941	Cb2
Cb	ENSMUSG00000042215	1	33745484	33757795	-1	213539	Bag2	protein_coding	ENSG00000112208	BAG2	278.849	0.0460019	0.0678486	0.678009	0.497766	0.999941	Cb1
Cb	ENSMUSG00000042197	1	33761545	33814595	-1	98403	Zfp451	protein_coding	ENSG00000112200	ZNF451	2144.06	-0.00649234	0.0472518	-0.137399	0.890716	0.999941	Cb2
Cb	ENSMUSG00000081402	1	33836124	33838680	-1		Gm15455	processed_pseudogene	NA	NA	6.20536	0.17824	0.37107	0.48034	0.630986	0.999941
Cb	ENSMUSG00000042182	1	33852052	33907816	-1	320705	Bend6	protein_coding	ENSG00000151917	BEND6	9060.96	0.0282498	0.0588499	0.480031	0.631205	0.999941	Cb11
Cb	ENSMUSG00000104416	1	33889490	33891117	-1		Gm37067	TEC	NA	NA	24.8697	0.0660009	0.249084	0.264975	0.791029	0.999941
Cb	ENSMUSG00000026131	1	33908225	34308661	1	13518	Dst	protein_coding	NA	NA	18349.7	0.0288946	0.0601535	0.480347	0.630981	0.999941	Cb3
Cb	ENSMUSG00000103364	1	34032100	34033797	1		Gm38157	TEC	NA	NA	30.2308	0.098346	0.240973	0.40812	0.683185	0.999941	Cb4
Cb	ENSMUSG00000096992	1	34165856	34178446	-1		Gm26788	processed_transcript	NA	NA	7.48528	0.0362707	0.344103	0.105407	0.916053	0.999941
Cb	ENSMUSG00000104475	1	34236596	34238820	1		D630036G22Rik	TEC	NA	NA	13.6435	-0.237086	0.283771	-0.835483	0.403446	0.999941
Cb	ENSMUSG00000101462	1	34415050	34417986	-1		Gm3052	transcribed_processed_pseudogene	NA	NA	10.3303	0.0386829	0.278258	0.139018	0.889436	0.999941
Cb	ENSMUSG00000042111	1	34436670	34439672	-1	69668	Ccdc115	protein_coding	ENSG00000136710	CCDC115	676.693	-0.0034885	0.0451616	-0.0772449	0.938429	0.999941	Cb4
Cb	ENSMUSG00000026127	1	34439851	34449356	1	27993	Imp4	protein_coding	ENSG00000136718	IMP4	1329.89	-0.00822585	0.0395971	-0.207738	0.835433	0.999941	Cb8
Cb	ENSMUSG00000026126	1	34459762	34475733	1	19253	Ptpn18	protein_coding	ENSG00000072135	PTPN18	57.9198	-0.159017	0.162421	-0.979044	0.327558	0.999941	Cb0
Cb	ENSMUSG00000026124	1	34535648	34544313	1	12627	Cfc1	protein_coding	NA	NA	4.71167	-0.00712631	0.509232	-0.0139942	0.988835	0.999941
Cb	ENSMUSG00000045174	1	34579657	34590944	1	211383	Amer3	protein_coding	ENSG00000178171	AMER3	1703	-0.0347792	0.0478382	-0.727017	0.467216	0.999941	Cb8
Cb	ENSMUSG00000037509	1	34678188	34813309	1	226970	Arhgef4	protein_coding	ENSG00000136002	ARHGEF4	3242.8	0.00449839	0.0408443	0.110135	0.912302	0.999941	Cb6
Cb	ENSMUSG00000104002	1	34809360	34811908	-1		Gm38336	antisense	NA	NA	26.6773	0.0286143	0.194446	0.147158	0.883007	0.999941	Cb4
Cb	ENSMUSG00000037503	1	34813219	34843065	-1	214469	Fam168b	protein_coding	ENSG00000152102	FAM168B	10355.5	-0.0383838	0.0535513	-0.716767	0.473518	0.999941	Cb2
Cb	ENSMUSG00000026123	1	34849976	34879580	1	226971	Plekhb2	protein_coding	ENSG00000115762	PLEKHB2	9288.45	0.00484094	0.0302532	0.160014	0.87287	0.999941	Cb3
Cb	ENSMUSG00000045216	1	36068400	36106446	1	50785	Hs6st1	protein_coding	ENSG00000136720	HS6ST1	1838.81	-0.0597931	0.0590816	-1.01204	0.311517	0.999941	Cb10
Cb	ENSMUSG00000037470	1	36140027	36244720	-1	320011	Uggt1	protein_coding	ENSG00000136731	UGGT1	2451.3	0.00239575	0.0550597	0.0435118	0.965294	0.999941	Cb2
Cb	ENSMUSG00000047180	1	36264597	36274679	-1	214854	Neurl3	protein_coding	ENSG00000163121	NEURL3	20.843	0.187404	0.229479	0.816648	0.41413	0.999941	Cb1
Cb	ENSMUSG00000037447	1	36307733	36324029	1	214855	Arid5a	protein_coding	ENSG00000196843	ARID5A	446.013	-0.10171	0.0646756	-1.57261	0.115809	0.999941	Cb10
Cb	ENSMUSG00000010453	1	36335730	36369181	-1	226976	Kansl3	protein_coding	ENSG00000114982	KANSL3	3457.99	-0.0222974	0.0382297	-0.583248	0.559726	0.999941	Cb2
Cb	ENSMUSG00000001143	1	36419871	36445271	-1	214895	Lman2l	protein_coding	ENSG00000114988	LMAN2L	1788.53	-0.0143465	0.0437602	-0.327845	0.743029	0.999941	Cb8
Cb	ENSMUSG00000037408	1	36471620	36508764	1	94220	Cnnm4	protein_coding	ENSG00000158158	CNNM4	859.036	-0.00745683	0.0607874	-0.122671	0.902368	0.999941	Cb2
Cb	ENSMUSG00000001138	1	36511867	36528237	1	94218	Cnnm3	protein_coding	ENSG00000168763	CNNM3	2035.24	-0.0102788	0.0510654	-0.201288	0.840473	0.999941	Cb8
Cb	ENSMUSG00000067653	1	36530188	36547201	-1	78321,109346	Ankrd23	protein_coding	ENSG00000163126	ANKRD23	707.786	0.00512669	0.0506804	0.101157	0.919426	0.999941	Cb0
Cb	ENSMUSG00000026121	1	36548639	36558349	-1	20353	Sema4c	protein_coding	ENSG00000168758	SEMA4C	977.788	-0.109362	0.0645697	-1.69371	0.0903203	0.999941	Cb7
Cb	ENSMUSG00000087589	1	36557701	36565613	1		D430040D24Rik	processed_transcript	NA	NA	45.7389	-0.0297902	0.166948	-0.17844	0.858377	0.999941	Cb1
Cb	ENSMUSG00000046337	1	36562692	36683183	-1	381337	Fam178b	protein_coding	ENSG00000168754	FAM178B	8.71049	0.0525055	0.315782	0.166271	0.867943	0.999941
Cb	ENSMUSG00000061518	1	36691484	36693681	1	12859,102641600	Cox5b	protein_coding	NA	NA	4621.47	-0.0390043	0.0549853	-0.709359	0.478102	0.999941	Cb1
Cb	ENSMUSG00000037351	1	36698114	36714422	-1	226977	Actr1b	protein_coding	ENSG00000115073	ACTR1B	8184.22	0.00193295	0.0309275	0.0624993	0.950165	0.999941	Cb1
Cb	ENSMUSG00000026117	1	36761798	36782818	1	22637	Zap70	protein_coding	ENSG00000115085	ZAP70	21.6962	0.113479	0.221222	0.512965	0.607976	0.999941	Cb6
Cb	ENSMUSG00000026116	1	36792191	36943666	-1	56030	Tmem131	protein_coding	ENSG00000075568	TMEM131	3239.06	-0.0051036	0.0543077	-0.0939755	0.925129	0.999941	Cb2
Cb	ENSMUSG00000050122	1	37026596	37187613	1		Vwa3b	protein_coding	ENSG00000168658	VWA3B	11.4942	-0.283512	0.356969	-0.794219	0.427068	0.999941
Cb	ENSMUSG00000026113	1	37299865	37410736	1	269180	Inpp4a	protein_coding	ENSG00000040933	INPP4A	6944.23	0.000202678	0.0413107	0.00490619	0.996085	0.999941	Cb8
Cb	ENSMUSG00000026112	1	37417084	37430103	-1	76178	Coa5	protein_coding	ENSG00000183513	COA5	2325.48	0.0506397	0.0354214	1.42963	0.152822	0.999941	Cb3
Cb	ENSMUSG00000026111	1	37430139	37439124	1	67387	Unc50	protein_coding	ENSG00000115446	UNC50	1328.97	0.0433029	0.0504834	0.857764	0.391023	0.999941	Cb4
Cb	ENSMUSG00000026110	1	37439340	37541016	-1	269181	Mgat4a	protein_coding	ENSG00000071073	MGAT4A	1569.88	0.0833824	0.0316589	2.63377	0.00844423	0.999941	Cb2
Cb	ENSMUSG00000026090	1	37611677	37720085	-1	72097	2010300C02Rik	protein_coding	ENSG00000196872	KIAA1211L	1111.86	-0.0530769	0.0608005	-0.872968	0.382681	0.999941	Cb7
Cb	ENSMUSG00000060771	1	37754776	37866429	-1	211484	Tsga10	protein_coding	ENSG00000135951	TSGA10	601.65	0.00920034	0.0790824	0.116339	0.907384	0.999941	Cb2
Cb	ENSMUSG00000037216	1	37871738	37876228	1	623661	Lipt1	protein_coding	ENSG00000144182	LIPT1	80.49	0.104934	0.0964466	1.088	0.276593	0.999941	Cb1
Cb	ENSMUSG00000026088	1	37874801	37890411	-1	69028	Mitd1	protein_coding	ENSG00000158411	MITD1	359.938	0.0521539	0.057555	0.906158	0.364852	0.999941	Cb2
Cb	ENSMUSG00000026087	1	37890477	37898535	1	107734	Mrpl30	protein_coding	NA	NA	1284.43	-0.026902	0.0645932	-0.416483	0.677057	0.999941	Cb1
Cb	ENSMUSG00000058407	1	37985189	37997893	-1	98258	Txndc9	protein_coding	ENSG00000115514	TXNDC9	1811.5	0.030896	0.0484746	0.637363	0.523888	0.999941	Cb4
Cb	ENSMUSG00000026083	1	37998010	38055579	1	226982	Eif5b	protein_coding	ENSG00000158417	EIF5B	3629.97	-0.0113926	0.0419898	-0.271317	0.786147	0.999941	Cb4
Cb	ENSMUSG00000026082	1	38052786	38129801	-1	56210	Rev1	protein_coding	ENSG00000135945	REV1	2082.2	0.0271733	0.03884	0.699621	0.484164	0.999941	Cb2
Cb	ENSMUSG00000103804	1	38076295	38077305	-1		Gm37062	sense_intronic	NA	NA	19.7324	0.184327	0.215404	0.855725	0.39215	0.999941	Cb2
Cb	ENSMUSG00000037138	1	38177326	38664955	-1	16764	Aff3	protein_coding	ENSG00000144218	AFF3	831.171	-0.0508914	0.0694027	-0.733277	0.46339	0.999941	Cb3
Cb	ENSMUSG00000048814	1	38793645	38836711	-1	381338	Lonrf2	protein_coding	ENSG00000170500	LONRF2	5264.26	-0.00648321	0.0630218	-0.102872	0.918064	0.999941	Cb3
Cb	ENSMUSG00000026080	1	38863867	38898161	-1	98388	Chst10	protein_coding	ENSG00000115526	CHST10	3150.62	-0.00678859	0.03054	-0.222285	0.824092	0.999941	Cb4
Cb	ENSMUSG00000026078	1	38985608	38997238	1	68833	Pdcl3	protein_coding	ENSG00000115539	PDCL3	1061.91	0.0344499	0.052821	0.652201	0.514272	0.999941	Cb1
Cb	ENSMUSG00000103046	1	38992678	38994316	1		Gm37309	TEC	NA	NA	110.425	0.042004	0.0886801	0.473657	0.635744	0.999941	Cb2
Cb	ENSMUSG00000026077	1	39193731	39363236	1	18143	Npas2	protein_coding	ENSG00000170485	NPAS2	148.053	-0.133608	0.13554	-0.985741	0.32426	0.999941	Cb3
Cb	ENSMUSG00000073702	1	39367842	39371911	1	114641	Rpl31	protein_coding	ENSG00000071082	RPL31	2918.31	-0.000818715	0.0814707	-0.0100492	0.991982	0.999941	Cb1
Cb	ENSMUSG00000003134	1	39371492	39478755	-1	54610	Tbc1d8	protein_coding	ENSG00000204634	TBC1D8	1881.48	-0.0595829	0.059916	-0.994439	0.320009	0.999941	Cb2
Cb	ENSMUSG00000003135	1	39534992	39546889	1	52846	Cnot11	protein_coding	ENSG00000158435	CNOT11	1148.98	-0.0271663	0.0375025	-0.724386	0.468829	0.999941	Cb4
Cb	ENSMUSG00000085894	1	39547570	39552002	-1		Gm15832	processed_transcript	NA	NA	121.239	0.005757	0.0975951	0.0589886	0.952961	0.999941	Cb4
Cb	ENSMUSG00000077704	1	39548745	39548854	-1		Snord89	snoRNA	NA	NA	10	0.11145	0.272164	0.409497	0.682175	0.999941
Cb	ENSMUSG00000048234	1	39551296	39577405	-1	67702	Rnf149	protein_coding	ENSG00000163162	RNF149	533.528	0.010029	0.0463163	0.216533	0.828572	0.999941	Cb3
Cb	ENSMUSG00000050967	1	39618406	39651474	-1	263764	Creg2	protein_coding	ENSG00000175874	CREG2	543.194	-0.113236	0.105939	-1.06888	0.285122	0.999941	Cb5
Cb	ENSMUSG00000057173	1	39665301	39720997	-1	619289	Rfx8	protein_coding	ENSG00000196460	RFX8	6.64274	-0.0402462	0.368704	-0.109156	0.913079	0.999941
Cb	ENSMUSG00000026074	1	39900913	40026310	1	26921	Map4k4	protein_coding	ENSG00000071054	MAP4K4	6086.41	-0.04838	0.0504023	-0.959877	0.337117	0.999941	Cb3
Cb	ENSMUSG00000102985	1	40049039	40050368	-1		4930456G14Rik	TEC	NA	NA	13.2547	-0.175318	0.266086	-0.658876	0.509975	0.999941
Cb	ENSMUSG00000026073	1	40074079	40125231	1	16178	Il1r2	protein_coding	ENSG00000115590	IL1R2	7.48577	0.0243322	0.335559	0.0725126	0.942194	0.999941
Cb	ENSMUSG00000097899	1	40076228	40085851	-1		Gm16894	antisense	NA	NA	12.5237	-0.247618	0.249856	-0.991044	0.321664	0.999941	Cb3
Cb	ENSMUSG00000026072	1	40225080	40317257	1	16177	Il1r1	protein_coding	ENSG00000115594	IL1R1	278.936	-0.167714	0.102535	-1.63568	0.101906	0.999941	Cb2
Cb	ENSMUSG00000070942	1	40324610	40367562	1	107527	Il1rl2	protein_coding	ENSG00000115598	IL1RL2	12.8609	-0.0944896	0.272001	-0.347388	0.7283	0.999941	Cb6
Cb	ENSMUSG00000026065	1	40580081	40630725	1	110895	Slc9a4	protein_coding	ENSG00000180251	SLC9A4	8.54628	-0.420734	0.36482	-1.15326	0.248802	0.999941
Cb	ENSMUSG00000026062	1	40680574	40769273	1	226999	Slc9a2	protein_coding	ENSG00000115616	SLC9A2	98.2253	0.0908483	0.174957	0.519262	0.603578	0.999941	Cb0
Cb	ENSMUSG00000041945	1	40772038	40790687	-1	211798	Mfsd9	protein_coding	ENSG00000135953	MFSD9	137.428	-0.00740986	0.0932737	-0.0794421	0.936681	0.999941	Cb6
Cb	ENSMUSG00000079588	1	40805601	40856887	1	381339	Tmem182	protein_coding	ENSG00000170417	TMEM182	8.5034	-0.0328436	0.323237	-0.101608	0.919067	0.999941
Cb	ENSMUSG00000060424	1	42590782	42694842	-1		Pantr1	lincRNA	NA	NA	265.511	-0.183941	0.0896293	-2.05224	0.0401463	0.999941	Cb1
Cb	ENSMUSG00000093436	1	42694925	42744791	1		Gm20646	sense_overlapping	NA	NA	29.6529	-0.190053	0.176054	-1.07952	0.280358	0.999941	Cb5
Cb	ENSMUSG00000045515	1	42695768	42703176	1	18993	Pou3f3	protein_coding	ENSG00000198914	POU3F3	1317.45	-0.113699	0.0409046	-2.77962	0.00544232	0.999941	Cb5
Cb	ENSMUSG00000097063	1	42707061	42713454	-1		Pantr2	processed_transcript	NA	NA	110.892	-0.00284369	0.0910863	-0.0312198	0.975094	0.999941	Cb1
Cb	ENSMUSG00000099784	1	42750712	42752881	1		Dalir	lincRNA	NA	NA	16.9153	-0.0426433	0.247894	-0.172022	0.86342	0.999941	Cb6
Cb	ENSMUSG00000060679	1	42851233	42905683	1	69527	Mrps9	protein_coding	ENSG00000135972	MRPS9	1383.55	-0.0186834	0.0478666	-0.390321	0.696299	0.999941	Cb4
Cb	ENSMUSG00000041907	1	42952872	43035456	1	93690	Gpr45	protein_coding	ENSG00000135973	GPR45	150.359	-0.0669276	0.0806078	-0.830287	0.406377	0.999941	Cb6
Cb	ENSMUSG00000070939	1	43047200	43098637	-1	73122	Tgfbrap1	protein_coding	ENSG00000135966	TGFBRAP1	2090.95	0.0235943	0.0435138	0.542226	0.587663	0.999941	Cb2
Cb	ENSMUSG00000041878	1	43092588	43093835	1		8430432A02Rik	antisense	NA	NA	38.821	0.0446913	0.151724	0.294557	0.768332	0.999941	Cb9
Cb	ENSMUSG00000010290	1	43098710	43115947	1	98404	AI597479	protein_coding	ENSG00000135974	C2orf49	1631.44	0.0324782	0.0446374	0.7276	0.466858	0.999941	Cb2
Cb	ENSMUSG00000008136	1	43123074	43196984	-1	14200	Fhl2	protein_coding	ENSG00000115641	FHL2	70.6914	0.0717496	0.123237	0.58221	0.560425	0.999941	Cb6
Cb	ENSMUSG00000066877	1	43444579	43570515	1	17974	Nck2	protein_coding	ENSG00000071051	NCK2	593.122	-0.0755833	0.0541869	-1.39486	0.163057	0.999941	Cb4
Cb	ENSMUSG00000103945	1	43560273	43561565	1		Gm38228	TEC	NA	NA	10.9932	-0.127834	0.323096	-0.395652	0.692361	0.999941
Cb	ENSMUSG00000026051	1	43730602	43742578	1	78896	1500015O10Rik	protein_coding	ENSG00000119147	C2orf40	328.705	-0.123431	0.450105	-0.274228	0.78391	0.999941	Cb2
Cb	ENSMUSG00000100764	1	43741961	43743895	-1		Gm29155	antisense	NA	NA	10.5371	0.193078	0.273731	0.705359	0.480587	0.999941
Cb	ENSMUSG00000100480	1	43745784	43746282	-1		Gm29156	lincRNA	NA	NA	20.7918	-0.116887	0.196211	-0.595723	0.551361	0.999941	Cb2
Cb	ENSMUSG00000057363	1	43746966	43827800	-1	67883	Uxs1	protein_coding	ENSG00000115652	UXS1	1212.64	0.0133251	0.0447783	0.29758	0.766023	0.999941	Cb4
Cb	ENSMUSG00000041763	1	43933647	44003000	1	22019	Tpp2	protein_coding	ENSG00000134900	TPP2	2362	0.0320462	0.0395335	0.810608	0.417591	0.999941	Cb2
Cb	ENSMUSG00000091844	1	44055952	44061936	-1		Gm8251	protein_coding	NA	NA	10.8793	-0.138446	0.270824	-0.511202	0.609209	0.999941
Cb	ENSMUSG00000026049	1	44086613	44102441	-1	75623	Tex30	protein_coding	ENSG00000151287	TEX30	143.271	-0.0530685	0.0797225	-0.665665	0.505625	0.999941	Cb4
Cb	ENSMUSG00000026047	1	44106546	44118808	-1	72050	Kdelc1	protein_coding	ENSG00000134901	KDELC1	313.687	-0.00990208	0.0585212	-0.169205	0.865635	0.999941	Cb3
Cb	ENSMUSG00000041684	1	44118957	44144770	1	246229	Bivm	protein_coding	ENSG00000134897	BIVM	919.144	0.0144597	0.0538838	0.268349	0.788431	0.999941	Cb3
Cb	ENSMUSG00000026048	1	44147744	44181260	1	22592	Ercc5	protein_coding	ENSG00000134899	ERCC5	1378.49	0.00435337	0.0384314	0.113277	0.909811	0.999941	Cb2
Cb	ENSMUSG00000056870	1	44551511	44796838	1	70676	Gulp1	protein_coding	ENSG00000144366	GULP1	124.185	-0.0219069	0.128939	-0.169901	0.865088	0.999941	Cb3
Cb	ENSMUSG00000026043	1	45311538	45349706	1	12825	Col3a1	protein_coding	ENSG00000168542	COL3A1	218.593	-0.0997662	0.237382	-0.420277	0.674283	0.999941	Cb1
Cb	ENSMUSG00000026042	1	45374321	45503282	-1	12832	Col5a2	protein_coding	ENSG00000204262	COL5A2	227.238	0.0306134	0.0889193	0.344283	0.730634	0.999941	Cb5
Cb	ENSMUSG00000025995	1	45795166	45823619	1	73674	Wdr75	protein_coding	ENSG00000115368	WDR75	1141.37	0.00541967	0.0482676	0.112284	0.910598	0.999941	Cb2
Cb	ENSMUSG00000084817	1	45857332	45857754	-1		Gm5526	processed_pseudogene	NA	NA	13.1086	-0.0784176	0.276684	-0.28342	0.776855	0.999941	Cb1
Cb	ENSMUSG00000025993	1	45908068	45926523	-1	53945	Slc40a1	protein_coding	ENSG00000138449	SLC40A1	269.805	-0.177019	0.0780568	-2.26782	0.02334	0.999941	Cb5
Cb	ENSMUSG00000041144	1	46066315	46373546	1	227058	Dnah7b	protein_coding	ENSG00000118997	DNAH7	605.974	-0.0550516	0.0792102	-0.695006	0.487051	0.999941	Cb2
Cb	ENSMUSG00000101262	1	46414502	46416932	1		Gm8326	processed_pseudogene	NA	NA	7.10919	-0.105682	0.361287	-0.292516	0.769892	0.999941
Cb	ENSMUSG00000101337	1	46425592	46807476	1	100101919	Dnah7c	protein_coding	ENSG00000118997	DNAH7	55.8335	-0.13471	0.143798	-0.936797	0.348863	0.999941	Cb2
Cb	ENSMUSG00000025986	1	46807544	46892852	-1	227059	Slc39a10	protein_coding	ENSG00000196950	SLC39A10	2592.74	-0.0226682	0.046233	-0.490304	0.623919	0.999941	Cb3
Cb	ENSMUSG00000100213	1	46849529	46850479	-1		Gm28151	lincRNA	NA	NA	336.204	0.079561	0.0766705	1.0377	0.29941	0.999941	Cb4
Cb	ENSMUSG00000100033	1	47657693	47659630	1		Gm8337	processed_pseudogene	NA	NA	6.36066	0.290053	0.37805	0.767235	0.442942	0.999941
Cb	ENSMUSG00000026109	1	50900647	51187270	1	56363	Tmeff2	protein_coding	ENSG00000144339	TMEFF2	2068.04	0.0384015	0.0471098	0.815147	0.414988	0.999941	Cb1
Cb	ENSMUSG00000099625	1	51195221	51197748	1		Gm29325	lincRNA	NA	NA	12.719	-0.0134285	0.278451	-0.0482257	0.961536	0.999941	Cb0
Cb	ENSMUSG00000045954	1	51289126	51302960	1	20324	Sdpr	protein_coding	ENSG00000168497	SDPR	377.457	-0.114066	0.0724257	-1.57494	0.11527	0.999941	Cb3
Cb	ENSMUSG00000099741	1	51317528	51318552	-1		Gm5253	processed_pseudogene	NA	NA	4.54982	0.501825	0.444391	1.12924	0.258795	0.999941
Cb	ENSMUSG00000026107	1	51465862	51478425	-1	109019	Nabp1	protein_coding	ENSG00000173559	NABP1	345.717	-0.0836082	0.0605563	-1.38067	0.167381	0.999941	Cb3
Cb	ENSMUSG00000018417	1	51749765	51916071	-1	17912	Myo1b	protein_coding	ENSG00000128641	MYO1B	609.299	-0.096112	0.0740468	-1.29799	0.194291	0.999941	Cb2
Cb	ENSMUSG00000026104	1	52119440	52161865	1	20846	Stat1	protein_coding	ENSG00000115415	STAT1	649.741	0.02348	0.0668681	0.351139	0.725484	0.999941	Cb4
Cb	ENSMUSG00000026103	1	52163448	52233232	-1	14660	Gls	protein_coding	ENSG00000115419	GLS	12235.7	-0.0195223	0.0372196	-0.524517	0.599919	0.999941	Cb2
Cb	ENSMUSG00000002881	1	52457294	52500679	-1	17936	Nab1	protein_coding	ENSG00000138386	NAB1	1707.59	-0.0845663	0.0603746	-1.40069	0.161306	0.999941	Cb2
Cb	ENSMUSG00000043015	1	52630703	52651919	1	227094	Tmem194b	protein_coding	NA	NA	369.428	0.0708358	0.0785635	0.901638	0.367249	0.999941	Cb2
Cb	ENSMUSG00000103630	1	52653808	52655892	-1		Gm37242	TEC	NA	NA	8.79883	0.156357	0.298436	0.52392	0.600334	0.999941
Cb	ENSMUSG00000041439	1	52656286	52727462	-1	98682	Mfsd6	protein_coding	ENSG00000151690	MFSD6	2808.84	-0.00609379	0.0651887	-0.0934792	0.925523	0.999941	Cb3
Cb	ENSMUSG00000026102	1	52785427	52817688	-1	16329	Inpp1	protein_coding	ENSG00000151689	INPP1	2664.76	-0.033065	0.0266539	-1.24053	0.214779	0.999941	Cb2
Cb	ENSMUSG00000041426	1	52844929	52920986	1	227095	Hibch	protein_coding	ENSG00000198130	HIBCH	784.603	0.0505818	0.0654874	0.772389	0.439884	0.999941	Cb1
Cb	ENSMUSG00000043629	1	52922324	53020179	-1	67080	1700019D03Rik	protein_coding	ENSG00000187699	C2orf88	445.247	-0.0465704	0.0870514	-0.534976	0.592666	0.999941	Cb2
Cb	ENSMUSG00000026100	1	53061640	53068079	1	17700	Mstn	protein_coding	ENSG00000138379	MSTN	8.94108	-0.250436	0.334478	-0.748738	0.454015	0.999941
Cb	ENSMUSG00000060715	1	53158577	53187636	-1	69397	1700019A02Rik	protein_coding	NA	NA	21.8023	-0.136675	0.194111	-0.704109	0.481365	0.999941	Cb2
Cb	ENSMUSG00000026098	1	53189187	53297018	-1	227099	Pms1	protein_coding	ENSG00000064933	PMS1	297.046	-0.0187133	0.0691298	-0.270698	0.786623	0.999941	Cb2
Cb	ENSMUSG00000026097	1	53297095	53310309	1	227102	Ormdl1	protein_coding	ENSG00000128699	ORMDL1	495.711	-0.0245803	0.0667355	-0.368325	0.712631	0.999941	Cb4
Cb	ENSMUSG00000026096	1	53313624	53326343	1	72085	Osgepl1	protein_coding	ENSG00000128694	OSGEPL1	623.689	0.0547264	0.0668174	0.819044	0.412761	0.999941	Cb2
Cb	ENSMUSG00000101838	1	53326206	53342186	-1		Gm18800	transcribed_unprocessed_pseudogene	NA	NA	4.59675	-0.312999	0.391948	-0.798573	0.424538	0.999941
Cb	ENSMUSG00000026095	1	53344617	53352752	-1	70396	Asnsd1	protein_coding	ENSG00000138381	ASNSD1	84.5491	0.0310979	0.10694	0.290797	0.771207	0.999941	Cb1
Cb	ENSMUSG00000096141	1	53397006	53706784	-1	627872	Dnah7a	protein_coding	ENSG00000118997	DNAH7	14.9637	-0.355416	0.305725	-1.16253	0.245018	0.999941
Cb	ENSMUSG00000026094	1	53755506	53785224	-1	98267	Stk17b	protein_coding	ENSG00000081320	STK17B	3530.31	-0.0971289	0.166629	-0.582906	0.559957	0.999941	Cb9
Cb	ENSMUSG00000042807	1	53806876	54195168	-1	329152	Hecw2	protein_coding	ENSG00000138411	HECW2	1688.16	-0.0026587	0.0471586	-0.0563779	0.955041	0.999941	Cb2
Cb	ENSMUSG00000025983	1	54250683	54368727	1	78016	Ccdc150	protein_coding	ENSG00000144395	CCDC150	13.0494	-0.158812	0.273434	-0.580807	0.561371	0.999941	Cb2
Cb	ENSMUSG00000041303	1	54396004	54438971	-1	98488	Gtf3c3	protein_coding	ENSG00000119041	GTF3C3	1331.44	0.010592	0.0415362	0.255005	0.798719	0.999941	Cb3
Cb	ENSMUSG00000073678	1	54472994	54557684	-1	241062	Pgap1	protein_coding	ENSG00000197121	PGAP1	1294.73	0.0445533	0.065809	0.677008	0.498401	0.999941	Cb2
Cb	ENSMUSG00000052331	1	54645340	54926387	-1	329154	Ankrd44	protein_coding	ENSG00000065413	ANKRD44	545.491	0.0528943	0.0581584	0.909488	0.363093	0.999941	Cb3
Cb	ENSMUSG00000025982	1	54985169	55027481	-1	81898	Sf3b1	protein_coding	ENSG00000115524	SF3B1	13436.2	0.0082264	0.0301363	0.272973	0.784874	0.999941	Cb2
Cb	ENSMUSG00000025981	1	55052770	55072702	1	67876	Coq10b	protein_coding	ENSG00000115520	COQ10B	891.344	-0.030771	0.117177	-0.262602	0.792857	0.999941	Cb0
Cb	ENSMUSG00000101122	1	55066264	55067069	1		Gm17971	processed_pseudogene	NA	NA	23.0907	0.171572	0.231836	0.740059	0.459264	0.999941	Cb2
Cb	ENSMUSG00000025980	1	55077835	55088243	-1	15510	Hspd1	protein_coding	ENSG00000144381	HSPD1	6246.49	-0.0432076	0.0524436	-0.823886	0.410004	0.999941	Cb1
Cb	ENSMUSG00000073676	1	55088132	55091307	1	15528	Hspe1	protein_coding	ENSG00000115541	HSPE1	1706.45	-0.0549972	0.0707547	-0.777295	0.436985	0.999941	Cb1
Cb	ENSMUSG00000025979	1	55131231	55154899	1	19070	Mob4	protein_coding	ENSG00000115540	MOB4	2694.73	0.000716303	0.0653759	0.0109567	0.991258	0.999941	Cb0
Cb	ENSMUSG00000025978	1	55170159	55226782	-1	74013	Rftn2	protein_coding	ENSG00000162944	RFTN2	992.464	-0.0269889	0.0508149	-0.531122	0.595334	0.999941	Cb1
Cb	ENSMUSG00000097649	1	55226251	55235622	1		Gm10561	antisense	NA	NA	112.418	0.0024568	0.098518	0.0249376	0.980105	0.999941	Cb1
Cb	ENSMUSG00000046994	1	55237177	55248470	1	212679	Mars2	protein_coding	ENSG00000247626	MARS2	994.678	-0.0307934	0.069291	-0.444408	0.656748	0.999941	Cb2
Cb	ENSMUSG00000100215	1	55335401	55335796	1		Gm8292	processed_pseudogene	NA	NA	18.7153	-0.0267138	0.2202	-0.121316	0.903441	0.999941	Cb4
Cb	ENSMUSG00000038349	1	55405921	55754285	1	227120	Plcl1	protein_coding	ENSG00000115896	PLCL1	953.51	-0.0674388	0.0788169	-0.855638	0.392198	0.999941	Cb3
Cb	ENSMUSG00000038331	1	56793981	56978650	-1	212712	Satb2	protein_coding	ENSG00000119042	SATB2	21.8901	-0.127491	0.199654	-0.63856	0.523109	0.999941	Cb3
Cb	ENSMUSG00000101429	1	57200645	57214993	-1		BC055402	lincRNA	NA	NA	7.68376	0.0876771	0.466183	0.188074	0.850818	0.999941
Cb	ENSMUSG00000038323	1	57377620	57385423	1	73467	1700066M21Rik	protein_coding	ENSG00000178074	C2orf69	737.416	0.013268	0.0730916	0.181526	0.855955	0.999941	Cb5
Cb	ENSMUSG00000048495	1	57388237	57407101	-1	68736	Tyw5	protein_coding	ENSG00000162971	TYW5	415.061	-0.0160214	0.0724559	-0.22112	0.824999	0.999941	Cb9
Cb	ENSMUSG00000025971	1	57406328	57417953	1	68115	9430016H08Rik	protein_coding	ENSG00000162972	C2orf47	753.148	0.0462532	0.0449535	1.02891	0.303521	0.999941	Cb4
Cb	ENSMUSG00000038305	1	57774162	57948394	1	67198	Spats2l	protein_coding	ENSG00000196141	SPATS2L	317.613	-0.0242869	0.0725882	-0.334585	0.737938	0.999941	Cb0
Cb	ENSMUSG00000054770	1	57955101	58018956	-1	51960	Kctd18	protein_coding	ENSG00000155729	KCTD18	550.856	0.0587533	0.0661263	0.888501	0.374271	0.999941	Cb3
Cb	ENSMUSG00000026039	1	57995971	58025899	1	68549	Sgol2a	protein_coding	NA	NA	59.4147	0.108474	0.117879	0.920209	0.357464	0.999941	Cb3
Cb	ENSMUSG00000063558	1	58029931	58106413	1	11761	Aox1	protein_coding	ENSG00000138356	AOX1	342.078	0.0747272	0.0903141	0.827415	0.408002	0.999941	Cb3
Cb	ENSMUSG00000064294	1	58113130	58200698	1	71724	Aox3	protein_coding	NA	NA	36.7283	0.163341	0.168814	0.96758	0.333254	0.999941	Cb2
Cb	ENSMUSG00000103839	1	58383512	58386134	-1		Gm37607	TEC	NA	NA	303.298	-0.0468589	0.0694688	-0.674531	0.499974	0.999941	Cb2
Cb	ENSMUSG00000051223	1	58392898	58407353	1	66882	Bzw1	protein_coding	ENSG00000082153	BZW1	6230.86	0.0115238	0.0502352	0.229397	0.81856	0.999941	Cb3
Cb	ENSMUSG00000026034	1	58410189	58424066	-1	12747	Clk1	protein_coding	ENSG00000013441	CLK1	7032.37	-0.0120001	0.0545838	-0.219848	0.82599	0.999941	Cb2
Cb	ENSMUSG00000026035	1	58430994	58445486	-1	70225	Ppil3	protein_coding	ENSG00000240344	PPIL3	385.449	-0.0064199	0.0640595	-0.100218	0.920172	0.999941	Cb1
Cb	ENSMUSG00000026036	1	58445151	58481816	1	65102	Nif3l1	protein_coding	ENSG00000196290	NIF3L1	793.101	0.0976762	0.0539019	1.81211	0.069969	0.999941	Cb1
Cb	ENSMUSG00000026037	1	58462771	58505109	-1	18393	Orc2	protein_coding	ENSG00000115942	ORC2	1281.71	0.0241159	0.0348342	0.692306	0.488745	0.999941	Cb2
Cb	ENSMUSG00000094245	1	58466515	58466621	-1		Gm23966	snRNA	NA	NA	9.73545	0.0538556	0.304077	0.177111	0.859421	0.999941
Cb	ENSMUSG00000085054	1	58505148	58523230	1		Gm15834	lincRNA	NA	NA	16.2323	-0.104061	0.228738	-0.454938	0.649154	0.999941	Cb3
Cb	ENSMUSG00000038174	1	58522806	58586323	-1	213056	Fam126b	protein_coding	ENSG00000155744	FAM126B	4419.48	-0.0366152	0.0963167	-0.380154	0.703831	0.999941	Cb2
Cb	ENSMUSG00000026032	1	58586384	58595964	1	66495	Ndufb3	protein_coding	ENSG00000119013	NDUFB3	1624.79	-0.045071	0.0606782	-0.742787	0.457611	0.999941	Cb1
Cb	ENSMUSG00000102059	1	58652641	58655831	1		Gm20257	transcribed_unprocessed_pseudogene	NA	NA	69.3898	0.082131	0.123369	0.665735	0.505581	0.999941	Cb9
Cb	ENSMUSG00000026031	1	58711508	58758884	1	12633	Cflar	protein_coding	ENSG00000003402	CFLAR	793.415	-0.0233727	0.0431628	-0.541501	0.588162	0.999941	Cb2
Cb	ENSMUSG00000026029	1	58795374	58847503	1	12370	Casp8	protein_coding	ENSG00000064012	CASP8	65.1011	-0.103309	0.129374	-0.798529	0.424564	0.999941	Cb1
Cb	ENSMUSG00000026028	1	58900449	58973430	-1	70827	Trak2	protein_coding	ENSG00000115993	TRAK2	5998.65	0.0227184	0.0330293	0.687826	0.491562	0.999941	Cb3
Cb	ENSMUSG00000026027	1	58973522	58995715	1	227154	Stradb	protein_coding	ENSG00000082146	STRADB	1041.28	0.0212021	0.0418283	0.506885	0.612236	0.999941	Cb5
Cb	ENSMUSG00000038079	1	59100590	59120408	-1	381259	Tmem237	protein_coding	ENSG00000155755	TMEM237	559.565	-0.0490617	0.0691022	-0.709988	0.477712	0.999941	Cb3
Cb	ENSMUSG00000097573	1	59119833	59122141	1		G730003C15Rik	antisense	NA	NA	28.6964	0.31674	0.211566	1.49712	0.134361	0.999941	Cb4
Cb	ENSMUSG00000079550	1	59120935	59163389	-1	227157	Mpp4	protein_coding	ENSG00000082126	MPP4	585.553	-0.141657	0.111146	-1.27451	0.202483	0.999941	Cb0
Cb	ENSMUSG00000026024	1	59162926	59237231	-1	74018	Als2	protein_coding	ENSG00000003393	ALS2	7790.11	-0.0915559	0.0791952	-1.15608	0.247649	0.999941	Cb2
Cb	ENSMUSG00000026023	1	59256906	59352993	1	271697	Cdk15	protein_coding	ENSG00000138395	CDK15	12.7614	-0.24542	0.303239	-0.809329	0.418326	0.999941
Cb	ENSMUSG00000041075	1	59482424	59486955	1	14369	Fzd7	protein_coding	ENSG00000155760	FZD7	1477.63	-0.186624	0.0764024	-2.44264	0.0145802	0.999941	Cb7
Cb	ENSMUSG00000047361	1	59516264	59636417	1	381260	Gm973	protein_coding	NA	NA	73.7113	0.0331721	0.197365	0.168074	0.866525	0.999941	Cb5
Cb	ENSMUSG00000026021	1	59586558	59670834	-1	22218	Sumo1	protein_coding	ENSG00000116030	SUMO1	2443.75	-0.00242875	0.0619546	-0.0392022	0.968729	0.999941	Cb1
Cb	ENSMUSG00000103821	1	59646200	59648071	-1		D430013B06Rik	TEC	NA	NA	17.1931	-0.198298	0.232679	-0.852236	0.394083	0.999941	Cb3
Cb	ENSMUSG00000026020	1	59684971	59719044	1	55989	Nop58	protein_coding	ENSG00000055044	NOP58	1518.32	0.0165293	0.041253	0.400681	0.688655	0.999941	Cb2
Cb	ENSMUSG00000067336	1	59763400	59879014	1	12168	Bmpr2	protein_coding	ENSG00000204217	BMPR2	4604.61	0.00227591	0.0583299	0.0390179	0.968876	0.999941	Cb3
Cb	ENSMUSG00000041040	1	59913006	59985346	1	72750	Fam117b	protein_coding	ENSG00000138439	FAM117B	2762.74	-0.00840849	0.0429288	-0.19587	0.844712	0.999941	Cb2
Cb	ENSMUSG00000026018	1	59982490	60043184	-1	70375	Ica1l	protein_coding	ENSG00000163596	ICA1L	754.005	-0.00336801	0.04654	-0.072368	0.942309	0.999941	Cb3
Cb	ENSMUSG00000026019	1	60069785	60098645	-1	57750	Wdr12	protein_coding	ENSG00000138442	WDR12	1365.27	-0.0425133	0.0577741	-0.735854	0.46182	0.999941	Cb5
Cb	ENSMUSG00000026017	1	60098247	60153953	1	241066	Carf	protein_coding	ENSG00000138380	CARF	539.564	0.0367225	0.0537145	0.683661	0.494189	0.999941	Cb2
Cb	ENSMUSG00000073664	1	60180599	60338328	1	269198	Nbeal1	protein_coding	ENSG00000144426	NBEAL1	1799.2	0.0167172	0.0774566	0.215827	0.829123	0.999941	Cb2
Cb	ENSMUSG00000049439	1	60343323	60388060	1	77951	Cyp20a1	protein_coding	ENSG00000119004	CYP20A1	596.875	-0.00248227	0.0588729	-0.0421633	0.966369	0.999941	Cb1
Cb	ENSMUSG00000026782	1	60409619	60481158	1	329165	Abi2	protein_coding	ENSG00000138443	ABI2	3725.6	0.0278535	0.0453161	0.614649	0.538786	0.999941	Cb3
Cb	ENSMUSG00000026014	1	60482292	60567104	-1	77300	Raph1	protein_coding	ENSG00000173166	RAPH1	1394.94	-0.0180783	0.0551366	-0.327882	0.743001	0.999941	Cb3
Cb	ENSMUSG00000101188	1	60703932	60705149	1		Eif4a-ps4	processed_pseudogene	NA	NA	42.1397	0.259807	0.145812	1.78179	0.0747834	0.999941	Cb1
Cb	ENSMUSG00000026012	1	60716800	60773359	1	12487	Cd28	protein_coding	ENSG00000178562	CD28	42.476	-0.289862	0.144153	-2.0108	0.0443467	0.999941	Cb2
Cb	ENSMUSG00000052062	1	61638824	62642284	1	72823	Pard3b	protein_coding	ENSG00000116117	PARD3B	146.092	-0.0651103	0.0871564	-0.747052	0.455032	0.999941	Cb3
Cb	ENSMUSG00000025969	1	62703285	62818695	1	18187	Nrp2	protein_coding	ENSG00000118257	NRP2	484.671	-0.0665908	0.0883493	-0.753722	0.451016	0.999941	Cb3
Cb	ENSMUSG00000100811	1	62714723	62718073	-1		Gm29083	antisense	NA	NA	7.5473	-0.499486	0.342042	-1.46031	0.144206	0.999941
Cb	ENSMUSG00000103032	1	62809302	62811857	1		Gm37121	TEC	NA	NA	9.35942	-0.500045	0.334603	-1.49444	0.13506	0.999941
Cb	ENSMUSG00000040865	1	62958418	63114667	-1	227195	Ino80d	protein_coding	ENSG00000114933	INO80D	1924.51	0.0022189	0.0384718	0.057676	0.954007	0.999941	Cb2
Cb	ENSMUSG00000084799	1	63113078	63158290	1		Ino80dos	lincRNA	NA	NA	237.121	0.0163151	0.0711093	0.229437	0.81853	0.999941	Cb2
Cb	ENSMUSG00000101599	1	63117118	63126837	1		Gm20342	lincRNA	NA	NA	408.245	0.000735939	0.0866115	0.00849701	0.99322	0.999941	Cb2
Cb	ENSMUSG00000025968	1	63143596	63176833	-1	227197	Ndufs1	protein_coding	ENSG00000023228	NDUFS1	6391.66	-0.0253455	0.0295544	-0.857589	0.39112	0.999941	Cb5
Cb	ENSMUSG00000025967	1	63176825	63180486	1	55949	Eef1b2	protein_coding	ENSG00000114942	EEF1B2	3607.25	-0.0145415	0.0527442	-0.275699	0.782779	0.999941	Cb1
Cb	ENSMUSG00000064602	1	63179004	63179135	1		Snora41	snoRNA	NA	NA	21.5969	0.193356	0.256026	0.755218	0.450118	0.999941	Cb4
Cb	ENSMUSG00000027520	1	63273265	63314576	1	73884	Zdbf2	protein_coding	ENSG00000204186	ZDBF2	417.84	0.0532033	0.108472	0.490481	0.623793	0.999941	Cb3
Cb	ENSMUSG00000025964	1	63445891	63596276	1	23792	Adam23	protein_coding	ENSG00000114948	ADAM23	7001.64	-0.00202355	0.0563305	-0.0359228	0.971344	0.999941	Cb3
Cb	ENSMUSG00000025963	1	63698819	63730318	-1	76668	Mdh1b	protein_coding	ENSG00000138400	MDH1B	18.5291	-0.0989897	0.22111	-0.447694	0.654374	0.999941	Cb5
Cb	ENSMUSG00000025962	1	63730614	63754655	1	75619	Fastkd2	protein_coding	ENSG00000118246	FASTKD2	927.607	0.00909042	0.0596909	0.152292	0.878957	0.999941	Cb3
Cb	ENSMUSG00000025959	1	64029447	64122282	-1	93691	Klf7	protein_coding	ENSG00000118263	KLF7	2115.36	0.0368847	0.050286	0.733498	0.463255	0.999941	Cb2
Cb	ENSMUSG00000025958	1	64532645	64604548	1	12912	Creb1	protein_coding	ENSG00000118260	CREB1	2951.23	-0.0415613	0.056257	-0.738776	0.460043	0.999941	Cb2
Cb	ENSMUSG00000025956	1	64606473	64617242	-1	67099	Mettl21a	protein_coding	ENSG00000144401	METTL21A	400.485	0.0743751	0.0503191	1.47807	0.13939	0.999941	Cb1
Cb	ENSMUSG00000087213	1	64679871	64690659	-1		2810408I11Rik	processed_transcript	NA	NA	10.132	-0.262501	0.30899	-0.849545	0.395578	0.999941
Cb	ENSMUSG00000070871	1	64690455	64725644	1	227210	Ccnyl1	protein_coding	ENSG00000163249	CCNYL1	397.307	-0.0118226	0.0563212	-0.209914	0.833735	0.999941	Cb11
Cb	ENSMUSG00000045005	1	64730558	64737751	-1	14367	Fzd5	protein_coding	ENSG00000163251	FZD5	45.2715	-0.042007	0.142342	-0.295113	0.767908	0.999941	Cb3
Cb	ENSMUSG00000051344	1	64785983	64956824	-1	241075	Plekhm3	protein_coding	ENSG00000178385	PLEKHM3	1453.42	0.000976941	0.0768239	0.0127166	0.989854	0.999941	Cb3
Cb	ENSMUSG00000084416	1	64993951	64994604	-1		Rpl10a-ps1	processed_pseudogene	NA	NA	29.3641	0.0146925	0.173332	0.0847647	0.932448	0.999941	Cb1
Cb	ENSMUSG00000044816	1	65105285	65123214	-1	98303	D630023F18Rik	protein_coding	ENSG00000188674	C2orf80	13.1661	-0.224519	0.321252	-0.698886	0.484623	0.999941
Cb	ENSMUSG00000025950	1	65158616	65186500	-1	15926	Idh1	protein_coding	ENSG00000138413	IDH1	1061.35	-0.00292621	0.0719344	-0.0406789	0.967552	0.999941	Cb11
Cb	ENSMUSG00000025949	1	65186683	65278695	1	18711	Pikfyve	protein_coding	ENSG00000115020	PIKFYVE	1954.37	0.00254295	0.0327644	0.0776132	0.938136	0.999941	Cb2
Cb	ENSMUSG00000025946	1	65282056	65389244	1	213527	Pth2r	protein_coding	ENSG00000144407	PTH2R	18.8787	0.157952	0.244017	0.647298	0.517439	0.999941	Cb0
Cb	ENSMUSG00000015222	1	66175273	66442583	1	17756	Map2	protein_coding	ENSG00000078018	MAP2	18767.4	0.0513732	0.0521827	0.984487	0.324876	0.999941	Cb3
Cb	ENSMUSG00000055567	1	66468367	66699866	1	329178	Unc80	protein_coding	ENSG00000144406	UNC80	16766.9	0.00894017	0.0374407	0.238782	0.811274	0.999941	Cb2
Cb	ENSMUSG00000026005	1	66700831	66719805	1	66646	Rpe	protein_coding	ENSG00000197713	RPE	967.92	-0.00849452	0.0655349	-0.129618	0.896869	0.999941	Cb2
Cb	ENSMUSG00000026004	1	66719248	66817562	-1	68691	Kansl1l	protein_coding	ENSG00000144445	KANSL1L	904.23	-0.0265124	0.0649669	-0.408091	0.683207	0.999941	Cb2
Cb	ENSMUSG00000102559	1	66765626	66768731	-1		Gm37570	TEC	NA	NA	28.3325	-0.247565	0.242544	-1.0207	0.307396	0.999941	Cb3
Cb	ENSMUSG00000102374	1	66769290	66771866	-1		Gm38387	TEC	NA	NA	31.1384	-0.120748	0.175246	-0.689018	0.490812	0.999941	Cb3
Cb	ENSMUSG00000102776	1	66775511	66780107	1		Gm38162	TEC	NA	NA	27.2474	0.0614712	0.212738	0.288953	0.772618	0.999941	Cb3
Cb	ENSMUSG00000082057	1	66783913	66786445	1		Gm15789	processed_pseudogene	NA	NA	8.59654	0.041633	0.313539	0.132784	0.894364	0.999941
Cb	ENSMUSG00000103756	1	66799659	66800797	-1		Gm37285	TEC	NA	NA	12.8657	-0.0370052	0.262293	-0.141084	0.887804	0.999941	Cb2
Cb	ENSMUSG00000103382	1	66812315	66814493	1		Gm37755	TEC	NA	NA	29.4607	0.171637	0.182578	0.940077	0.347178	0.999941	Cb2
Cb	ENSMUSG00000026003	1	66830839	66863277	-1	11363	Acadl	protein_coding	ENSG00000115361	ACADL	1457.42	-0.102959	0.039877	-2.58192	0.0098253	0.999941	Cb1
Cb	ENSMUSG00000061816	1	66924295	66945404	-1	17901	Myl1	protein_coding	ENSG00000168530	MYL1	40.5476	-0.00666132	0.184082	-0.0361867	0.971133	0.999941	Cb9
Cb	ENSMUSG00000026000	1	67000517	67038872	-1	14768	Lancl1	protein_coding	ENSG00000115365	LANCL1	3844.92	0.0479734	0.0362649	1.32286	0.185883	0.999941	Cb1
Cb	ENSMUSG00000025991	1	67123026	67231259	1	227231	Cps1	protein_coding	ENSG00000021826	CPS1	45.5802	-0.0956905	0.164607	-0.581326	0.561021	0.999941	Cb9
Cb	ENSMUSG00000062209	1	68032186	69108059	-1	13869	Erbb4	protein_coding	ENSG00000178568	ERBB4	1317.61	-0.0205426	0.0788621	-0.260488	0.794487	0.999941	Cb3
Cb	ENSMUSG00000025997	1	69531214	69687245	-1	22779	Ikzf2	protein_coding	ENSG00000030419	IKZF2	226.558	-0.151962	0.0787079	-1.9307	0.0535198	0.999941	Cb2
Cb	ENSMUSG00000053153	1	69826970	70725132	1	66722	Spag16	protein_coding	ENSG00000144451	SPAG16	39.8629	-0.18992	0.269818	-0.703883	0.481506	0.999941	Cb2
Cb	ENSMUSG00000045648	1	70725715	70885397	1	320460	Vwc2l	protein_coding	ENSG00000174453	VWC2L	75.2278	-0.0996544	0.427843	-0.232923	0.815822	0.999941	Cb5
Cb	ENSMUSG00000026196	1	71027498	71103146	-1	12021	Bard1	protein_coding	ENSG00000138376	BARD1	15.4685	-0.0484065	0.254197	-0.190429	0.848973	0.999941	Cb3
Cb	ENSMUSG00000050296	1	71242276	71414910	-1	74591	Abca12	protein_coding	ENSG00000144452	ABCA12	4.9553	-0.31721	0.428222	-0.740761	0.458838	0.999941
Cb	ENSMUSG00000026192	1	71557150	71579631	1	108147	Atic	protein_coding	ENSG00000138363	ATIC	742.299	-0.047418	0.0630994	-0.751481	0.452363	0.999941	Cb10
Cb	ENSMUSG00000026193	1	71585520	71653200	-1	14268	Fn1	protein_coding	ENSG00000115414	FN1	1111.09	-0.129768	0.19077	-0.680229	0.496359	0.999941	Cb3
Cb	ENSMUSG00000039395	1	72159442	72212307	-1	381269	Mreg	protein_coding	ENSG00000118242	MREG	783.053	-0.0583941	0.0614078	-0.950924	0.341643	0.999941	Cb2
Cb	ENSMUSG00000097131	1	72236465	72274869	1		D230017M19Rik	lincRNA	NA	NA	319.109	-0.0273863	0.0584774	-0.468323	0.639553	0.999941	Cb2
Cb	ENSMUSG00000093956	1	72244213	72244403	1		Gm24497	snRNA	NA	NA	4.36334	0.0801178	0.516561	0.155098	0.876744	0.999941
Cb	ENSMUSG00000093843	1	72255008	72255198	1		Gm25939	snRNA	NA	NA	5.20304	0.256753	0.58904	0.435883	0.662921	0.999941
Cb	ENSMUSG00000026189	1	72259167	72284314	-1	111175	Pecr	protein_coding	ENSG00000115425	PECR	99.7527	0.0968724	0.097474	0.993828	0.320307	0.999941	Cb1
Cb	ENSMUSG00000026188	1	72284369	72303104	1	271711	Tmem169	protein_coding	ENSG00000163449	TMEM169	506.43	0.0608469	0.0562093	1.08251	0.279028	0.999941	Cb3
Cb	ENSMUSG00000026187	1	72307421	72394952	1	22596	Xrcc5	protein_coding	ENSG00000079246	XRCC5	617.387	0.0103777	0.0556218	0.186577	0.851992	0.999941	Cb6
Cb	ENSMUSG00000039372	1	72427112	72536930	-1	381270	March4	protein_coding	ENSG00000144583	MARCH4	746.288	-0.0034572	0.0673111	-0.0513615	0.959037	0.999941	Cb8
Cb	ENSMUSG00000039354	1	72583251	72633134	1	54380	Smarcal1	protein_coding	ENSG00000138375	SMARCAL1	1532.03	0.0343339	0.0636947	0.539039	0.58986	0.999941	Cb2
Cb	ENSMUSG00000046330	1	72711260	72713809	1	19981	Rpl37a	protein_coding	ENSG00000197756	RPL37A	2727.06	-0.020393	0.0684562	-0.297899	0.765781	0.999941	Cb1
Cb	ENSMUSG00000039323	1	72824503	72852474	1	16008	Igfbp2	protein_coding	ENSG00000115457	IGFBP2	724.597	-0.258808	0.288099	-0.898331	0.369009	0.999941	Cb5
Cb	ENSMUSG00000100301	1	73618088	73864466	-1		6030407O03Rik	lincRNA	NA	NA	10.4587	0.0688277	0.31501	0.218494	0.827044	0.999941
Cb	ENSMUSG00000055322	1	73910231	74124449	-1	21961	Tns1	protein_coding	ENSG00000079308	TNS1	1292.55	-0.0847104	0.120773	-0.701399	0.483054	0.999941	Cb3
Cb	ENSMUSG00000006304	1	74236084	74268209	1	76709	Arpc2	protein_coding	ENSG00000163466	ARPC2	3460.53	-0.00586208	0.0329169	-0.178087	0.858655	0.999941	Cb1
Cb	ENSMUSG00000006299	1	74279840	74284738	-1	227290	Aamp	protein_coding	ENSG00000127837	AAMP	4392.07	-0.0121438	0.0343724	-0.3533	0.723863	0.999941	Cb1
Cb	ENSMUSG00000026179	1	74284930	74353694	1	56695	Pnkd	protein_coding	ENSG00000127838	PNKD	4541.36	-0.0231437	0.0605927	-0.381955	0.702495	0.999941	Cb6
Cb	ENSMUSG00000006301	1	74288247	74305622	-1	69660	Tmbim1	protein_coding	ENSG00000135926	TMBIM1	1959.11	0.00635786	0.0535266	0.11878	0.90545	0.999941	Cb1
Cb	ENSMUSG00000099931	1	74295603	74298867	1		Gm29358	sense_intronic	NA	NA	8.53185	0.442182	0.346859	1.27482	0.202373	0.999941
Cb	ENSMUSG00000103403	1	74307848	74310713	1		Gm37931	TEC	NA	NA	6.08647	0.239049	0.3925	0.609041	0.542498	0.999941
Cb	ENSMUSG00000073650	1	74362108	74369321	1	241112	Catip	protein_coding	NA	NA	55.8549	-0.172396	0.167353	-1.03013	0.302949	0.999941	Cb3
Cb	ENSMUSG00000026177	1	74375195	74386062	1	18173	Slc11a1	protein_coding	ENSG00000018280	SLC11A1	34.0189	-0.0701795	0.161111	-0.435597	0.663129	0.999941	Cb6
Cb	ENSMUSG00000026176	1	74391509	74397285	1	227292	Ctdsp1	protein_coding	ENSG00000144579	CTDSP1	1111.77	-0.0184224	0.0456648	-0.403427	0.686634	0.999941	Cb1
Cb	ENSMUSG00000026175	1	74409376	74435559	1	22349	Vil1	protein_coding	ENSG00000127831	VIL1	17.1084	0.275317	0.270877	1.01639	0.309443	0.999941	Cb4
Cb	ENSMUSG00000033364	1	74435511	74544284	-1	319651	Usp37	protein_coding	ENSG00000135913	USP37	1292.56	-0.0263576	0.041692	-0.632198	0.527258	0.999941	Cb2
Cb	ENSMUSG00000026174	1	74506058	74530842	1	58184	Rqcd1	protein_coding	NA	NA	1287.55	0.0113556	0.0354384	0.320432	0.748641	0.999941	Cb4
Cb	ENSMUSG00000026173	1	74542888	74567794	1	18802	Plcd4	protein_coding	ENSG00000115556	PLCD4	1038.65	-0.091938	0.0531496	-1.7298	0.0836664	0.999941	Cb5
Cb	ENSMUSG00000026135	1	74565127	74588246	-1	77264	Zfp142	protein_coding	ENSG00000115568	ZNF142	1589.67	-0.0407728	0.0586881	-0.694737	0.48722	0.999941	Cb2
Cb	ENSMUSG00000026172	1	74588289	74592443	1	66821	Bcs1l	protein_coding	ENSG00000074582	BCS1L	520.799	0.0058007	0.0532407	0.108952	0.91324	0.999941	Cb1
Cb	ENSMUSG00000026171	1	74593748	74601397	-1	57751	Rnf25	protein_coding	ENSG00000163481	RNF25	1707.99	-0.000542003	0.0341014	-0.0158938	0.987319	0.999941	Cb4
Cb	ENSMUSG00000033276	1	74601445	74636894	1	269209	Stk36	protein_coding	ENSG00000163482	STK36	304.5	0.0472068	0.0818783	0.576548	0.564245	0.999941	Cb0
Cb	ENSMUSG00000033257	1	74661745	74703730	1	67534	Ttll4	protein_coding	ENSG00000135912	TTLL4	2182.3	-0.0204696	0.0419495	-0.487958	0.62558	0.999941	Cb2
Cb	ENSMUSG00000026170	1	74713574	74737892	1	104086	Cyp27a1	protein_coding	ENSG00000135929	CYP27A1	742.289	0.0303299	0.0437095	0.693897	0.487747	0.999941	Cb1
Cb	ENSMUSG00000006542	1	74738922	74749221	-1	241113	Prkag3	protein_coding	ENSG00000115592	PRKAG3	21.6119	-0.229097	0.199944	-1.14581	0.251875	0.999941	Cb4
Cb	ENSMUSG00000033227	1	74771892	74785322	1	22420	Wnt6	protein_coding	ENSG00000115596	WNT6	79.0774	-0.176114	0.201031	-0.876052	0.381002	0.999941	Cb4
Cb	ENSMUSG00000090071	1	74854934	74857732	1	12570	Cdk5r2	protein_coding	ENSG00000171450	CDK5R2	1669.43	-0.025127	0.0715201	-0.351328	0.725342	0.999941	Cb1
Cb	ENSMUSG00000047021	1	74902071	74935599	-1	241116	Ccdc108	protein_coding	NA	NA	164.258	-0.0327863	0.435276	-0.0753229	0.939958	0.999941	Cb3
Cb	ENSMUSG00000006538	1	74945315	74951672	-1	16147	Ihh	protein_coding	ENSG00000163501	IHH	9.27992	-0.256245	0.293777	-0.872246	0.383074	0.999941
Cb	ENSMUSG00000026162	1	74967139	75125200	-1		Nhej1	protein_coding	ENSG00000187736	NHEJ1	67.987	-0.203796	0.112691	-1.80845	0.0705369	0.999941	Cb1
Cb	ENSMUSG00000033159	1	75134554	75142711	-1	69171	Cnppd1	protein_coding	ENSG00000115649	CNPPD1	1333.14	-0.0108577	0.031676	-0.342773	0.731769	0.999941	Cb4
Cb	ENSMUSG00000049339	1	75142778	75147913	1	227298	Fam134a	protein_coding	ENSG00000144567	FAM134A	6514	-0.000744765	0.0294121	-0.0253217	0.979798	0.999941	Cb4
Cb	ENSMUSG00000026197	1	75168646	75171629	1	68818	Zfand2b	protein_coding	ENSG00000158552	ZFAND2B	536.948	0.031078	0.0510926	0.608269	0.543009	0.999941	Cb1
Cb	ENSMUSG00000026198	1	75171717	75180392	-1	74104	Abcb6	protein_coding	ENSG00000115657	ABCB6	26.7907	0.130064	0.167167	0.778049	0.43654	0.999941	Cb0
Cb	ENSMUSG00000033124	1	75180860	75192196	-1	245860	Atg9a	protein_coding	ENSG00000198925	ATG9A	1602.23	0.0544475	0.0825449	0.659611	0.509503	0.999941	Cb2
Cb	ENSMUSG00000026199	1	75192151	75199387	1	52231	Ankzf1	protein_coding	ENSG00000163516	ANKZF1	1484.42	-0.00797244	0.0438152	-0.181956	0.855617	0.999941	Cb0
Cb	ENSMUSG00000026200	1	75198236	75210813	-1	74577	Glb1l	protein_coding	ENSG00000163521	GLB1L	281.411	0.0205764	0.0761459	0.270223	0.786989	0.999941	Cb3
Cb	ENSMUSG00000026201	1	75210838	75215606	1	20872	Stk16	protein_coding	ENSG00000115661	STK16	1471.17	-0.00877638	0.032884	-0.266889	0.789555	0.999941	Cb1
Cb	ENSMUSG00000026202	1	75214228	75219865	-1	22145	Tuba4a	protein_coding	ENSG00000127824	TUBA4A	12191.8	-0.0507822	0.0553	-0.918304	0.35846	0.999941	Cb1
Cb	ENSMUSG00000026203	1	75236406	75245692	1	56812	Dnajb2	protein_coding	ENSG00000135924	DNAJB2	3937.94	-0.0390338	0.0351618	-1.11012	0.266948	0.999941	Cb1
Cb	ENSMUSG00000026204	1	75247027	75264502	-1	19275	Ptprn	protein_coding	ENSG00000054356	PTPRN	6225.87	0.0659005	0.0568416	1.15937	0.246305	0.999941	Cb6
Cb	ENSMUSG00000033061	1	75272199	75278415	-1	19711	Resp18	protein_coding	ENSG00000182698	RESP18	1162.14	-0.051175	0.208384	-0.245581	0.806007	0.999941	Cb6
Cb	ENSMUSG00000026209	1	75307896	75317990	-1	13437	Dnpep	protein_coding	ENSG00000123992	DNPEP	1049.21	-0.0306911	0.0439729	-0.697955	0.485205	0.999941	Cb1
Cb	ENSMUSG00000026208	1	75360329	75368579	1	13346	Des	protein_coding	ENSG00000175084	DES	52.1448	-0.307313	0.14376	-2.13768	0.0325428	0.999941	Cb1
Cb	ENSMUSG00000085653	1	75368212	75375012	-1		Gm15179	antisense	NA	NA	55.8087	-0.158859	0.137057	-1.15907	0.246426	0.999941	Cb2
Cb	ENSMUSG00000026207	1	75375297	75432320	1	11790	Speg	protein_coding	ENSG00000072195	SPEG	4868.49	-0.0919997	0.0616881	-1.49137	0.135865	0.999941	Cb0
Cb	ENSMUSG00000033021	1	75435930	75443179	1	69080	Gmppa	protein_coding	ENSG00000144591	GMPPA	2472.63	-0.0333303	0.0517964	-0.643486	0.519908	0.999941	Cb4
Cb	ENSMUSG00000033007	1	75450436	75474343	1	241118	Asic4	protein_coding	ENSG00000072182	ASIC4	44.246	-0.370425	0.216728	-1.70917	0.0874188	0.999941	Cb6
Cb	ENSMUSG00000102605	1	75468570	75470761	-1		Gm37264	TEC	NA	NA	11.8168	0.0905329	0.291981	0.310064	0.756512	0.999941	Cb0
Cb	ENSMUSG00000032997	1	75474569	75479307	-1	74241	Chpf	protein_coding	ENSG00000123989	CHPF	1749.88	-0.0541771	0.0735116	-0.736987	0.46113	0.999941	Cb1
Cb	ENSMUSG00000026211	1	75479310	75506452	-1	98733	Obsl1	protein_coding	NA	NA	799.345	-0.0743805	0.0530459	-1.40219	0.160858	0.999941	Cb7
Cb	ENSMUSG00000051703	1	75479532	75485705	1	319998	Tmem198	protein_coding	ENSG00000188760	TMEM198	823.557	-0.0239851	0.0657591	-0.364742	0.715304	0.999941	Cb4
Cb	ENSMUSG00000032968	1	75507077	75510366	1	16322	Inha	protein_coding	ENSG00000123999	INHA	1040.18	0.0179245	0.0643148	0.278699	0.780476	0.999941	Cb4
Cb	ENSMUSG00000026213	1	75521529	75537335	1	71728	Stk11ip	protein_coding	ENSG00000144589	STK11IP	1226.08	0.0617712	0.031394	1.96761	0.0491129	0.999941	Cb7
Cb	ENSMUSG00000006576	1	75546266	75562172	1	20536	Slc4a3	protein_coding	ENSG00000114923	SLC4A3	4163.64	-0.0162151	0.0376456	-0.43073	0.666665	0.999941	Cb5
Cb	ENSMUSG00000100534	1	76890472	77027792	-1		Gm816	lincRNA	NA	NA	8.41058	-0.212759	0.347911	-0.611532	0.540848	0.999941
Cb	ENSMUSG00000026235	1	77367185	77515088	-1	13838	Epha4	protein_coding	ENSG00000116106	EPHA4	818.168	-0.0999574	0.076468	-1.30718	0.191152	0.999941	Cb3
Cb	ENSMUSG00000004872	1	78101267	78197134	-1	18505	Pax3	protein_coding	ENSG00000135903	PAX3	216.794	-0.0643362	0.0730227	-0.881044	0.378294	0.999941	Cb7
Cb	ENSMUSG00000032908	1	78310345	78420289	1	433323	Sgpp2	protein_coding	ENSG00000163082	SGPP2	3467.58	-0.0470839	0.0644025	-0.731089	0.464725	0.999941	Cb0
Cb	ENSMUSG00000026245	1	78417975	78488897	-1	23874	Farsb	protein_coding	ENSG00000116120	FARSB	2117.46	0.0182159	0.048352	0.376735	0.706371	0.999941	Cb1
Cb	ENSMUSG00000104018	1	78465448	78466926	-1		4833412K13Rik	TEC	NA	NA	37.7896	0.127527	0.193659	0.658512	0.510209	0.999941	Cb3
Cb	ENSMUSG00000090486	1	78497026	78512158	-1		BC035947	protein_coding	NA	NA	63.9974	-0.259651	0.576775	-0.450178	0.652582	0.999941
Cb	ENSMUSG00000012187	1	78510991	78538173	1	68393	Mogat1	protein_coding	ENSG00000124003	MOGAT1	6.9992	0.140204	0.401293	0.349382	0.726803	0.999941
Cb	ENSMUSG00000032883	1	78657825	78707743	1	74205	Acsl3	protein_coding	ENSG00000123983	ACSL3	5401.45	-0.0230833	0.0587711	-0.392766	0.694492	0.999941	Cb3
Cb	ENSMUSG00000079470	1	78658038	78671512	1	195434	Utp14b	protein_coding	ENSG00000253797	UTP14C	516.611	-0.0222262	0.0787096	-0.282383	0.77765	0.999941	Cb3
Cb	ENSMUSG00000047330	1	78816758	78820028	1	57814	Kcne4	protein_coding	ENSG00000152049	KCNE4	41.3752	-0.0963098	0.213052	-0.452049	0.651233	0.999941	Cb6
Cb	ENSMUSG00000050711	1	79434669	79440120	-1	20254	Scg2	protein_coding	ENSG00000171951	SCG2	6236.26	0.0101061	0.0741695	0.136257	0.891618	0.999941	Cb5
Cb	ENSMUSG00000054702	1	79606876	79671972	-1	252903	Ap1s3	protein_coding	ENSG00000152056	AP1S3	64.8972	-0.0155593	0.138001	-0.112748	0.91023	0.999941	Cb2
Cb	ENSMUSG00000073643	1	79702262	79776143	-1	69368	Wdfy1	protein_coding	ENSG00000085449	WDFY1	958.501	0.0307269	0.0518514	0.592596	0.553451	0.999941	Cb2
Cb	ENSMUSG00000026248	1	79776018	79781445	1	69163	Mrpl44	protein_coding	ENSG00000135900	MRPL44	754.341	-0.0159718	0.0491147	-0.325194	0.745034	0.999941	Cb1
Cb	ENSMUSG00000026249	1	79794197	79861180	-1	20720	Serpine2	protein_coding	ENSG00000135919	SERPINE2	3659.42	-0.0734605	0.045008	-1.63216	0.102645	0.999941	Cb6
Cb	ENSMUSG00000067106	1	79922536	79923426	-1		Gm5529	processed_pseudogene	NA	NA	5.26386	0.308272	0.40735	0.756773	0.449186	0.999941
Cb	ENSMUSG00000004364	1	80264923	80340480	-1	26554	Cul3	protein_coding	ENSG00000036257	CUL3	5616.65	0.00621512	0.0379497	0.163773	0.86991	0.999941	Cb2
Cb	ENSMUSG00000103076	1	80274731	80276413	-1		Gm37902	TEC	NA	NA	14.9674	-0.00951363	0.245533	-0.0387468	0.969092	0.999941
Cb	ENSMUSG00000038608	1	80501073	80758527	-1	210293	Dock10	protein_coding	ENSG00000135905	DOCK10	1263.54	-0.0243915	0.0615709	-0.396154	0.691992	0.999941	Cb3
Cb	ENSMUSG00000054976	1	81076950	81341764	1	241134	Nyap2	protein_coding	ENSG00000144460	NYAP2	816.282	0.176431	0.098465	1.79182	0.073162	0.999941	Cb2
Cb	ENSMUSG00000055980	1	82233101	82291416	-1	16367	Irs1	protein_coding	ENSG00000169047	IRS1	1216.02	-0.0765379	0.05376	-1.4237	0.154535	0.999941	Cb2
Cb	ENSMUSG00000026142	1	82316452	82445366	1	76867	Rhbdd1	protein_coding	ENSG00000144468	RHBDD1	481.12	0.0247711	0.0648469	0.381994	0.702466	0.999941	Cb2
Cb	ENSMUSG00000067158	1	82448423	82586849	-1	12829	Col4a4	protein_coding	ENSG00000081052	COL4A4	68.9148	-0.0930891	0.234278	-0.397344	0.691114	0.999941	Cb3
Cb	ENSMUSG00000079465	1	82586921	82722059	1	12828	Col4a3	protein_coding	ENSG00000169031	COL4A3	53.6134	-0.151758	0.183365	-0.82763	0.40788	0.999941	Cb3
Cb	ENSMUSG00000097564	1	82691928	82725169	-1		C430014B12Rik	processed_transcript	NA	NA	4.6814	-0.730734	0.467193	-1.5641	0.117795	0.999941
Cb	ENSMUSG00000026150	1	82724890	82752394	1	75734	Mff	protein_coding	NA	NA	6751.72	0.00576549	0.0482376	0.119523	0.904861	0.999941	Cb0
Cb	ENSMUSG00000101450	1	82739691	82740707	1		Gm28941	sense_intronic	NA	NA	38.8529	0.13046	0.173737	0.750909	0.452708	0.999941	Cb2
Cb	ENSMUSG00000026159	1	82839483	82901182	1	15463	Agfg1	protein_coding	ENSG00000173744	AGFG1	4282	-0.014271	0.040567	-0.351787	0.724998	0.999941	Cb2
Cb	ENSMUSG00000038496	1	83012523	83038448	-1	80721	Slc19a3	protein_coding	ENSG00000135917	SLC19A3	161.485	-0.185764	0.103202	-1.80001	0.0718598	0.999941	Cb3
Cb	ENSMUSG00000053161	1	83159752	83210574	1	71227	Daw1	protein_coding	NA	NA	16.3084	-0.321316	0.3436	-0.935148	0.349712	0.999941	Cb3
Cb	ENSMUSG00000026163	1	83254139	83408200	-1	77629	Sphkap	protein_coding	ENSG00000153820	SPHKAP	20909.7	-0.0379965	0.0844287	-0.450043	0.65268	0.999941	Cb2
Cb	ENSMUSG00000104374	1	83331298	83332586	-1		Gm37517	TEC	NA	NA	7.44944	0.00916462	0.409322	0.0223897	0.982137	0.999941
Cb	ENSMUSG00000045658	1	84036296	84364180	-1	98496	Pid1	protein_coding	ENSG00000153823	PID1	713.894	-0.0288181	0.0680045	-0.423767	0.671736	0.999941	Cb5
Cb	ENSMUSG00000036766	1	84369839	84696221	-1	227325	Dner	protein_coding	ENSG00000187957	DNER	18135.4	-0.0547068	0.0909086	-0.601778	0.547322	0.999941	Cb7
Cb	ENSMUSG00000104396	1	84392503	84395399	-1		Gm37959	TEC	NA	NA	9.85817	0.272003	0.365747	0.743691	0.457063	0.999941
Cb	ENSMUSG00000026219	1	84721189	84840516	-1	14897	Trip12	protein_coding	ENSG00000153827	TRIP12	6867.35	0.0241236	0.0325912	0.740186	0.459187	0.999941	Cb2
Cb	ENSMUSG00000073633	1	84839841	84900487	1	66153	Fbxo36	protein_coding	ENSG00000153832	FBXO36	83.6316	0.152897	0.116024	1.3178	0.187569	0.999941	Cb1
Cb	ENSMUSG00000026220	1	84905898	84935134	-1	71781	Slc16a14	protein_coding	ENSG00000163053	SLC16A14	128.195	-0.0940154	0.0971435	-0.967799	0.333145	0.999941	Cb3
Cb	ENSMUSG00000089714	1	85511133	85527161	-1		Gm16092	lincRNA	NA	NA	19.771	-0.110449	0.206475	-0.534929	0.592699	0.999941	Cb2
Cb	ENSMUSG00000070034	1	85576899	85598817	-1	109032	Sp110	protein_coding	ENSG00000135899	SP110	33.6302	0.29539	0.169684	1.74082	0.0817155	0.999941	Cb1
Cb	ENSMUSG00000070031	1	85600378	85645037	1	434484	Sp140	protein_coding	ENSG00000079263	SP140	19.7	-0.0173299	0.233604	-0.074185	0.940863	0.999941	Cb0
Cb	ENSMUSG00000090246	1	85641222	85650585	-1		Gm17017	antisense	NA	NA	5.15966	-0.180252	0.373507	-0.482593	0.629384	0.999941
Cb	ENSMUSG00000026222	1	85649988	85709998	1	20684	Sp100	protein_coding	NA	NA	161.177	0.11786	0.0907867	1.2982	0.194218	0.999941	Cb5
Cb	ENSMUSG00000052760	1	85717083	85778643	-1	319997	A630001G21Rik	protein_coding	NA	NA	16.7696	-0.0217516	0.244397	-0.0890011	0.929081	0.999941	Cb6
Cb	ENSMUSG00000036707	1	85793441	85851576	1	12283	Cab39	protein_coding	ENSG00000135932	CAB39	7096.05	0.00129667	0.0491999	0.0263551	0.978974	0.999941	Cb5
Cb	ENSMUSG00000026223	1	85894281	85908675	1	64294	Itm2c	protein_coding	ENSG00000135916	ITM2C	12001.7	0.0495268	0.032558	1.52119	0.128213	0.999941	Cb1
Cb	ENSMUSG00000026224	1	85928483	85940624	1		4933407L21Rik	protein_coding	NA	NA	112.926	-0.00261393	0.101053	-0.0258669	0.979363	0.999941	Cb4
Cb	ENSMUSG00000026226	1	86016816	86029958	1	70060	Spata3	protein_coding	ENSG00000173699	SPATA3	11.5447	0.119599	0.275263	0.43449	0.663933	0.999941	Cb4
Cb	ENSMUSG00000026227	1	86045863	86055456	1	72792	2810459M11Rik	protein_coding	ENSG00000204128	C2orf72	244.25	0.0182226	0.110885	0.164338	0.869465	0.999941	Cb1
Cb	ENSMUSG00000026229	1	86064387	86139151	1	70247	Psmd1	protein_coding	ENSG00000173692	PSMD1	3041	0.0209067	0.0375679	0.556503	0.577867	0.999941	Cb3
Cb	ENSMUSG00000103272	1	86120883	86123561	1		Gm37914	TEC	NA	NA	12.5236	-0.329236	0.282137	-1.16693	0.243237	0.999941
Cb	ENSMUSG00000062590	1	86154780	86278284	1	78795	Armc9	protein_coding	ENSG00000135931	ARMC9	658.137	-0.0130133	0.0495573	-0.262591	0.792866	0.999941	Cb3
Cb	ENSMUSG00000079445	1	86302832	86307305	1	227327	B3gnt7	protein_coding	ENSG00000156966	B3GNT7	13.4077	0.0611817	0.281854	0.217068	0.828155	0.999941	Cb1
Cb	ENSMUSG00000026234	1	86344719	86359400	-1	17975	Ncl	protein_coding	ENSG00000115053	NCL	11663.6	0.00168694	0.0229659	0.0734543	0.941445	0.999941	Cb9
Cb	ENSMUSG00000073627	1	86359574	86373791	1		C130036L24Rik	processed_transcript	NA	NA	61.8442	0.0749943	0.118291	0.63398	0.526094	0.999941	Cb3
Cb	ENSMUSG00000026237	1	86386242	86388162	-1	14767	Nmur1	protein_coding	ENSG00000171596	NMUR1	15.355	-0.184466	0.276819	-0.666377	0.50517	0.999941	Cb7
Cb	ENSMUSG00000026238	1	86526726	86530712	1	19231	Ptma	protein_coding	NA	NA	5463.66	-0.00521796	0.0612143	-0.0852409	0.93207	0.999941	Cb1
Cb	ENSMUSG00000026239	1	86542994	86582629	-1	18582	Pde6d	protein_coding	ENSG00000156973	PDE6D	1178.33	-0.00412724	0.0324823	-0.127061	0.898892	0.999941	Cb1
Cb	ENSMUSG00000026240	1	86582904	86609375	1	26895	Cops7b	protein_coding	ENSG00000144524	COPS7B	606.559	0.0413014	0.0454826	0.90807	0.363841	0.999941	Cb1
Cb	ENSMUSG00000026241	1	86666291	86670571	-1	18159	Nppc	protein_coding	ENSG00000163273	NPPC	149.053	-0.1944	0.112273	-1.7315	0.0833627	0.999941	Cb1
Cb	ENSMUSG00000053333	1	86703808	87050095	1	208718	Dis3l2	protein_coding	ENSG00000144535	DIS3L2	717.652	-0.0498983	0.0672339	-0.742159	0.457991	0.999941	Cb3
Cb	ENSMUSG00000102649	1	86893573	86895132	1		Gm38021	TEC	NA	NA	20.678	0.159376	0.224322	0.710479	0.477407	0.999941	Cb1
Cb	ENSMUSG00000084106	1	86908793	86909683	-1		Gm6136	processed_pseudogene	NA	NA	17.5475	-0.271908	0.213888	-1.27126	0.203636	0.999941	Cb6
Cb	ENSMUSG00000103984	1	87036723	87039650	1		Gm37447	TEC	NA	NA	16.2642	-0.0832069	0.286912	-0.290008	0.77181	0.999941	Cb2
Cb	ENSMUSG00000101940	1	87068032	87071002	1		Akp-ps1	unprocessed_pseudogene	NA	NA	7.31074	-0.454262	0.335681	-1.35325	0.175974	0.999941
Cb	ENSMUSG00000026247	1	87147655	87156521	-1	13599	Ecel1	protein_coding	ENSG00000171551	ECEL1	126.663	-0.276298	0.410545	-0.673003	0.500945	0.999941	Cb5
Cb	ENSMUSG00000026254	1	87213914	87240488	1	26987	Eif4e2	protein_coding	ENSG00000135930	EIF4E2	1715.52	-0.00612135	0.030894	-0.19814	0.842935	0.999941	Cb1
Cb	ENSMUSG00000026255	1	87264363	87310839	1	98363	Efhd1	protein_coding	ENSG00000115468	EFHD1	1251.21	0.00282355	0.0631829	0.0446885	0.964356	0.999941	Cb1
Cb	ENSMUSG00000048000	1	87326998	87450796	1	227331	Gigyf2	protein_coding	ENSG00000204120	GIGYF2	3018.86	0.00260224	0.03335	0.0780282	0.937806	0.999941	Cb2
Cb	ENSMUSG00000079436	1	87386363	87394729	-1	100040591	Kcnj13	protein_coding	ENSG00000115474	KCNJ13	213.077	-0.320518	0.511491	-0.626634	0.530899	0.999941	Cb2
Cb	ENSMUSG00000026259	1	87476834	87573870	-1	53972	Ngef	protein_coding	ENSG00000066248	NGEF	487.458	-0.0548442	0.0603426	-0.90888	0.363413	0.999941	Cb1
Cb	ENSMUSG00000079434	1	87509889	87597845	1	23956	Neu2	protein_coding	NA	NA	55.5228	-0.0470473	0.173911	-0.270526	0.786756	0.999941	Cb4
Cb	ENSMUSG00000026288	1	87620312	87720507	1	16331	Inpp5d	protein_coding	ENSG00000168918	INPP5D	133.286	-0.0892442	0.12229	-0.729774	0.465529	0.999941	Cb3
Cb	ENSMUSG00000026289	1	87755870	87792428	1	77040	Atg16l1	protein_coding	ENSG00000085978	ATG16L1	2283.67	0.0028014	0.0306267	0.0914693	0.92712	0.999941	Cb4
Cb	ENSMUSG00000056055	1	87803680	87845158	1	20215	Sag	protein_coding	ENSG00000130561	SAG	15.587	0.240309	0.228316	1.05253	0.292556	0.999941	Cb0
Cb	ENSMUSG00000070738	1	87853287	87945180	1	227333	Dgkd	protein_coding	ENSG00000077044	DGKD	9190.53	-0.066979	0.051049	-1.31205	0.189502	0.999941	Cb8
Cb	ENSMUSG00000101942	1	87853347	87854299	-1		Gm19582	antisense	NA	NA	28.6913	0.0100461	0.211018	0.0476076	0.962029	0.999941	Cb2
Cb	ENSMUSG00000005501	1	87945119	88008551	-1	227334	Usp40	protein_coding	ENSG00000085982	USP40	1358.79	0.0337054	0.0392496	0.858746	0.390481	0.999941	Cb2
Cb	ENSMUSG00000081984	1	88204732	88205782	-1	15504	Dnajb3	protein_coding	NA	NA	31.3483	0.0800354	0.166966	0.479352	0.631688	0.999941	Cb4
Cb	ENSMUSG00000079429	1	88226986	88262289	1	100040766	Mroh2a	protein_coding	ENSG00000185038	MROH2A	12.1504	-0.648916	0.340667	-1.90484	0.0568009	0.999941	Cb0
Cb	ENSMUSG00000044783	1	88262471	88277633	-1	212427,381280	Hjurp	protein_coding	ENSG00000123485	HJURP	4335.46	0.107348	0.0439178	2.44429	0.0145137	0.999941	Cb3
Cb	ENSMUSG00000036251	1	88277661	88389293	1	171382	Trpm8	protein_coding	ENSG00000144481	TRPM8	17.349	0.0888672	0.218882	0.406005	0.684739	0.999941	Cb2
Cb	ENSMUSG00000026295	1	88406961	88426438	1	75396	Spp2	protein_coding	ENSG00000072080	SPP2	5.46645	-0.0712818	0.394362	-0.180752	0.856562	0.999941
Cb	ENSMUSG00000049866	1	88673125	88702221	-1	320982	Arl4c	protein_coding	ENSG00000188042	ARL4C	3679.95	0.0135976	0.0475089	0.286211	0.774716	0.999941	Cb9
Cb	ENSMUSG00000036206	1	89070415	89155068	1	98402	Sh3bp4	protein_coding	ENSG00000130147	SH3BP4	349.527	-0.2411	0.0864534	-2.78878	0.00529069	0.999941	Cb6
Cb	ENSMUSG00000055013	1	89454806	89897617	1	347722	Agap1	protein_coding	ENSG00000157985	AGAP1	5596.47	0.00295739	0.0554711	0.053314	0.957482	0.999941	Cb3
Cb	ENSMUSG00000067081	1	89950220	90014666	-1	208372	Asb18	protein_coding	ENSG00000182177	ASB18	40.1824	0.0994703	0.15359	0.647637	0.517219	0.999941	Cb5
Cb	ENSMUSG00000026301	1	90042132	90153401	-1	74918	Iqca	protein_coding	ENSG00000132321	IQCA1	11.8459	-0.520712	0.4498	-1.15765	0.247006	0.999941
Cb	ENSMUSG00000044337	1	90203980	90216751	1	12778	Ackr3	protein_coding	ENSG00000144476	ACKR3	221.51	-0.0521591	0.0699062	-0.746129	0.455589	0.999941	Cb6
Cb	ENSMUSG00000034432	1	90602981	90613341	1	108679	Cops8	protein_coding	ENSG00000198612	COPS8	2679.83	0.0209837	0.030881	0.679502	0.49682	0.999941	Cb1
Cb	ENSMUSG00000048126	1	90765923	90843971	-1	12835	Col6a3	protein_coding	ENSG00000163359	COL6A3	75.853	-0.29025	0.164847	-1.76073	0.0782848	0.999941	Cb5
Cb	ENSMUSG00000026303	1	90915085	90951142	1	171531	Mlph	protein_coding	ENSG00000115648	MLPH	257.8	-0.217746	0.102073	-2.13323	0.0329058	0.999941	Cb8
Cb	ENSMUSG00000026305	1	90998737	91128944	1	16978	Lrrfip1	protein_coding	ENSG00000124831	LRRFIP1	1667.32	0.0256225	0.051168	0.500753	0.616545	0.999941	Cb4
Cb	ENSMUSG00000034353	1	91179822	91225196	1	51801	Ramp1	protein_coding	ENSG00000132329	RAMP1	1136.1	0.074353	0.0434046	1.71302	0.0867088	0.999941	Cb1
Cb	ENSMUSG00000034343	1	91250304	91290337	1	67921	Ube2f	protein_coding	ENSG00000184182	UBE2F	1749.47	-0.00157189	0.0397988	-0.0394958	0.968495	0.999941	Cb0
Cb	ENSMUSG00000083064	1	91296045	91296936	1		Gm7785	processed_pseudogene	NA	NA	30.6418	-0.186686	0.172473	-1.08241	0.279071	0.999941	Cb0
Cb	ENSMUSG00000026307	1	91298338	91321075	1	50880	Scly	protein_coding	ENSG00000132330	SCLY	656.624	-0.0221773	0.0490691	-0.451959	0.651298	0.999941	Cb1
Cb	ENSMUSG00000049515	1	91322075	91348306	1	227357	Espnl	protein_coding	ENSG00000144488	ESPNL	5.63875	0.12265	0.388023	0.316088	0.751935	0.999941
Cb	ENSMUSG00000026308	1	91351016	91362416	1	70788	Klhl30	protein_coding	ENSG00000168427	KLHL30	5.86243	-0.0123141	0.429553	-0.0286673	0.97713	0.999941
Cb	ENSMUSG00000026309	1	91373861	91398815	-1	67444	Ilkap	protein_coding	ENSG00000132323	ILKAP	2158.87	0.00697976	0.044588	0.156539	0.875608	0.999941	Cb4
Cb	ENSMUSG00000100253	1	91404879	91406029	-1		1700020N18Rik	lincRNA	NA	NA	6.1715	0.26186	0.355878	0.735814	0.461844	0.999941
Cb	ENSMUSG00000067071	1	91411483	91414038	-1	55927	Hes6	protein_coding	ENSG00000144485	HES6	428.149	-0.055918	0.0604155	-0.925557	0.354676	0.999941	Cb4
Cb	ENSMUSG00000055866	1	91415982	91459324	-1	18627	Per2	protein_coding	ENSG00000132326	PER2	1722.12	0.0828279	0.117326	0.705967	0.480209	0.999941	Cb2
Cb	ENSMUSG00000034292	1	91494647	91529307	1	74019	Traf3ip1	protein_coding	ENSG00000204104	TRAF3IP1	773.585	-0.0782161	0.0365334	-2.14095	0.0322783	0.999941	Cb2
Cb	ENSMUSG00000026311	1	91540544	91559589	1	65247	Asb1	protein_coding	ENSG00000065802	ASB1	1184.45	0.0311821	0.0439937	0.708786	0.478457	0.999941	Cb3
Cb	ENSMUSG00000026313	1	91928779	92180341	-1	208727	Hdac4	protein_coding	ENSG00000068024	HDAC4	1663.57	0.0518912	0.0876985	0.591699	0.554052	0.999941	Cb2
Cb	ENSMUSG00000026260	1	92439010	92473860	-1	67273	Ndufa10	protein_coding	ENSG00000130414	NDUFA10	4157.99	-0.0176405	0.0405099	-0.43546	0.663228	0.999941	Cb1
Cb	ENSMUSG00000073616	1	92637145	92641985	-1	66915	Myeov2	protein_coding	NA	NA	1657.72	0.0662623	0.066721	0.993124	0.32065	0.999941	Cb1
Cb	ENSMUSG00000100546	1	92714234	92717202	-1		Gm29483	lincRNA	NA	NA	7.01541	-0.114427	0.350287	-0.326668	0.743919	0.999941
Cb	ENSMUSG00000034220	1	92831645	92860779	1	14733	Gpc1	protein_coding	ENSG00000063660	GPC1	1898.91	-0.0462798	0.0642938	-0.719818	0.471637	0.999941	Cb1
Cb	ENSMUSG00000034212	1	92870129	92902906	-1	241158	Ankmy1	protein_coding	ENSG00000144504	ANKMY1	10.4603	-0.049414	0.283912	-0.174047	0.861829	0.999941
Cb	ENSMUSG00000047067	1	92906981	92908435	1	67446	Dusp28	protein_coding	ENSG00000188542	DUSP28	445.858	0.0800019	0.0516607	1.5486	0.121477	0.999941	Cb1
Cb	ENSMUSG00000097251	1	92908378	92910764	-1		5033417F24Rik	antisense	NA	NA	138.258	-0.0300634	0.0814804	-0.368964	0.712154	0.999941	Cb2
Cb	ENSMUSG00000026269	1	92910783	92924384	1	108657	Rnpepl1	protein_coding	ENSG00000142327	RNPEPL1	1581.36	-0.0344097	0.0388113	-0.886588	0.375301	0.999941	Cb1
Cb	ENSMUSG00000026270	1	92934376	92947941	1	23830	Capn10	protein_coding	ENSG00000142330	CAPN10	1070.87	-0.0194814	0.0387726	-0.502452	0.615349	0.999941	Cb4
Cb	ENSMUSG00000026271	1	92950865	92986391	1	64095	Gpr35	protein_coding	ENSG00000178623	GPR35	36.2227	-0.183527	0.149623	-1.2266	0.219975	0.999941	Cb2
Cb	ENSMUSG00000014602	1	93015464	93101951	-1	16560	Kif1a	protein_coding	ENSG00000130294	KIF1A	24393.7	-0.000413699	0.0925498	-0.00447002	0.996433	0.999941	Cb3
Cb	ENSMUSG00000084989	1	93168725	93231072	1	381284	Crocc2	protein_coding	NA	NA	38.0496	-0.469504	0.312904	-1.50047	0.133492	0.999941	Cb3
Cb	ENSMUSG00000047793	1	93235841	93301065	1	208777	Sned1	protein_coding	ENSG00000162804	SNED1	2563.35	0.0285577	0.0480048	0.594893	0.551915	0.999941	Cb2
Cb	ENSMUSG00000026273	1	93299211	93305915	-1	69821	Mterf4	protein_coding	NA	NA	604.046	-0.0291368	0.0481186	-0.605521	0.544833	0.999941	Cb4
Cb	ENSMUSG00000026274	1	93308770	93343482	-1	269224	Pask	protein_coding	ENSG00000115687	PASK	190.427	0.115796	0.0807406	1.43418	0.151522	0.999941	Cb2
Cb	ENSMUSG00000026275	1	93342854	93373489	1	66385	Ppp1r7	protein_coding	ENSG00000115685	PPP1R7	3453.69	0.0281533	0.0426936	0.659428	0.509621	0.999941	Cb2
Cb	ENSMUSG00000064389	1	93363255	93363357	1		Gm26446	snRNA	NA	NA	7.92414	0.00132987	0.331836	0.0040076	0.996802	0.999941
Cb	ENSMUSG00000034088	1	93405940	93478815	-1	110611	Hdlbp	protein_coding	ENSG00000115677	HDLBP	7066.6	0.00644257	0.0598526	0.107641	0.914281	0.999941	Cb3
Cb	ENSMUSG00000026276	1	93478964	93510260	1	18000	Sept2	protein_coding	ENSG00000168385	SEPT2	3309.76	0.0164048	0.0411888	0.398284	0.690421	0.999941	Cb3
Cb	ENSMUSG00000034066	1	93512079	93621976	1	227377	Farp2	protein_coding	ENSG00000006607	FARP2	275.875	-0.0766562	0.0937166	-0.817957	0.413381	0.999941	Cb3
Cb	ENSMUSG00000026277	1	93619751	93658659	-1	59041	Stk25	protein_coding	ENSG00000115694	STK25	6396.3	0.0264047	0.0245169	1.077	0.281481	0.999941	Cb1
Cb	ENSMUSG00000026278	1	93685660	93695764	1	51800	Bok	protein_coding	ENSG00000176720	BOK	371.926	0.0957699	0.06173	1.55143	0.120798	0.999941	Cb1
Cb	ENSMUSG00000026279	1	93701935	93754864	-1	67026	Thap4	protein_coding	ENSG00000176946	THAP4	514.733	-0.0885119	0.0475083	-1.86308	0.0624508	0.999941	Cb1
Cb	ENSMUSG00000026280	1	93751500	93790610	1	66615	Atg4b	protein_coding	ENSG00000168397	ATG4B	2577.91	0.0170381	0.0277354	0.614309	0.539011	0.999941	Cb4
Cb	ENSMUSG00000026281	1	93792576	93801934	-1	21915	Dtymk	protein_coding	ENSG00000168393	DTYMK	1257.62	0.0334515	0.0464231	0.720578	0.471169	0.999941	Cb4
Cb	ENSMUSG00000026283	1	93803965	93822101	1	66262	Ing5	protein_coding	ENSG00000168395	ING5	462.311	0.0228446	0.0609631	0.374728	0.707863	0.999941	Cb2
Cb	ENSMUSG00000073609	1	93824909	93852348	1	98314	D2hgdh	protein_coding	ENSG00000180902	D2HGDH	397.409	-0.0129958	0.0516794	-0.25147	0.801451	0.999941	Cb4
Cb	ENSMUSG00000034000	1	94020451	94028334	1	241159	Neu4	protein_coding	ENSG00000204099	NEU4	249.984	-0.207768	0.0901377	-2.305	0.0211664	0.999941	Cb0
Cb	ENSMUSG00000100347	1	94468715	94469887	-1		Gm7895	processed_pseudogene	NA	NA	6.6282	0.147883	0.355058	0.416504	0.677041	0.999941
Cb	ENSMUSG00000051185	1	95313623	95335284	1	67698	Fam174a	protein_coding	ENSG00000174132	FAM174A	1062.17	0.0185214	0.0735521	0.251814	0.801185	0.999941	Cb1
Cb	ENSMUSG00000103973	1	95328681	95331218	1		BC055308	TEC	NA	NA	15.0566	0.243931	0.280345	0.870108	0.384241	0.999941	Cb3
Cb	ENSMUSG00000081051	1	95498621	95499151	1		Gm15427	processed_pseudogene	NA	NA	47.4011	0.0668888	0.14759	0.453206	0.6504	0.999941	Cb1
Cb	ENSMUSG00000040710	1	95587682	95667571	-1	20452	St8sia4	protein_coding	ENSG00000113532	ST8SIA4	308.96	-0.186792	0.0836956	-2.2318	0.0256283	0.999941	Cb3
Cb	ENSMUSG00000040693	1	96816270	96872171	-1	227394	Slco4c1	protein_coding	ENSG00000173930	SLCO4C1	32.4202	-0.19651	0.178887	-1.09851	0.271982	0.999941	Cb3
Cb	ENSMUSG00000097814	1	96871126	96907796	1		Panct2	antisense	NA	NA	17.6768	-0.779795	0.302072	-2.58149	0.00983744	0.999941
Cb	ENSMUSG00000044768	1	97606318	97662074	-1	52392	D1Ertd622e	protein_coding	ENSG00000181751	C5orf30	1179.81	-0.0105342	0.0486906	-0.21635	0.828715	0.999941	Cb11
Cb	ENSMUSG00000040648	1	97706048	97770411	-1	227399	Ppip5k2	protein_coding	ENSG00000145725	PPIP5K2	1233	-0.0407885	0.0640803	-0.636522	0.524436	0.999941	Cb3
Cb	ENSMUSG00000026333	1	97770172	97793709	1	252876	Gin1	protein_coding	ENSG00000145723	GIN1	433.161	-0.0135305	0.0557865	-0.242541	0.808361	0.999941	Cb9
Cb	ENSMUSG00000026335	1	97795114	98095646	-1	18484	Pam	protein_coding	ENSG00000145730	PAM	1620.87	0.0443996	0.0552645	0.803402	0.421742	0.999941	Cb3
Cb	ENSMUSG00000089782	1	97948901	97949389	-1		Gm3531	processed_pseudogene	NA	NA	17.8521	-0.0214919	0.219123	-0.0980815	0.921868	0.999941	Cb4
Cb	ENSMUSG00000089706	1	98031116	98057680	-1		B230216N24Rik	processed_transcript	NA	NA	30.8128	0.261619	0.185747	1.40847	0.158993	0.999941	Cb5
Cb	ENSMUSG00000100009	1	98589517	98607384	1		Gm7967	lincRNA	NA	NA	8.20242	0.141159	0.315281	0.447724	0.654352	0.999941
Cb	ENSMUSG00000067028	1	99772765	100485942	1	241175	Cntnap5b	protein_coding	NA	NA	545.963	0.0583146	0.0801332	0.727721	0.466784	0.999941	Cb2
Cb	ENSMUSG00000082431	1	99790429	99791025	-1		Tdpx-ps1	processed_pseudogene	NA	NA	4.45446	0.292983	0.469233	0.624387	0.532373	0.999941
Cb	ENSMUSG00000099835	1	100282329	100282643	-1		Gm29668	processed_pseudogene	NA	NA	5.82648	0.305906	0.408661	0.748558	0.454124	0.999941
Cb	ENSMUSG00000050840	1	104768529	104995481	1	23836	Cdh20	protein_coding	ENSG00000101542	CDH20	947.315	-0.0407964	0.0640076	-0.637368	0.523885	0.999941	Cb0
Cb	ENSMUSG00000097482	1	105356007	105361737	1		Gm17634	antisense	NA	NA	36.4228	-0.391172	0.153054	-2.55577	0.0105953	0.999941	Cb6
Cb	ENSMUSG00000101214	1	105382260	105569139	-1		Gm28403	sense_overlapping	NA	NA	5.68844	0.0650991	0.399876	0.162798	0.870677	0.999941
Cb	ENSMUSG00000067017	1	105455971	105458829	1		Gm3608	pseudogene	NA	NA	6.62707	0.173163	0.400363	0.432516	0.665367	0.999941
Cb	ENSMUSG00000056536	1	105518422	105663677	-1	27392	Pign	protein_coding	ENSG00000197563	PIGN	712.399	0.0127447	0.048921	0.260517	0.794465	0.999941	Cb3
Cb	ENSMUSG00000026319	1	105663861	105755191	1	227446	2310035C23Rik	protein_coding	ENSG00000134444	KIAA1468	3103.49	0.000627437	0.0385599	0.0162717	0.987018	0.999941	Cb2
Cb	ENSMUSG00000026321	1	105780718	105847981	1	21934	Tnfrsf11a	protein_coding	ENSG00000141655	TNFRSF11A	60.4406	-0.140398	0.126408	-1.11068	0.266708	0.999941	Cb5
Cb	ENSMUSG00000099843	1	105979350	105990282	-1		Gm7160	lincRNA	NA	NA	44.3665	-0.208303	0.147101	-1.41605	0.15676	0.999941	Cb2
Cb	ENSMUSG00000038866	1	105990406	106034074	1	227449	Zcchc2	protein_coding	ENSG00000141664	ZCCHC2	1045.12	-0.0569543	0.0493986	-1.15295	0.24893	0.999941	Cb2
Cb	ENSMUSG00000044340	1	106171752	106394250	1	98432	Phlpp1	protein_coding	ENSG00000081913	PHLPP1	3126.37	-0.0435871	0.0894979	-0.487018	0.626246	0.999941	Cb3
Cb	ENSMUSG00000057329	1	106538178	106714274	-1	12043	Bcl2	protein_coding	ENSG00000171791	BCL2	739.846	0.0131121	0.0822834	0.159353	0.873391	0.999941	Cb3
Cb	ENSMUSG00000009905	1	106720459	106759727	-1	70750	Kdsr	protein_coding	ENSG00000119537	KDSR	1618.51	0.0361452	0.035495	1.01832	0.308526	0.999941	Cb2
Cb	ENSMUSG00000009907	1	106764071	106796728	-1	20479	Vps4b	protein_coding	ENSG00000119541	VPS4B	2009.89	-0.0198733	0.0369087	-0.538445	0.59027	0.999941	Cb3
Cb	ENSMUSG00000062345	1	107511423	107535478	1	18788	Serpinb2	protein_coding	ENSG00000197632	SERPINB2	8.81769	0.0635766	0.345127	0.184212	0.853847	0.999941
Cb	ENSMUSG00000026315	1	107590006	107610484	1	20725	Serpinb8	protein_coding	ENSG00000166401	SERPINB8	115.133	0.055118	0.159725	0.34508	0.730034	0.999941	Cb2
Cb	ENSMUSG00000026312	1	109982431	110140157	1	241201	Cdh7	protein_coding	ENSG00000081138	CDH7	1781.89	-0.0372972	0.0638442	-0.584191	0.559092	0.999941	Cb2
Cb	ENSMUSG00000047216	1	110888326	110977584	-1	227485	Cdh19	protein_coding	ENSG00000071991	CDH19	381.057	-0.118745	0.0796988	-1.48992	0.136244	0.999941	Cb3
Cb	ENSMUSG00000038702	1	111858702	111864918	-1	319901	Dsel	protein_coding	ENSG00000171451	DSEL	255.037	-0.125839	0.071425	-1.76183	0.0780981	0.999941	Cb3
Cb	ENSMUSG00000070695	1	115684756	116587323	1	636808	Cntnap5a	protein_coding	ENSG00000155052	CNTNAP5	449.122	-0.119472	0.0807116	-1.48024	0.138809	0.999941	Cb3
Cb	ENSMUSG00000026374	1	118294778	118311739	-1	22099	Tsn	protein_coding	ENSG00000211460	TSN	3572.67	0.0231562	0.0297147	0.779283	0.435813	0.999941	Cb4
Cb	ENSMUSG00000026377	1	118321839	118333822	1	67949	Nifk	protein_coding	ENSG00000155438	NIFK	822.251	0.00410736	0.0491789	0.0835187	0.933439	0.999941	Cb4
Cb	ENSMUSG00000064302	1	118389058	118612678	1	76707	Clasp1	protein_coding	ENSG00000074054	CLASP1	3198.32	0.028091	0.0883398	0.317988	0.750494	0.999941	Cb3
Cb	ENSMUSG00000026380	1	118627945	118685168	1	81879	Tfcp2l1	protein_coding	ENSG00000115112	TFCP2L1	29.5149	-0.167461	0.221396	-0.756389	0.449416	0.999941	Cb2
Cb	ENSMUSG00000048402	1	118834132	119053619	-1	14633	Gli2	protein_coding	ENSG00000074047	GLI2	197.161	0.106217	0.0790661	1.3434	0.179144	0.999941	Cb2
Cb	ENSMUSG00000097408	1	119058469	119059848	1		Gm26831	lincRNA	NA	NA	22.6204	-0.143296	0.23937	-0.598638	0.549414	0.999941	Cb4
Cb	ENSMUSG00000101179	1	119329200	119385581	1		Gm29455	lincRNA	NA	NA	13.3744	-0.155426	0.269223	-0.577312	0.563728	0.999941	Cb6
Cb	ENSMUSG00000037035	1	119415465	119422248	-1	16324	Inhbb	protein_coding	ENSG00000163083	INHBB	238.997	-0.0412729	0.105453	-0.391385	0.695512	0.999941	Cb5
Cb	ENSMUSG00000004451	1	119470305	119504794	-1	64143	Ralb	protein_coding	ENSG00000144118	RALB	713.587	-0.0583768	0.044374	-1.31556	0.188321	0.999941	Cb1
Cb	ENSMUSG00000098447	1	119520090	119526359	-1		Gm27184	antisense	NA	NA	21.3588	0.0242743	0.184514	0.131558	0.895334	0.999941	Cb1
Cb	ENSMUSG00000098923	1	119526160	119528983	1	226351	Tmem185b	protein_coding	ENSG00000226479	TMEM185B	6.81094	-0.0327622	0.410909	-0.0797309	0.936451	0.999941
Cb	ENSMUSG00000026383	1	119545037	119649000	-1	226352	Epb41l5	protein_coding	ENSG00000115109	EPB41L5	319.197	-0.0544376	0.0710823	-0.765839	0.443772	0.999941	Cb2
Cb	ENSMUSG00000026384	1	119652467	119837613	-1	19258	Ptpn4	protein_coding	ENSG00000088179	PTPN4	7350	-0.0383481	0.0797258	-0.481	0.630517	0.999941	Cb2
Cb	ENSMUSG00000036975	1	119907890	119913208	-1	66343	Tmem177	protein_coding	ENSG00000144120	TMEM177	382.883	-0.0174881	0.0567354	-0.30824	0.7579	0.999941	Cb4
Cb	ENSMUSG00000050777	1	120067377	120074074	-1	170706	Tmem37	protein_coding	ENSG00000171227	TMEM37	20.9076	-0.00381451	0.227864	-0.0167403	0.986644	0.999941	Cb1
Cb	ENSMUSG00000026385	1	120113280	120121078	-1	13167	Dbi	protein_coding	ENSG00000155368	DBI	8912.2	-0.0256916	0.0715799	-0.358922	0.719654	0.999941	Cb4
Cb	ENSMUSG00000026388	1	120121187	120188189	1	73103	3110009E18Rik	protein_coding	ENSG00000186132	C2orf76	36.7044	0.00623858	0.150634	0.0414155	0.966965	0.999941	Cb1
Cb	ENSMUSG00000026389	1	120190757	120272705	-1	68428	Steap3	protein_coding	ENSG00000115107	STEAP3	60.6048	-0.320904	0.140889	-2.2777	0.0227443	0.999941	Cb6
Cb	ENSMUSG00000036907	1	120340582	120343174	1	226359	C1ql2	protein_coding	ENSG00000144119	C1QL2	18.6099	-0.305757	0.293532	-1.04165	0.297575	0.999941	Cb1
Cb	ENSMUSG00000058665	1	120602418	120607992	1	13798	En1	protein_coding	ENSG00000163064	EN1	74.5299	0.336566	0.365308	0.92132	0.356883	0.999941	Cb0
Cb	ENSMUSG00000097881	1	121087405	121178441	1		Celrr	lincRNA	NA	NA	75.4185	-0.0188049	0.102052	-0.184268	0.853803	0.999941	Cb2
Cb	ENSMUSG00000003721	1	121304353	121332589	-1	72999	Insig2	protein_coding	ENSG00000125629	INSIG2	1941.88	-0.0255138	0.0432957	-0.589291	0.555666	0.999941	Cb0
Cb	ENSMUSG00000104253	1	121328092	121331149	1		Gm37174	TEC	NA	NA	58.8159	-0.0573464	0.121808	-0.470794	0.637788	0.999941	Cb2
Cb	ENSMUSG00000026339	1	121431049	121506460	1	70829	Ccdc93	protein_coding	ENSG00000125633	CCDC93	1196.2	0.0214044	0.0498504	0.429371	0.667653	0.999941	Cb3
Cb	ENSMUSG00000001674	1	121553835	121567989	-1	66942	Ddx18	protein_coding	ENSG00000088205	DDX18	706.444	0.0454425	0.0405291	1.12123	0.26219	0.999941	Cb4
Cb	ENSMUSG00000036815	1	123321471	124045559	-1	269109	Dpp10	protein_coding	ENSG00000175497	DPP10	6150.22	0.0456103	0.0391845	1.16399	0.244429	0.999941	Cb2
Cb	ENSMUSG00000102940	1	123827299	123830159	-1		Gm37551	TEC	NA	NA	11.7363	-0.129712	0.297479	-0.436037	0.66281	0.999941	Cb2
Cb	ENSMUSG00000026341	1	125392905	125435727	-1	74117	Actr3	protein_coding	ENSG00000115091	ACTR3	4744.14	-0.0167313	0.0361385	-0.462976	0.643381	0.999941	Cb5
Cb	ENSMUSG00000026342	1	125560595	125595820	1	74150	Slc35f5	protein_coding	ENSG00000115084	SLC35F5	576.602	0.0300114	0.0544042	0.551638	0.581197	0.999941	Cb0
Cb	ENSMUSG00000049690	1	125913620	126830799	-1	210356	Nckap5	protein_coding	ENSG00000176771	NCKAP5	109.348	-0.122659	0.124916	-0.981931	0.326134	0.999941	Cb2
Cb	ENSMUSG00000036155	1	127205015	127488336	1	107895	Mgat5	protein_coding	ENSG00000152127	MGAT5	3094.31	0.0318558	0.0782507	0.407099	0.683935	0.999941	Cb3
Cb	ENSMUSG00000099471	1	127282662	127283108	-1		Gm8451	processed_pseudogene	NA	NA	11.5742	-0.167756	0.259532	-0.64638	0.518033	0.999941	Cb1
Cb	ENSMUSG00000026347	1	127486546	127679548	-1	72160	Tmem163	protein_coding	ENSG00000152128	TMEM163	2070.33	-0.0971215	0.0515126	-1.88539	0.0593769	0.999941	Cb4
Cb	ENSMUSG00000102014	1	127753616	127774092	-1		2900009J06Rik	antisense	NA	NA	17.2617	-0.213487	0.201683	-1.05853	0.289814	0.999941	Cb1
Cb	ENSMUSG00000026349	1	127774164	127808061	1	72949	Ccnt2	protein_coding	ENSG00000082258	CCNT2	5247.61	-0.00214603	0.0467779	-0.045877	0.963408	0.999941	Cb2
Cb	ENSMUSG00000051590	1	127815253	127840321	-1	22625	Map3k19	protein_coding	ENSG00000176601	MAP3K19	83.8225	0.0787482	0.124324	0.633411	0.526465	0.999941	Cb3
Cb	ENSMUSG00000036104	1	127868773	127943868	1	226407	Rab3gap1	protein_coding	ENSG00000115839	RAB3GAP1	3031.94	0.0115167	0.0309755	0.371802	0.71004	0.999941	Cb3
Cb	ENSMUSG00000036086	1	127954184	128103047	-1	226409	Zranb3	protein_coding	ENSG00000121988	ZRANB3	145.337	0.0563985	0.0782904	0.720376	0.471294	0.999941	Cb5
Cb	ENSMUSG00000104164	1	127978905	127984687	-1		Gm38248	TEC	NA	NA	7.33752	0.689155	0.390679	1.76399	0.077733	0.999941
Cb	ENSMUSG00000058603	1	128038569	128038982	1		Rpl28-ps1	processed_pseudogene	NA	NA	18.1316	0.0876082	0.208637	0.419907	0.674553	0.999941	Cb1
Cb	ENSMUSG00000056211	1	128103301	128237736	1	226412	R3hdm1	protein_coding	ENSG00000048991	R3HDM1	5389.21	0.00173667	0.0358241	0.0484775	0.961336	0.999941	Cb2
Cb	ENSMUSG00000026353	1	128243964	128279378	1	67812	Ubxn4	protein_coding	ENSG00000144224	UBXN4	2926.67	0.00701981	0.028932	0.242631	0.808291	0.999941	Cb2
Cb	ENSMUSG00000026354	1	128284756	128328318	-1	226413	Lct	protein_coding	ENSG00000115850	LCT	14.5146	-0.359639	0.233289	-1.5416	0.12317	0.999941	Cb5
Cb	ENSMUSG00000026355	1	128331590	128359664	-1	17219	Mcm6	protein_coding	ENSG00000076003	MCM6	212.321	0.0511262	0.0733014	0.69748	0.485503	0.999941	Cb1
Cb	ENSMUSG00000026356	1	128363707	128417368	-1	226414	Dars	protein_coding	ENSG00000115866	DARS	2071.3	0.00868141	0.0476244	0.182289	0.855356	0.999941	Cb0
Cb	ENSMUSG00000100078	1	128520073	128521460	-1		Gm6170	processed_pseudogene	NA	NA	6.65696	-0.20065	0.338239	-0.593219	0.553035	0.999941
Cb	ENSMUSG00000045382	1	128588199	128592293	-1	12767	Cxcr4	protein_coding	ENSG00000121966	CXCR4	42.1709	-0.0482087	0.206167	-0.233833	0.815115	0.999941	Cb0
Cb	ENSMUSG00000042581	1	129273302	130219278	1	210417	Thsd7b	protein_coding	ENSG00000144229	THSD7B	41.8792	-0.322052	0.213238	-1.51029	0.130969	0.999941	Cb5
Cb	ENSMUSG00000086825	1	130429781	130437191	-1		Gm15675	lincRNA	NA	NA	23.8663	0.12882	0.254322	0.506522	0.61249	0.999941	Cb5
Cb	ENSMUSG00000026399	1	130439027	130462744	-1	13136	Cd55	protein_coding	ENSG00000196352	CD55	142.581	0.00519861	0.0965395	0.0538496	0.957055	0.999941	Cb5
Cb	ENSMUSG00000101904	1	130670209	130715799	-1		Gm29427	protein_coding	NA	NA	5.53241	0.214858	0.429441	0.50032	0.616849	0.999941
Cb	ENSMUSG00000026409	1	130689182	130729253	-1	18640	Pfkfb2	protein_coding	ENSG00000123836	PFKFB2	1350.6	0.0168422	0.0381248	0.441766	0.658659	0.999941	Cb2
Cb	ENSMUSG00000046404	1	130717327	130724358	1	226418	Yod1	protein_coding	ENSG00000180667	YOD1	946.194	0.0413288	0.0534175	0.773694	0.439112	0.999941	Cb2
Cb	ENSMUSG00000042510	1	130731976	130744622	1	212439	AA986860	protein_coding	ENSG00000182795	C1orf116	157.343	-0.0882351	0.0920582	-0.958471	0.337825	0.999941	Cb4
Cb	ENSMUSG00000016528	1	131053700	131097826	-1	17164	Mapkapk2	protein_coding	ENSG00000162889	MAPKAPK2	1219.94	0.0318155	0.0392933	0.809693	0.418117	0.999941	Cb1
Cb	ENSMUSG00000016526	1	131127455	131138340	-1	226419	Dyrk3	protein_coding	ENSG00000143479	DYRK3	136.054	0.0676721	0.0972922	0.695555	0.486708	0.999941	Cb4
Cb	ENSMUSG00000026427	1	131153181	131187658	1	16865	Eif2d	protein_coding	ENSG00000143486	EIF2D	1237.77	0.0296441	0.0310866	0.953595	0.340288	0.999941	Cb2
Cb	ENSMUSG00000026430	1	131176410	131245258	-1	54354	Rassf5	protein_coding	ENSG00000136653	RASSF5	552.462	-0.0572989	0.0788359	-0.726812	0.467341	0.999941	Cb5
Cb	ENSMUSG00000042349	1	131254343	131279606	-1	56489	Ikbke	protein_coding	ENSG00000143466	IKBKE	80.9077	0.115471	0.10785	1.07067	0.284319	0.999941	Cb3
Cb	ENSMUSG00000102055	1	131263330	131266749	1		Gm28913	antisense	NA	NA	8.17955	-0.365859	0.335856	-1.08933	0.276008	0.999941
Cb	ENSMUSG00000026425	1	131285251	131527352	-1	14270	Srgap2	protein_coding	ENSG00000163486	SRGAP2	8003.64	-0.00303456	0.0679858	-0.0446352	0.964398	0.999941	Cb8
Cb	ENSMUSG00000055184	1	131527903	131539872	1	108900	Fam72a	protein_coding	ENSG00000196550	FAM72A	131.542	0.0604779	0.0816001	0.74115	0.458602	0.999941	Cb4
Cb	ENSMUSG00000052688	1	131688695	131715439	1	226421	Rab7b	protein_coding	NA	NA	71.7718	0.128795	0.167093	0.770797	0.440827	0.999941	Cb6
Cb	ENSMUSG00000042251	1	131797381	131821473	1	212933	Pm20d1	protein_coding	ENSG00000162877	PM20D1	168.595	0.119192	0.084875	1.40433	0.160221	0.999941	Cb5
Cb	ENSMUSG00000013275	1	131827493	131848865	1	98396	Slc41a1	protein_coding	ENSG00000133065	SLC41A1	2943.64	0.0261742	0.0469493	0.557501	0.577185	0.999941	Cb3
Cb	ENSMUSG00000026433	1	131867224	131872887	1	226422	Rab29	protein_coding	NA	NA	181.071	0.0290202	0.0697626	0.415985	0.677421	0.999941	Cb1
Cb	ENSMUSG00000026434	1	131910534	131936321	1	98415	Nucks1	protein_coding	ENSG00000069275	NUCKS1	5564.89	0.0131444	0.0333127	0.394575	0.693156	0.999941	Cb2
Cb	ENSMUSG00000026435	1	131962967	131982969	1	212980	Slc45a3	protein_coding	ENSG00000158715	SLC45A3	110.303	0.0414071	0.102967	0.40214	0.687581	0.999941	Cb6
Cb	ENSMUSG00000026436	1	132007607	132032612	1	13714	Elk4	protein_coding	ENSG00000158711	ELK4	587.425	-0.04226	0.0472536	-0.894323	0.371149	0.999941	Cb5
Cb	ENSMUSG00000059149	1	132022806	132068062	-1	213006	Mfsd4	protein_coding	NA	NA	1587.5	0.0300104	0.0681344	0.440458	0.659605	0.999941	Cb2
Cb	ENSMUSG00000103966	1	132102365	132108323	1		Gm37120	TEC	NA	NA	10.0379	0.103788	0.288255	0.360054	0.718806	0.999941
Cb	ENSMUSG00000026437	1	132112237	132139684	-1	18557	Cdk18	protein_coding	ENSG00000117266	CDK18	674.324	-0.094847	0.0638248	-1.48605	0.137266	0.999941	Cb6
Cb	ENSMUSG00000079330	1	132191431	132259227	1	213409	Lemd1	protein_coding	NA	NA	166.772	-0.156299	0.111999	-1.39554	0.162853	0.999941	Cb5
Cb	ENSMUSG00000042115	1	132298626	132307357	1	213417	Klhdc8a	protein_coding	ENSG00000162873	KLHDC8A	734.638	-0.100665	0.0805795	-1.24926	0.211569	0.999941	Cb1
Cb	ENSMUSG00000009772	1	132316126	132333488	1	74137	Nuak2	protein_coding	ENSG00000163545	NUAK2	79.3075	-0.172428	0.108075	-1.59545	0.110612	0.999941	Cb4
Cb	ENSMUSG00000042066	1	132356315	132391281	-1	68875	Tmcc2	protein_coding	ENSG00000133069	TMCC2	6218.96	-0.0656694	0.0314006	-2.09134	0.0364973	0.999941	Cb6
Cb	ENSMUSG00000042046	1	132417555	132466958	1	213452	Dstyk	protein_coding	ENSG00000133059	DSTYK	2868.33	-0.00370049	0.040687	-0.0909502	0.927532	0.999941	Cb3
Cb	ENSMUSG00000097760	1	132466433	132477064	-1		6030442K20Rik	processed_transcript	NA	NA	25.6143	-0.172382	0.184631	-0.933654	0.350483	0.999941	Cb2
Cb	ENSMUSG00000026439	1	132477365	132505659	1	213464	Rbbp5	protein_coding	ENSG00000117222	RBBP5	2459.68	0.00491916	0.0342555	0.143602	0.885815	0.999941	Cb2
Cb	ENSMUSG00000048174	1	132506230	132508639	1	74626	Tmem81	protein_coding	ENSG00000174529	TMEM81	181.241	0.0240572	0.0879941	0.273395	0.784549	0.999941	Cb1
Cb	ENSMUSG00000053024	1	132509427	132543256	-1	21367	Cntn2	protein_coding	ENSG00000184144	CNTN2	14072.4	0.0042366	0.0529086	0.0800738	0.936179	0.999941	Cb2
Cb	ENSMUSG00000026442	1	132564690	132741797	-1	269116	Nfasc	protein_coding	ENSG00000163531	NFASC	11323.5	0.00250777	0.0621146	0.0403733	0.967796	0.999941	Cb3
Cb	ENSMUSG00000026443	1	132880273	132940005	1	16980	Lrrn2	protein_coding	ENSG00000170382	LRRN2	2824.35	-0.027111	0.086632	-0.312944	0.754323	0.999941	Cb4
Cb	ENSMUSG00000054387	1	132959484	133030561	-1	17248	Mdm4	protein_coding	ENSG00000198625	MDM4	5536.93	-0.00697714	0.0415711	-0.167836	0.866712	0.999941	Cb2
Cb	ENSMUSG00000026447	1	133045667	133108687	1	240752	Pik3c2b	protein_coding	ENSG00000133056	PIK3C2B	869.401	0.00249292	0.0543303	0.0458846	0.963402	0.999941	Cb3
Cb	ENSMUSG00000102425	1	133128676	133131782	-1		Gm26616	TEC	NA	NA	9.99298	0.0941913	0.318008	0.296191	0.767084	0.999941
Cb	ENSMUSG00000046062	1	133131143	133139783	1	108954	Ppp1r15b	protein_coding	ENSG00000158615	PPP1R15B	2528.01	-0.00284438	0.0444998	-0.0639191	0.949035	0.999941	Cb2
Cb	ENSMUSG00000041757	1	133181321	133303435	1	240753	Plekha6	protein_coding	NA	NA	4671.29	-0.00636061	0.0613618	-0.103657	0.917441	0.999941	Cb3
Cb	ENSMUSG00000101693	1	133250398	133269808	-1		Gm19461	antisense	NA	NA	214.824	-0.0641317	0.0988355	-0.648873	0.51642	0.999941	Cb6
Cb	ENSMUSG00000070644	1	133363572	133380336	1	214253	Etnk2	protein_coding	ENSG00000143845	ETNK2	120.666	0.100444	0.122158	0.822247	0.410936	0.999941	Cb0
Cb	ENSMUSG00000070643	1	133382303	133424377	-1	20668	Sox13	protein_coding	ENSG00000143842	SOX13	251.134	-0.0444516	0.0847039	-0.524788	0.599731	0.999941	Cb10
Cb	ENSMUSG00000090553	1	133603871	133610291	-1	20643	Snrpe	protein_coding	NA	NA	698.535	0.0313919	0.0644517	0.487061	0.626215	0.999941	Cb1
Cb	ENSMUSG00000102976	1	133619862	133661380	-1	70579	Zc3h11a	protein_coding	ENSG00000058673	ZC3H11A	391.703	-0.0137233	0.104573	-0.131232	0.895592	0.999941	Cb2
Cb	ENSMUSG00000094410	1	133619940	133661318	-1		Gm38394	protein_coding	NA	NA	88.3231	-0.0461562	0.142456	-0.324004	0.745935	0.999941	Cb2
Cb	ENSMUSG00000026463	1	133699457	133801041	-1	381290	Atp2b4	protein_coding	ENSG00000058668	ATP2B4	1597.35	-0.107826	0.102106	-1.05602	0.290959	0.999941	Cb3
Cb	ENSMUSG00000010311	1	133897199	133907999	-1	269120	Optc	protein_coding	ENSG00000188770	OPTC	22.2484	-0.497385	0.198105	-2.51072	0.0120487	0.999941	Cb0
Cb	ENSMUSG00000041577	1	133910304	133921414	-1	116847	Prelp	protein_coding	ENSG00000188783	PRELP	529.37	-0.165649	0.130766	-1.26676	0.205239	0.999941	Cb3
Cb	ENSMUSG00000041559	1	134037254	134048277	1	14264	Fmod	protein_coding	ENSG00000122176	FMOD	416.782	-0.0965936	0.249014	-0.387903	0.698087	0.999941	Cb4
Cb	ENSMUSG00000020423	1	134075170	134079120	-1	12227	Btg2	protein_coding	ENSG00000159388	BTG2	625.986	-0.0558784	0.0864383	-0.646454	0.517985	0.999941	Cb7
Cb	ENSMUSG00000064246	1	134182176	134190181	1	12654	Chil1	protein_coding	ENSG00000133048	CHI3L1	294.302	-0.053353	0.0735678	-0.725222	0.468316	0.999941	Cb6
Cb	ENSMUSG00000042451	1	134193448	134201232	1	53311	Mybph	protein_coding	ENSG00000133055	MYBPH	4.87711	0.140226	0.426208	0.329009	0.742149	0.999941
Cb	ENSMUSG00000042429	1	134199223	134235431	-1	11539	Adora1	protein_coding	ENSG00000163485	ADORA1	8340.16	-0.0272354	0.0506929	-0.537263	0.591086	0.999941	Cb7
Cb	ENSMUSG00000026458	1	134296783	134332928	-1	68507	Ppfia4	protein_coding	NA	NA	12547.6	-0.0627875	0.0543292	-1.15569	0.24781	0.999941	Cb7
Cb	ENSMUSG00000042305	1	134346097	134361979	-1	57439	Tmem183a	protein_coding	ENSG00000163444	TMEM183A	2687.7	-0.0013225	0.0497672	-0.0265737	0.9788	0.999941	Cb4
Cb	ENSMUSG00000026456	1	134405559	134411740	1	72017	Cyb5r1	protein_coding	ENSG00000159348	CYB5R1	685.792	-0.122715	0.0548625	-2.23678	0.025301	0.999941	Cb1
Cb	ENSMUSG00000026457	1	134415378	134433351	1	72674	Adipor1	protein_coding	ENSG00000159346	ADIPOR1	2777.17	0.0200029	0.0365222	0.547691	0.583904	0.999941	Cb1
Cb	ENSMUSG00000102722	1	134454492	134455473	-1		Gm37935	TEC	NA	NA	6.5846	0.112394	0.351784	0.319496	0.749351	0.999941
Cb	ENSMUSG00000026455	1	134455531	134491018	1	240756	Klhl12	protein_coding	ENSG00000117153	KLHL12	1688.4	0.0271813	0.0343203	0.79199	0.428367	0.999941	Cb2
Cb	ENSMUSG00000042229	1	134494648	134508774	1	98710	Rabif	protein_coding	ENSG00000183155	RABIF	1259.68	0.0220517	0.0405451	0.543881	0.586523	0.999941	Cb1
Cb	ENSMUSG00000042207	1	134560171	134635285	1	75605	Kdm5b	protein_coding	ENSG00000117139	KDM5B	1864.27	-0.00428455	0.0612794	-0.0699182	0.944259	0.999941	Cb2
Cb	ENSMUSG00000097435	1	134642254	134646520	-1		Gm26783	lincRNA	NA	NA	32.1792	-0.199853	0.167829	-1.19082	0.233726	0.999941	Cb4
Cb	ENSMUSG00000026452	1	134646677	134762593	1	20980	Syt2	protein_coding	ENSG00000143858	SYT2	15965.4	0.00746073	0.0906745	0.0822803	0.934424	0.999941	Cb3
Cb	ENSMUSG00000073557	1	134754658	134955942	-1	329251	Ppp1r12b	protein_coding	NA	NA	2752.21	0.0551174	0.0607198	0.907734	0.364019	0.999941	Cb2
Cb	ENSMUSG00000103976	1	134819916	134827549	-1		Gm37677	TEC	NA	NA	6.41613	-0.0353384	0.383826	-0.0920687	0.926643	0.999941
Cb	ENSMUSG00000026429	1	134962565	134974162	1	67196	Ube2t	protein_coding	ENSG00000077152	UBE2T	74.9802	0.0318501	0.109851	0.28994	0.771862	0.999941	Cb4
Cb	ENSMUSG00000042793	1	134983301	135105276	-1	329252	Lgr6	protein_coding	ENSG00000133067	LGR6	328.903	0.0990612	0.109112	0.907882	0.36394	0.999941	Cb3
Cb	ENSMUSG00000026426	1	135146824	135156269	1	68724	Arl8a	protein_coding	ENSG00000143862	ARL8A	4251.1	-0.00722585	0.0444545	-0.162545	0.870877	0.999941	Cb1
Cb	ENSMUSG00000085311	1	135152963	135153806	1		Gm15445	antisense	NA	NA	27.5412	0.0762306	0.1698	0.448943	0.653473	0.999941	Cb3
Cb	ENSMUSG00000026424	1	135160234	135167681	-1	171469	Gpr37l1	protein_coding	ENSG00000170075	GPR37L1	15451.2	0.0493902	0.050346	0.981015	0.326585	0.999941	Cb4
Cb	ENSMUSG00000079139	1	135231995	135233225	1		Gm4204	processed_pseudogene	NA	NA	151.4	0.000434971	0.0779647	0.00557907	0.995549	0.999941	Cb1
Cb	ENSMUSG00000003051	1	135253575	135258568	-1	13710	Elf3	protein_coding	ENSG00000163435	ELF3	10.4514	-0.178406	0.293261	-0.608351	0.542955	0.999941
Cb	ENSMUSG00000041926	1	135262712	135284084	-1	215615	Rnpep	protein_coding	ENSG00000176393	RNPEP	1644.6	-0.0131894	0.0378588	-0.348385	0.727551	0.999941	Cb4
Cb	ENSMUSG00000062580	1	135295213	135313778	-1	21854	Timm17a	protein_coding	ENSG00000134375	TIMM17A	2504.69	-0.015278	0.0375388	-0.406993	0.684013	0.999941	Cb3
Cb	ENSMUSG00000048096	1	135324807	135368065	1	93689	Lmod1	protein_coding	ENSG00000163431	LMOD1	18.0553	0.131377	0.248163	0.529399	0.596529	0.999941	Cb1
Cb	ENSMUSG00000041889	1	135371057	135375237	-1	77552	Shisa4	protein_coding	ENSG00000198892	SHISA4	1983.07	-0.0225977	0.0442849	-0.510281	0.609854	0.999941	Cb1
Cb	ENSMUSG00000041879	1	135382312	135430499	-1	226432	Ipo9	protein_coding	ENSG00000198700	IPO9	5874.84	0.0107783	0.0558572	0.192962	0.846989	0.999941	Cb2
Cb	ENSMUSG00000009418	1	135434580	135607295	-1	215690	Nav1	protein_coding	ENSG00000134369	NAV1	2396.35	0.0592317	0.0734536	0.806382	0.420022	0.999941	Cb3
Cb	ENSMUSG00000054412	1	135584773	135599948	1		Gm4793	antisense	NA	NA	60.6684	0.138582	0.123181	1.12503	0.260578	0.999941	Cb0
Cb	ENSMUSG00000090399	1	135606447	135688105	-1		Gm38399	lincRNA	NA	NA	8.80823	0.127847	0.350649	0.3646	0.71541	0.999941
Cb	ENSMUSG00000026421	1	135720061	135752232	1	13007	Csrp1	protein_coding	ENSG00000159176	CSRP1	8971.48	-0.0264015	0.0329809	-0.800509	0.423416	0.999941	Cb1
Cb	ENSMUSG00000041801	1	135766119	135769136	1	27280	Phlda3	protein_coding	ENSG00000174307	PHLDA3	531.021	-0.0625599	0.0958904	-0.65241	0.514137	0.999941	Cb6
Cb	ENSMUSG00000026418	1	135779434	135810989	1	21952	Tnni1	protein_coding	ENSG00000159173	TNNI1	125.644	-0.0241355	0.0934178	-0.258361	0.796128	0.999941	Cb6
Cb	ENSMUSG00000041782	1	135818598	135833342	1	16763	Lad1	protein_coding	ENSG00000159166	LAD1	21.3097	-0.316033	0.20229	-1.56228	0.118222	0.999941	Cb6
Cb	ENSMUSG00000026414	1	135836354	135852260	1	21956	Tnnt2	protein_coding	ENSG00000118194	TNNT2	16.4643	-0.119161	0.372313	-0.320055	0.748927	0.999941
Cb	ENSMUSG00000051985	1	135953578	136006342	-1	226438	Igfn1	protein_coding	ENSG00000163395	IGFN1	41.0782	-0.137343	0.448811	-0.306015	0.759593	0.999941	Cb2
Cb	ENSMUSG00000026411	1	136008150	136035342	1	66241	Tmem9	protein_coding	ENSG00000116857	TMEM9	1766.21	0.00834333	0.0458618	0.181923	0.855643	0.999941	Cb1
Cb	ENSMUSG00000026407	1	136052750	136119822	1	12292	Cacna1s	protein_coding	ENSG00000081248	CACNA1S	42.0031	-0.0791991	0.166585	-0.475428	0.634482	0.999941	Cb9
Cb	ENSMUSG00000086264	1	136126178	136131183	-1		Gm15850	processed_transcript	NA	NA	6.32774	0.462389	0.385522	1.19938	0.230378	0.999941
Cb	ENSMUSG00000041642	1	136131389	136177998	1	16565	Kif21b	protein_coding	ENSG00000116852	KIF21B	1406.24	0.0157258	0.0557994	0.281827	0.778076	0.999941	Cb3
Cb	ENSMUSG00000087230	1	136181474	136207097	-1		Mroh3	protein_coding	NA	NA	14.049	-0.191137	0.244336	-0.782271	0.434055	0.999941	Cb6
Cb	ENSMUSG00000041605	1	136213531	136234264	-1	67313	5730559C18Rik	protein_coding	ENSG00000163362	C1orf106	29.7051	-0.328574	0.164116	-2.00209	0.0452756	0.999941	Cb6
Cb	ENSMUSG00000097433	1	136259407	136274406	1		Gm26781	antisense	NA	NA	9.45656	0.0289678	0.30068	0.0963408	0.92325	0.999941
Cb	ENSMUSG00000052759	1	136259797	136260873	-1	383563	Gpr25	protein_coding	ENSG00000170128	GPR25	22.2913	0.317293	0.248344	1.27763	0.201379	0.999941	Cb4
Cb	ENSMUSG00000041570	1	136268123	136346104	-1	67886	Camsap2	protein_coding	ENSG00000118200	CAMSAP2	5479.81	0.0040352	0.0456843	0.088328	0.929616	0.999941	Cb2
Cb	ENSMUSG00000097403	1	136411916	136415519	-1		9230116N13Rik	processed_transcript	NA	NA	17.3747	0.140924	0.256003	0.550478	0.581992	0.999941	Cb0
Cb	ENSMUSG00000026404	1	136415271	136440158	1	67997	Ddx59	protein_coding	ENSG00000118197	DDX59	241.652	-0.00478811	0.0646376	-0.0740762	0.94095	0.999941	Cb1
Cb	ENSMUSG00000041498	1	136466343	136531511	1	381293	Kif14	protein_coding	ENSG00000118193	KIF14	11.505	0.218438	0.302132	0.722988	0.469687	0.999941	Cb2
Cb	ENSMUSG00000041483	1	136624901	136630053	1	226442	Zfp281	protein_coding	ENSG00000162702	ZNF281	1468.34	0.0268697	0.0445618	0.602977	0.546524	0.999941	Cb2
Cb	ENSMUSG00000097113	1	136670769	136690804	1		Gm19705	lincRNA	NA	NA	102.067	0.0303653	0.108582	0.279653	0.779744	0.999941	Cb0
Cb	ENSMUSG00000098243	1	137898595	138000384	1		Gm4258	processed_transcript	NA	NA	7.63084	0.198225	0.313284	0.632732	0.526909	0.999941
Cb	ENSMUSG00000104145	1	137935189	137937346	1		D130019J16Rik	TEC	NA	NA	17.6879	-0.128297	0.290538	-0.441585	0.65879	0.999941	Cb4
Cb	ENSMUSG00000103427	1	137949422	137954643	1		Gm37534	TEC	NA	NA	10.385	-0.137065	0.317561	-0.43162	0.666018	0.999941
Cb	ENSMUSG00000098206	1	137966531	137969918	1		A430106G13Rik	lincRNA	NA	NA	171.539	-0.160658	0.117631	-1.36577	0.17201	0.999941	Cb4
Cb	ENSMUSG00000026395	1	138062861	138175708	-1	19264	Ptprc	protein_coding	ENSG00000081237	PTPRC	83.1953	-0.0120393	0.142734	-0.0843477	0.93278	0.999941	Cb3
Cb	ENSMUSG00000026393	1	138482875	138620141	-1	59125	Nek7	protein_coding	ENSG00000151414	NEK7	1421.61	-0.0575229	0.0397532	-1.447	0.147897	0.999941	Cb3
Cb	ENSMUSG00000019230	1	138825186	138848577	-1	16876	Lhx9	protein_coding	ENSG00000143355	LHX9	44.309	-0.715751	0.334178	-2.14183	0.0322075	0.999941	Cb5
Cb	ENSMUSG00000079283	1	138851983	138856852	-1	69549	2310009B15Rik	protein_coding	ENSG00000203724	C1orf53	118.68	0.000696511	0.0881705	0.00789959	0.993697	0.999941	Cb1
Cb	ENSMUSG00000056268	1	138963435	139178960	1	329260	Dennd1b	protein_coding	ENSG00000213047	DENND1B	784.739	0.0337568	0.0526913	0.640652	0.521749	0.999941	Cb2
Cb	ENSMUSG00000063681	1	139197056	139377100	-1	170788	Crb1	protein_coding	ENSG00000134376	CRB1	14.8918	-0.494217	0.265831	-1.85914	0.0630078	0.999941
Cb	ENSMUSG00000033964	1	139422288	139453005	1	226470	Zbtb41	protein_coding	ENSG00000177888	ZBTB41	1072.75	0.0131596	0.0608737	0.216179	0.828848	0.999941	Cb2
Cb	ENSMUSG00000033952	1	139454772	139494091	1	12316	Aspm	protein_coding	ENSG00000066279	ASPM	13.4331	-0.427316	0.250886	-1.70323	0.0885258	0.999941	Cb3
Cb	ENSMUSG00000104496	1	139928240	139929608	-1		Gm5837	processed_pseudogene	NA	NA	7.51384	0.125604	0.349002	0.359894	0.718927	0.999941
Cb	ENSMUSG00000026365	1	140084708	140183764	-1	12628	Cfh	protein_coding	ENSG00000000971	CFH	887.07	0.103151	0.0970472	1.0629	0.287829	0.999941	Cb2
Cb	ENSMUSG00000052726	1	140246158	140612067	1	240776	Kcnt2	protein_coding	ENSG00000162687	KCNT2	43.2635	0.0492886	0.195953	0.251533	0.801402	0.999941	Cb3
Cb	ENSMUSG00000101795	1	143093347	143094616	-1		Gm5835	processed_pseudogene	NA	NA	12.6965	-0.165403	0.246792	-0.670209	0.502724	0.999941	Cb1
Cb	ENSMUSG00000026361	1	143598800	143702893	-1	214498	Cdc73	protein_coding	ENSG00000134371	CDC73	1978.7	0.0129706	0.0497521	0.260706	0.79432	0.999941	Cb2
Cb	ENSMUSG00000018196	1	143716338	143749676	1	69367	Glrx2	protein_coding	ENSG00000023572	GLRX2	2311.25	0.0230488	0.0343864	0.670287	0.502675	0.999941	Cb2
Cb	ENSMUSG00000018199	1	143750790	143777068	-1	20822	Trove2	protein_coding	ENSG00000116747	TROVE2	4034.13	-0.0283691	0.0670026	-0.423403	0.672002	0.999941	Cb2
Cb	ENSMUSG00000018189	1	143777272	143807466	1	56207	Uchl5	protein_coding	ENSG00000116750	UCHL5	1449.49	-0.0524185	0.0538458	-0.973494	0.330308	0.999941	Cb1
Cb	ENSMUSG00000100455	1	143777642	143781307	1		Gm29170	sense_intronic	NA	NA	429.968	0.125428	0.0527762	2.3766	0.0174732	0.999941	Cb2
Cb	ENSMUSG00000026360	1	143999338	144004161	-1	19735	Rgs2	protein_coding	ENSG00000116741	RGS2	719.608	-0.00591135	0.0986413	-0.0599277	0.952213	0.999941	Cb6
Cb	ENSMUSG00000099964	1	146419436	146495060	-1		Gm29514	antisense	NA	NA	109.416	-0.0927787	0.109167	-0.849879	0.395392	0.999941	Cb2
Cb	ENSMUSG00000102403	1	146477647	146482355	-1		Gm38187	TEC	NA	NA	11.5437	0.0617884	0.276374	0.223568	0.823094	0.999941
Cb	ENSMUSG00000035131	1	146494760	146902472	1	215378	Brinp3	protein_coding	ENSG00000162670	BRINP3	680.808	0.110349	0.0563954	1.9567	0.0503826	0.999941	Cb5
Cb	ENSMUSG00000087627	1	146802965	146807340	-1		A230059L01Rik	processed_transcript	NA	NA	5.29509	0.271364	0.80475	0.337203	0.735964	0.999941
Cb	ENSMUSG00000056220	1	149829618	149961290	-1	18783	Pla2g4a	protein_coding	ENSG00000116711	PLA2G4A	176.239	-0.033892	0.0854645	-0.396563	0.69169	0.999941	Cb5
Cb	ENSMUSG00000032487	1	150100031	150108227	1	19225	Ptgs2	protein_coding	ENSG00000073756	PTGS2	20.7053	0.427034	0.222589	1.91849	0.0550495	0.999941	Cb3
Cb	ENSMUSG00000099875	1	150265535	150265999	-1		Gm15453	processed_pseudogene	ENSG00000102317	RBM3	6.36949	-0.389842	0.360319	-1.08194	0.279281	0.999941
Cb	ENSMUSG00000006010	1	150361305	150393080	-1	226499	BC003331	protein_coding	ENSG00000157181	C1orf27	2178.59	0.00242732	0.050277	0.048279	0.961494	0.999941	Cb3
Cb	ENSMUSG00000006005	1	150392838	150449935	1	108989	Tpr	protein_coding	ENSG00000047410	TPR	5145.94	0.0197185	0.0367448	0.536633	0.591521	0.999941	Cb2
Cb	ENSMUSG00000006014	1	150449412	150466165	-1	96875	Prg4	protein_coding	NA	NA	141.996	-0.136223	0.198156	-0.687453	0.491797	0.999941	Cb7
Cb	ENSMUSG00000066842	1	150562524	150993435	-1	545370	Hmcn1	protein_coding	ENSG00000143341	HMCN1	203.237	-0.0514758	0.105443	-0.488184	0.625419	0.999941	Cb3
Cb	ENSMUSG00000100954	1	151339604	151345231	-1		Gm10138	antisense	NA	NA	12.4564	-0.00109018	0.261475	-0.00416932	0.996673	0.999941	Cb3
Cb	ENSMUSG00000023150	1	151344477	151364422	1	117198	Ivns1abp	protein_coding	ENSG00000116679	IVNS1ABP	7264.49	-0.0422353	0.0476868	-0.885681	0.37579	0.999941	Cb2
Cb	ENSMUSG00000052748	1	151367699	151428455	-1	66875	Swt1	protein_coding	ENSG00000116668	SWT1	627.518	-0.0455906	0.0761595	-0.59862	0.549426	0.999941	Cb2
Cb	ENSMUSG00000053286	1	151428542	151458161	1	98685	Trmt1l	protein_coding	ENSG00000121486	TRMT1L	1195.45	-0.0275215	0.0369962	-0.743901	0.456936	0.999941	Cb4
Cb	ENSMUSG00000103928	1	151445305	151447741	1		Gm37893	TEC	NA	NA	162.681	0.00553555	0.0830592	0.0666458	0.946864	0.999941	Cb2
Cb	ENSMUSG00000026484	1	151458004	151500955	-1	19821	Rnf2	protein_coding	ENSG00000121481	RNF2	993.183	-0.0637075	0.0628593	-1.01349	0.310825	0.999941	Cb2
Cb	ENSMUSG00000026483	1	151571186	151721939	1	63913	Fam129a	protein_coding	ENSG00000135842	FAM129A	121.752	-0.259194	0.0996906	-2.59998	0.00932281	0.999941	Cb3
Cb	ENSMUSG00000100594	1	151748949	151755018	-1		2810414N06Rik	lincRNA	NA	NA	55.4847	0.0429553	0.126254	0.34023	0.733684	0.999941	Cb1
Cb	ENSMUSG00000043019	1	151755371	151822051	1	66967	Edem3	protein_coding	ENSG00000116406	EDEM3	2386.06	-0.00464861	0.0458256	-0.101441	0.9192	0.999941	Cb2
Cb	ENSMUSG00000032666	1	151852403	152090125	-1	69399	1700025G04Rik	protein_coding	ENSG00000116667	C1orf21	4711.01	0.00602549	0.0623048	0.09671	0.922957	0.999941	Cb2
Cb	ENSMUSG00000014980	1	152370735	152386688	-1	66637	Tsen15	protein_coding	ENSG00000198860	TSEN15	743.92	0.0196452	0.0486526	0.403787	0.68637	0.999941	Cb4
Cb	ENSMUSG00000032649	1	152399830	152510695	1	269132	Colgalt2	protein_coding	ENSG00000198756	COLGALT2	129.854	-0.159889	0.0949398	-1.68411	0.0921612	0.999941	Cb5
Cb	ENSMUSG00000026482	1	152516760	152766351	-1	19731	Rgl1	protein_coding	ENSG00000143344	RGL1	1110.61	0.0379693	0.0697137	0.544646	0.585997	0.999941	Cb3
Cb	ENSMUSG00000008475	1	152766542	152775597	1	67771	Arpc5	protein_coding	ENSG00000162704	ARPC5	1934.12	0.0227133	0.0418364	0.542907	0.587194	0.999941	Cb1
Cb	ENSMUSG00000026480	1	152800194	152836991	1	17970	Ncf2	protein_coding	ENSG00000116701	NCF2	73.5402	0.00224693	0.107102	0.0209794	0.983262	0.999941	Cb1
Cb	ENSMUSG00000042772	1	152836995	152902646	-1	226517	Smg7	protein_coding	ENSG00000116698	SMG7	3647.68	-0.0060806	0.0535707	-0.113506	0.909629	0.999941	Cb2
Cb	ENSMUSG00000042751	1	152954993	153119261	1	226518	Nmnat2	protein_coding	ENSG00000157064	NMNAT2	7866.86	0.0298654	0.0417712	0.714976	0.474624	0.999941	Cb8
Cb	ENSMUSG00000026479	1	153122756	153186447	-1	16782	Lamc2	protein_coding	ENSG00000058085	LAMC2	71.9742	0.0239785	0.169711	0.14129	0.887641	0.999941	Cb7
Cb	ENSMUSG00000026478	1	153218922	153332786	-1	226519	Lamc1	protein_coding	ENSG00000135862	LAMC1	918.66	-0.0934149	0.107558	-0.868503	0.385119	0.999941	Cb3
Cb	ENSMUSG00000073538	1	153404827	153414233	-1		E330020D12Rik	processed_transcript	NA	NA	23.3304	-0.249413	0.237794	-1.04886	0.294242	0.999941	Cb6
Cb	ENSMUSG00000042708	1	153425162	153452574	1	71836	Shcbp1l	protein_coding	NA	NA	154.276	-0.0602488	0.112058	-0.537659	0.590812	0.999941	Cb2
Cb	ENSMUSG00000064435	1	153440079	153440218	1		Gm25588	snoRNA	NA	NA	5.98412	-0.684515	0.412578	-1.65912	0.0970925	0.999941
Cb	ENSMUSG00000103543	1	153443481	153444300	1		Gm37669	TEC	NA	NA	20.0532	-0.34393	0.222762	-1.54393	0.122604	0.999941	Cb3
Cb	ENSMUSG00000042699	1	153455758	153487660	-1	13211	Dhx9	protein_coding	ENSG00000135829	DHX9	5075.37	0.0360282	0.0462951	0.778231	0.436433	0.999941	Cb2
Cb	ENSMUSG00000042684	1	153503015	153550045	-1	74091	Npl	protein_coding	ENSG00000135838	NPL	81.4369	-0.123612	0.151821	-0.814195	0.415533	0.999941	Cb6
Cb	ENSMUSG00000042671	1	153653025	153700323	1	67792	Rgs8	protein_coding	ENSG00000135824	RGS8	36333.2	-0.26812	0.156236	-1.71612	0.0861401	0.999941	Cb8
Cb	ENSMUSG00000102404	1	153714654	153716569	1		5530400K19Rik	TEC	NA	NA	13.4082	-0.296094	0.259303	-1.14189	0.253501	0.999941	Cb7
Cb	ENSMUSG00000026475	1	153740349	153745468	1	19734	Rgs16	protein_coding	ENSG00000143333	RGS16	445.29	-0.13047	0.0849378	-1.53607	0.124522	0.999941	Cb4
Cb	ENSMUSG00000066800	1	153749426	153764221	1	24014	Rnasel	protein_coding	ENSG00000135828	RNASEL	100.324	0.0350404	0.127819	0.27414	0.783977	0.999941	Cb3
Cb	ENSMUSG00000042641	1	153779381	153844142	-1	240816	Rgsl1	protein_coding	ENSG00000121446	RGSL1	14.3966	-0.32504	0.255561	-1.27187	0.20342	0.999941	Cb3
Cb	ENSMUSG00000045968	1	153849542	153900228	-1	240817	Teddm2	protein_coding	NA	NA	25.8239	0.155222	0.206933	0.750108	0.45319	0.999941	Cb0
Cb	ENSMUSG00000026473	1	153899944	153909723	1	14645	Glul	protein_coding	ENSG00000135821	GLUL	30101.4	-0.105023	0.0689699	-1.52274	0.127824	0.999941	Cb5
Cb	ENSMUSG00000100627	1	154037597	154117951	-1		A830008E24Rik	lincRNA	NA	NA	6.33084	-0.041039	0.391268	-0.104887	0.916465	0.999941
Cb	ENSMUSG00000004110	1	154390731	154884501	-1	12290	Cacna1e	protein_coding	ENSG00000198216	CACNA1E	9661.86	-0.0369056	0.0525983	-0.701649	0.482898	0.999941	Cb2
Cb	ENSMUSG00000096950	1	155063447	155083266	-1		Gm9530	lincRNA	NA	NA	15.1857	0.302097	0.232642	1.29855	0.1941	0.999941	Cb2
Cb	ENSMUSG00000056708	1	155096361	155099636	-1	15939	Ier5	protein_coding	ENSG00000162783	IER5	492.96	-0.0645068	0.0605394	-1.06553	0.286634	0.999941	Cb4
Cb	ENSMUSG00000026471	1	155127277	155146814	-1	15064	Mr1	protein_coding	ENSG00000153029	MR1	231.071	0.060581	0.0866256	0.699343	0.484338	0.999941	Cb2
Cb	ENSMUSG00000026470	1	155158715	155208256	1	58244	Stx6	protein_coding	ENSG00000135823	STX6	1765.64	-0.031566	0.0437963	-0.720746	0.471066	0.999941	Cb1
Cb	ENSMUSG00000033722	1	155212471	155244444	-1	207792	BC034090	protein_coding	ENSG00000135835	KIAA1614	352.51	-0.0887278	0.0731198	-1.21346	0.224954	0.999941	Cb5
Cb	ENSMUSG00000026469	1	155275701	155417415	-1	19775	Xpr1	protein_coding	ENSG00000143324	XPR1	3093.86	-0.0173488	0.0353481	-0.490797	0.62357	0.999941	Cb3
Cb	ENSMUSG00000033701	1	155558120	155691330	1	72482	Acbd6	protein_coding	ENSG00000135847	ACBD6	962.332	-0.0291846	0.049166	-0.593593	0.552784	0.999941	Cb1
Cb	ENSMUSG00000033684	1	155776029	155812889	-1	104009	Qsox1	protein_coding	ENSG00000116260	QSOX1	656.283	-0.0514075	0.0713292	-0.720707	0.47109	0.999941	Cb5
Cb	ENSMUSG00000033671	1	155844964	155973255	-1	74081	Cep350	protein_coding	ENSG00000135837	CEP350	2893.67	-0.0180172	0.0368011	-0.489585	0.624428	0.999941	Cb2
Cb	ENSMUSG00000026466	1	156004599	156036480	-1	208263	Tor1aip1	protein_coding	ENSG00000143337	TOR1AIP1	1745.55	-0.000474783	0.0409258	-0.0116011	0.990744	0.999941	Cb2
Cb	ENSMUSG00000102964	1	156026223	156030007	-1		9430034N14Rik	TEC	NA	NA	14.5306	0.0323809	0.279312	0.115931	0.907707	0.999941	Cb2
Cb	ENSMUSG00000050565	1	156035403	156068861	1	240832	Tor1aip2	protein_coding	ENSG00000169905	TOR1AIP2	2416.2	0.0478212	0.0346811	1.37888	0.16793	0.999941	Cb3
Cb	ENSMUSG00000015484	1	156075966	156205026	-1	329274	Fam163a	protein_coding	ENSG00000143340	FAM163A	80.1995	-0.170225	0.20193	-0.84299	0.399234	0.999941	Cb5
Cb	ENSMUSG00000060985	1	156255296	156303664	-1	214575	Tdrd5	protein_coding	ENSG00000162782	TDRD5	52.8389	-0.0791211	0.150632	-0.52526	0.599403	0.999941	Cb6
Cb	ENSMUSG00000026601	1	156323509	156421159	-1		Axdnd1	protein_coding	ENSG00000162779	AXDND1	10.421	-0.162017	0.308866	-0.524555	0.599893	0.999941
Cb	ENSMUSG00000078193	1	156366040	156366484	1		Gm2000	protein_coding	NA	NA	23.1596	-0.0636434	0.206032	-0.3089	0.757397	0.999941	Cb1
Cb	ENSMUSG00000026600	1	156424525	156474331	-1	20652	Soat1	protein_coding	ENSG00000057252	SOAT1	1033.39	-0.0186725	0.0412778	-0.452361	0.651009	0.999941	Cb3
Cb	ENSMUSG00000026596	1	156558786	156649568	1	11352	Abl2	protein_coding	ENSG00000143322	ABL2	1684.5	0.0253681	0.0579931	0.437434	0.661797	0.999941	Cb2
Cb	ENSMUSG00000104293	1	156583108	156588248	1		Gm38043	TEC	NA	NA	21.1188	-0.124622	0.197873	-0.629808	0.52882	0.999941	Cb4
Cb	ENSMUSG00000060519	1	156653617	156674356	-1	30935	Tor3a	protein_coding	ENSG00000186283	TOR3A	312.88	0.0725012	0.078878	0.919156	0.358014	0.999941	Cb2
Cb	ENSMUSG00000033557	1	156678532	156719086	-1	215015	Fam20b	protein_coding	ENSG00000116199	FAM20B	2769.94	0.00675358	0.0367772	0.183635	0.8543	0.999941	Cb3
Cb	ENSMUSG00000026594	1	156804166	156939626	-1	78255	Ralgps2	protein_coding	ENSG00000116191	RALGPS2	1734.69	-0.00373741	0.0452421	-0.0826091	0.934162	0.999941	Cb2
Cb	ENSMUSG00000033544	1	156838562	156861078	1	72713	Angptl1	protein_coding	ENSG00000116194	ANGPTL1	9.00756	-0.300865	0.346961	-0.867142	0.385864	0.999941
Cb	ENSMUSG00000070565	1	157135182	157412595	-1	226525	Rasal2	protein_coding	ENSG00000075391	RASAL2	1861.41	0.048204	0.0443658	1.08651	0.277252	0.999941	Cb3
Cb	ENSMUSG00000049881	1	157412352	157420236	1		2810025M15Rik	transcribed_processed_pseudogene	NA	NA	338.043	-0.00469576	0.0641744	-0.0731718	0.941669	0.999941	Cb1
Cb	ENSMUSG00000033488	1	157458577	157492638	1	226527	BC026585	protein_coding	NA	NA	572.521	-0.00309774	0.0759864	-0.040767	0.967482	0.999941	Cb4
Cb	ENSMUSG00000026589	1	157506728	157568425	1	89867	Sec16b	protein_coding	ENSG00000120341	SEC16B	31.3817	-0.0444484	0.171062	-0.259838	0.794989	0.999941	Cb3
Cb	ENSMUSG00000004031	1	158245269	158356326	-1	240843	Brinp2	protein_coding	ENSG00000198797	BRINP2	969.236	-0.0383464	0.0817159	-0.469265	0.63888	0.999941	Cb3
Cb	ENSMUSG00000026587	1	158362273	158691781	1	11899	Astn1	protein_coding	ENSG00000152092	ASTN1	3121.69	0.0355197	0.084672	0.419497	0.674853	0.999941	Cb3
Cb	ENSMUSG00000040782	1	159232320	159347640	1	26374	Rfwd2	protein_coding	ENSG00000143207	RFWD2	1694.91	0.00951231	0.0460174	0.206711	0.836235	0.999941	Cb9
Cb	ENSMUSG00000015829	1	159523769	159931729	1	21960	Tnr	protein_coding	ENSG00000116147	TNR	3287.39	-0.0405151	0.0805572	-0.502936	0.615009	0.999941	Cb3
Cb	ENSMUSG00000090394	1	160044382	160080208	1	67647	4930523C07Rik	protein_coding	ENSG00000235750	KIAA0040	188.026	-0.0284791	0.0877027	-0.324723	0.74539	0.999941	Cb7
Cb	ENSMUSG00000026725	1	160085029	160153580	-1	329278	Tnn	protein_coding	ENSG00000120332	TNN	32.7421	-0.166646	0.165665	-1.00592	0.314453	0.999941	Cb2
Cb	ENSMUSG00000058267	1	160195215	160202170	1	64659	Mrps14	protein_coding	ENSG00000120333	MRPS14	1243.52	0.00977226	0.0667564	0.146387	0.883616	0.999941	Cb4
Cb	ENSMUSG00000014226	1	160202367	160212875	-1	12301	Cacybp	protein_coding	ENSG00000116161	CACYBP	2429.01	-0.0403377	0.0955192	-0.422299	0.672807	0.999941	Cb11
Cb	ENSMUSG00000026721	1	160219174	160793211	-1	29809	Rabgap1l	protein_coding	ENSG00000152061	RABGAP1L	4594.07	0.0294891	0.053815	0.547971	0.583712	0.999941	Cb2
Cb	ENSMUSG00000103693	1	160321686	160327078	-1		Gm37529	sense_intronic	NA	NA	6.05468	0.182795	0.489597	0.373357	0.708883	0.999941
Cb	ENSMUSG00000103200	1	160726042	160726681	-1		Gm37328	sense_intronic	NA	NA	37.6427	-0.050241	0.169386	-0.296607	0.766767	0.999941	Cb4
Cb	ENSMUSG00000103632	1	160727734	160728160	-1		Gm38329	TEC	NA	NA	55.9111	-0.099427	0.123821	-0.802988	0.421982	0.999941	Cb4
Cb	ENSMUSG00000102852	1	160798682	160800819	1		Gm37083	lincRNA	NA	NA	18.5989	0.0553946	0.215831	0.256657	0.797443	0.999941	Cb9
Cb	ENSMUSG00000040423	1	160906418	160974978	1	381305	Rc3h1	protein_coding	ENSG00000135870	RC3H1	2473.24	-0.0204302	0.0390731	-0.522872	0.601063	0.999941	Cb2
Cb	ENSMUSG00000043467	1	161002922	161034849	-1	240869	Zbtb37	protein_coding	ENSG00000185278	ZBTB37	1376.49	-0.0151698	0.0637763	-0.237859	0.811991	0.999941	Cb2
Cb	ENSMUSG00000053332	1	161034422	161038539	1		Gas5	processed_transcript	NA	NA	2259.87	0.0184522	0.0633822	0.291126	0.770955	0.999941	Cb1
Cb	ENSMUSG00000026709	1	161040601	161070658	-1	226539	Dars2	protein_coding	ENSG00000117593	DARS2	564.144	0.060326	0.0474429	1.27155	0.203533	0.999941	Cb0
Cb	ENSMUSG00000026708	1	161070713	161086724	1	70454	Cenpl	protein_coding	ENSG00000120334	CENPL	98.5519	0.00819178	0.107116	0.0764758	0.939041	0.999941	Cb4
Cb	ENSMUSG00000026705	1	161088375	161131511	-1	226541	Klhl20	protein_coding	ENSG00000076321	KLHL20	986.915	0.0132754	0.0544537	0.243792	0.807392	0.999941	Cb3
Cb	ENSMUSG00000044835	1	161142691	161170498	1	73844	Ankrd45	protein_coding	ENSG00000183831	ANKRD45	621.751	0.0392404	0.0561772	0.69851	0.484858	0.999941	Cb3
Cb	ENSMUSG00000026701	1	161240112	161251219	-1	11758,102642619	Prdx6	protein_coding	ENSG00000117592	PRDX6	5383.02	0.0227631	0.053003	0.429469	0.667582	0.999941	Cb1
Cb	ENSMUSG00000040323	1	161726242	161727489	-1		Gm15429	processed_pseudogene	NA	NA	25.232	0.00182274	0.178713	0.0101993	0.991862	0.999941	Cb0
Cb	ENSMUSG00000000817	1	161780689	161788495	-1	14103	Fasl	protein_coding	ENSG00000117560	FASLG	9.36031	0.251398	0.304096	0.826706	0.408403	0.999941
Cb	ENSMUSG00000103625	1	161811045	161814167	-1		Gm37357	TEC	NA	NA	12.8686	-0.289981	0.247835	-1.17006	0.241978	0.999941	Cb7
Cb	ENSMUSG00000040297	1	161816114	161876682	-1	226551	Suco	protein_coding	ENSG00000094975	SUCO	1708.07	0.0473285	0.0480479	0.985027	0.324611	0.999941	Cb2
Cb	ENSMUSG00000026698	1	161969186	161973435	1	67292	Pigc	protein_coding	ENSG00000135845	PIGC	702.785	-0.0425896	0.0479871	-0.887521	0.374798	0.999941	Cb4
Cb	ENSMUSG00000040265	1	161982453	162478034	-1	103967	Dnm3	protein_coding	ENSG00000197959	DNM3	8230.26	-0.00987583	0.0656492	-0.150434	0.880423	0.999941	Cb3
Cb	ENSMUSG00000026694	1	162532127	162548551	-1	71449	Mettl13	protein_coding	ENSG00000010165	METTL13	516.367	0.0365665	0.0591523	0.618175	0.53646	0.999941	Cb4
Cb	ENSMUSG00000026696	1	162570515	162599084	1	53330	Vamp4	protein_coding	ENSG00000117533	VAMP4	2765.16	-0.0156653	0.0498323	-0.31436	0.753248	0.999941	Cb5
Cb	ENSMUSG00000026697	1	162639155	162649693	1	17926	Myoc	protein_coding	ENSG00000034971	MYOC	208.403	0.412753	0.190134	2.17085	0.0299423	0.999941	Cb5
Cb	ENSMUSG00000040225	1	162670725	162740556	-1	226562	Prrc2c	protein_coding	ENSG00000117523	PRRC2C	5781.16	-0.00773563	0.0871115	-0.0888015	0.92924	0.999941	Cb3
Cb	ENSMUSG00000098259	1	162674158	162674220	-1		Gm27616	miRNA	NA	NA	23.1355	-0.183454	0.190612	-0.962445	0.335826	0.999941	Cb2
Cb	ENSMUSG00000040181	1	162829561	162866610	-1	14261	Fmo1	protein_coding	ENSG00000010932	FMO1	143.301	-0.105066	0.08295	-1.26662	0.205291	0.999941	Cb3
Cb	ENSMUSG00000040170	1	162874317	162898726	-1	55990	Fmo2	protein_coding	ENSG00000094963	FMO2	111.832	-0.394224	0.312359	-1.26209	0.206918	0.999941	Cb2
Cb	ENSMUSG00000026586	1	163245119	163313710	-1	18933	Prrx1	protein_coding	ENSG00000116132	PRRX1	445.792	0.0375566	0.0600116	0.625821	0.531432	0.999941	Cb2
Cb	ENSMUSG00000040124	1	163384908	163403669	-1	98376	Gorab	protein_coding	ENSG00000120370	GORAB	483.949	0.0862657	0.0683693	1.26176	0.207035	0.999941	Cb2
Cb	ENSMUSG00000040113	1	163702256	163725232	-1	240879	Mettl11b	protein_coding	ENSG00000203740	METTL11B	5.84337	-0.197137	0.409687	-0.481189	0.630382	0.999941
Cb	ENSMUSG00000026585	1	163779583	163917109	1	16579	Kifap3	protein_coding	ENSG00000075945	KIFAP3	8059.97	0.00567575	0.0404303	0.140384	0.888357	0.999941	Cb3
Cb	ENSMUSG00000026584	1	163929100	163955126	1	240880	Scyl3	protein_coding	ENSG00000000457	SCYL3	1087.2	0.0417745	0.0456042	0.916024	0.359654	0.999941	Cb2
Cb	ENSMUSG00000041406	1	163945993	163994796	-1	381306	BC055324	protein_coding	ENSG00000000460	C1orf112	85.6831	0.0275871	0.100409	0.274749	0.783509	0.999941	Cb2
Cb	ENSMUSG00000041396	1	163994889	163997243	1	69962	Mettl18	protein_coding	ENSG00000171806	METTL18	150.563	0.0839859	0.0760057	1.105	0.269162	0.999941	Cb1
Cb	ENSMUSG00000026581	1	164061982	164084181	1	20343	Sell	protein_coding	ENSG00000188404	SELL	6.39405	0.0698912	0.464628	0.150424	0.88043	0.999941
Cb	ENSMUSG00000026579	1	164151838	164220277	1	14067	F5	protein_coding	ENSG00000198734	F5	194.905	-0.434193	0.640621	-0.677769	0.497918	0.999941	Cb3
Cb	ENSMUSG00000040918	1	164249046	164265385	1	116914	Slc19a2	protein_coding	ENSG00000117479	SLC19A2	716.293	-0.0369135	0.0570892	-0.646593	0.517895	0.999941	Cb3
Cb	ENSMUSG00000026578	1	164275585	164287847	1	74895	Ccdc181	protein_coding	ENSG00000117477	CCDC181	693.806	0.0105534	0.0544685	0.193752	0.84637	0.999941	Cb4
Cb	ENSMUSG00000026577	1	164289800	164307489	-1	66352	Blzf1	protein_coding	ENSG00000117475	BLZF1	905.121	0.0571824	0.0383764	1.49004	0.136214	0.999941	Cb2
Cb	ENSMUSG00000026575	1	164304121	164437725	1	171567	Nme7	protein_coding	ENSG00000143156	NME7	323.409	0.079752	0.0660033	1.2083	0.226931	0.999941	Cb4
Cb	ENSMUSG00000026576	1	164437109	164458355	-1	11931	Atp1b1	protein_coding	ENSG00000143153	ATP1B1	45896	-0.0208768	0.0445843	-0.468254	0.639603	0.999941	Cb0
Cb	ENSMUSG00000104011	1	164462442	164463989	1		Gm32391	lincRNA	NA	NA	30.9458	-0.0335081	0.182966	-0.183138	0.85469	0.999941	Cb1
Cb	ENSMUSG00000103659	1	164803969	164899591	-1		Gm32569	antisense	NA	NA	8.14168	0.122627	0.350074	0.350289	0.726122	0.999941
Cb	ENSMUSG00000104117	1	164863133	164936775	1		Gm20743	processed_transcript	NA	NA	192.407	0.0049994	0.102483	0.0487827	0.961092	0.999941	Cb2
Cb	ENSMUSG00000040848	1	165174337	165194438	-1	108735	Sft2d2	protein_coding	ENSG00000213064	SFT2D2	844.68	0.0249902	0.042174	0.592549	0.553483	0.999941	Cb3
Cb	ENSMUSG00000040843	1	165212286	165236996	-1	226591	Tiprl	protein_coding	ENSG00000143155	TIPRL	1748.7	0.0366004	0.0433654	0.844	0.398669	0.999941	Cb4
Cb	ENSMUSG00000102302	1	165230371	165235125	-1		Gm38190	sense_intronic	NA	NA	185.983	0.130629	0.0913409	1.43013	0.152681	0.999941	Cb2
Cb	ENSMUSG00000040836	1	165295789	165326745	1	240888	Gpr161	protein_coding	ENSG00000143147	GPR161	295.526	-0.0320776	0.0832281	-0.385418	0.699927	0.999941	Cb3
Cb	ENSMUSG00000026571	1	165328698	165460475	-1	74106	Dcaf6	protein_coding	ENSG00000143164	DCAF6	2286.56	0.0303645	0.0304297	0.997859	0.318348	0.999941	Cb2
Cb	ENSMUSG00000026568	1	165460637	165481214	1	70456	Mpc2	protein_coding	ENSG00000143158	MPC2	2238.28	0.0278814	0.054853	0.508293	0.611248	0.999941	Cb1
Cb	ENSMUSG00000026567	1	165485183	165576774	1	271639	Adcy10	protein_coding	ENSG00000143199	ADCY10	9.49946	-0.150935	0.345942	-0.436303	0.662617	0.999941
Cb	ENSMUSG00000103583	1	165493791	165495167	-1		Gm38325	antisense	NA	NA	22.1156	-0.094639	0.210657	-0.449256	0.653247	0.999941	Cb8
Cb	ENSMUSG00000026566	1	165592240	165634538	-1	68481	Mpzl1	protein_coding	ENSG00000197965	MPZL1	1381.14	-0.0703359	0.0515612	-1.36412	0.172529	0.999941	Cb1
Cb	ENSMUSG00000103098	1	165613059	165613890	-1		Gm37559	processed_pseudogene	NA	NA	5.70432	-0.519981	0.395929	-1.31332	0.189076	0.999941
Cb	ENSMUSG00000040723	1	165646516	165709757	-1	226594	Rcsd1	protein_coding	ENSG00000198771	RCSD1	145.945	-0.137495	0.0891715	-1.54192	0.123093	0.999941	Cb1
Cb	ENSMUSG00000040713	1	165763746	165775308	1	433375	Creg1	protein_coding	ENSG00000143162	CREG1	2022.65	-0.0795577	0.0313372	-2.53877	0.0111244	0.999941	Cb4
Cb	ENSMUSG00000089829	1	165781075	165789367	1		Gm16565	processed_transcript	NA	NA	9.07957	-0.166062	0.366426	-0.453193	0.65041	0.999941
Cb	ENSMUSG00000026565	1	165865154	166002678	-1	18986	Pou2f1	protein_coding	ENSG00000143190	POU2F1	2090.22	-0.00661028	0.0478124	-0.138255	0.890039	0.999941	Cb2
Cb	ENSMUSG00000026564	1	166098148	166127922	-1	240892	Dusp27	protein_coding	ENSG00000198842	DUSP27	5.69066	-0.563519	0.38874	-1.44961	0.147169	0.999941
Cb	ENSMUSG00000040612	1	166254139	166316823	1	100039795	Ildr2	protein_coding	ENSG00000143195	ILDR2	435.355	0.00714583	0.104996	0.0680583	0.945739	0.999941	Cb3
Cb	ENSMUSG00000103400	1	166377878	166379918	-1		Gm15853	lincRNA	NA	NA	52.3519	-0.144048	0.141879	-1.01529	0.309968	0.999941	Cb10
Cb	ENSMUSG00000026563	1	166379097	166393621	1	27878	Tada1	protein_coding	ENSG00000152382	TADA1	1484.72	-0.00296089	0.0455284	-0.065034	0.948147	0.999941	Cb1
Cb	ENSMUSG00000040596	1	166384622	166409863	-1	71592	Pogk	protein_coding	ENSG00000143157	POGK	4216.62	-0.00173664	0.0513725	-0.0338049	0.973033	0.999941	Cb2
Cb	ENSMUSG00000084093	1	166431705	166431875	-1		Gm16418	processed_pseudogene	NA	NA	7.88267	-0.324395	0.35362	-0.917354	0.358957	0.999941
Cb	ENSMUSG00000102548	1	166974023	166999728	-1		Gm16701	lincRNA	NA	NA	35.2851	-0.00742001	0.178413	-0.0415889	0.966826	0.999941	Cb4
Cb	ENSMUSG00000097823	1	166998295	167000841	-1		Gm16701	lincRNA	NA	NA	459.261	0.028432	0.057079	0.498118	0.618401	0.999941	Cb4
Cb	ENSMUSG00000060568	1	167001417	167091302	1	226610	Fam78b	protein_coding	ENSG00000188859	FAM78B	1607.83	-0.0410599	0.0552781	-0.742788	0.45761	0.999941	Cb8
Cb	ENSMUSG00000026558	1	167222883	167285320	-1	80914	Uck2	protein_coding	ENSG00000143179	UCK2	1179.29	-0.046761	0.0432753	-1.08055	0.279898	0.999941	Cb7
Cb	ENSMUSG00000052428	1	167308378	167333978	1	68944	Tmco1	protein_coding	ENSG00000143183	TMCO1	1630.44	-0.0095999	0.0583518	-0.164518	0.869324	0.999941	Cb1
Cb	ENSMUSG00000026687	1	167349991	167368532	1	56752	Aldh9a1	protein_coding	ENSG00000143149	ALDH9A1	1256.91	-0.0174348	0.0593888	-0.293571	0.769086	0.999941	Cb1
Cb	ENSMUSG00000026688	1	167371966	167393841	-1	66447	Mgst3	protein_coding	ENSG00000143198	MGST3	1884.63	0.0162118	0.0617166	0.26268	0.792797	0.999941	Cb1
Cb	ENSMUSG00000015843	1	167598384	167639623	1	20183	Rxrg	protein_coding	ENSG00000143171	RXRG	28.3926	-0.257454	0.19526	-1.31852	0.187329	0.999941	Cb6
Cb	ENSMUSG00000026686	1	167689237	167848741	1	110648	Lmx1a	protein_coding	ENSG00000162761	LMX1A	36.1616	-0.222599	0.530798	-0.419367	0.674948	0.999941	Cb3
Cb	ENSMUSG00000052534	1	168119364	168432270	-1	18514	Pbx1	protein_coding	ENSG00000185630	PBX1	2920.48	-0.0159976	0.0378334	-0.422843	0.67241	0.999941	Cb2
Cb	ENSMUSG00000026683	1	169497934	169531464	-1	66977	Nuf2	protein_coding	ENSG00000143228	NUF2	115.255	-0.250107	0.136731	-1.82918	0.0673722	0.999941	Cb0
Cb	ENSMUSG00000026678	1	169655501	169695813	1	19737	Rgs5	protein_coding	ENSG00000143248	RGS5	3821.23	-0.055647	0.053269	-1.04464	0.296189	0.999941	Cb3
Cb	ENSMUSG00000038530	1	169741477	169747642	-1	19736	Rgs4	protein_coding	ENSG00000117152	RGS4	1120.75	-0.102037	0.110088	-0.926862	0.353998	0.999941	Cb5
Cb	ENSMUSG00000070532	1	169928648	169934653	1	78465	1700084C01Rik	protein_coding	NA	NA	723.581	0.0807835	0.0558261	1.44706	0.147881	0.999941	Cb4
Cb	ENSMUSG00000026675	1	169949535	169969241	-1	15490	Hsd17b7	protein_coding	ENSG00000132196	HSD17B7	613.036	0.0507103	0.0678872	0.746979	0.455076	0.999941	Cb3
Cb	ENSMUSG00000097503	1	169969409	169972396	1		3110045C21Rik	antisense	NA	NA	19.5375	0.149647	0.20932	0.714921	0.474658	0.999941	Cb6
Cb	ENSMUSG00000026674	1	169972307	170110762	-1	18214	Ddr2	protein_coding	ENSG00000162733	DDR2	454.061	-0.0821742	0.0796646	-1.0315	0.302305	0.999941	Cb2
Cb	ENSMUSG00000026670	1	170141938	170174957	-1	107652	Uap1	protein_coding	ENSG00000117143	UAP1	1522.16	0.031718	0.0419755	0.755631	0.44987	0.999941	Cb1
Cb	ENSMUSG00000104266	1	170175180	170176319	1		Gm37748	lincRNA	NA	NA	6.77218	0.200669	0.339546	0.590994	0.554525	0.999941
Cb	ENSMUSG00000026667	1	170193420	170215397	-1	16589	Uhmk1	protein_coding	ENSG00000152332	UHMK1	8836.49	0.00877206	0.0460099	0.190656	0.848795	0.999941	Cb3
Cb	ENSMUSG00000096964	1	170254049	170255739	-1		Gm6345	transcribed_unprocessed_pseudogene	NA	NA	13.6754	0.118135	0.246256	0.479727	0.631422	0.999941	Cb4
Cb	ENSMUSG00000102752	1	170298199	170306332	-1	665574	Gm7694	protein_coding	ENSG00000239887	C1orf226	280.709	-0.136406	0.0751495	-1.81512	0.069505	0.999941	Cb7
Cb	ENSMUSG00000038473	1	170302668	170589861	-1	70729	Nos1ap	protein_coding	NA	NA	494.276	0.0411188	0.109914	0.374101	0.70833	0.999941	Cb2
Cb	ENSMUSG00000038463	1	170644532	170682789	1	320078	Olfml2b	protein_coding	ENSG00000162745	OLFML2B	72.319	-0.135293	0.131758	-1.02683	0.304499	0.999941	Cb5
Cb	ENSMUSG00000026663	1	170704674	170867771	-1	226641	Atf6	protein_coding	ENSG00000118217	ATF6	2312.02	0.0162824	0.0404158	0.402871	0.687043	0.999941	Cb2
Cb	ENSMUSG00000053925	1	170868645	170881721	1		Gm9929	processed_transcript	NA	NA	5.50552	-0.145998	0.36929	-0.395349	0.692585	0.999941
Cb	ENSMUSG00000026659	1	170873498	170885540	-1	80915	Dusp12	protein_coding	ENSG00000081721	DUSP12	726.215	0.0340799	0.0442964	0.76936	0.44168	0.999941	Cb4
Cb	ENSMUSG00000096968	1	170885065	170885881	1		Gm26620	protein_coding	NA	NA	6.27638	-0.34262	0.351161	-0.975679	0.329224	0.999941
Cb	ENSMUSG00000070524	1	170907273	170912941	-1	435653	Fcrlb	protein_coding	ENSG00000162746	FCRLB	14.59	-0.150635	0.27129	-0.555254	0.578721	0.999941	Cb1
Cb	ENSMUSG00000089838	1	170925309	170925644	-1		Gm2962	processed_pseudogene	NA	NA	9.04169	-0.04344	0.350388	-0.123977	0.901334	0.999941
Cb	ENSMUSG00000026656	1	170958617	170976547	-1	14130	Fcgr2b	protein_coding	ENSG00000072694	FCGR2B	61.2949	-0.281925	0.145178	-1.94193	0.0521456	0.999941	Cb3
Cb	ENSMUSG00000059498	1	171051174	171064935	-1	14131	Fcgr3	protein_coding	ENSG00000143226	FCGR2A	158.053	-0.00726132	0.0987111	-0.0735614	0.941359	0.999941	Cb1
Cb	ENSMUSG00000026649	1	171113918	171126967	1	75472	Cfap126	protein_coding	NA	NA	56.966	0.00459311	0.241484	0.0190204	0.984825	0.999941	Cb5
Cb	ENSMUSG00000058076	1	171127165	171150603	-1	66052	Sdhc	protein_coding	ENSG00000143252	SDHC	3243.27	-0.00280382	0.0299342	-0.0936664	0.925374	0.999941	Cb1
Cb	ENSMUSG00000038370	1	171173262	171196268	-1	66425	Pcp4l1	protein_coding	NA	NA	2406.68	-0.0965668	0.0633171	-1.52513	0.127227	0.999941	Cb6
Cb	ENSMUSG00000005674	1	171216011	171222514	-1	641376	Tomm40l	protein_coding	ENSG00000158882	TOMM40L	2354.45	-0.0430882	0.0469998	-0.916775	0.359261	0.999941	Cb1
Cb	ENSMUSG00000005681	1	171225054	171226379	1	11807	Apoa2	protein_coding	ENSG00000158874	APOA2	31.1964	0.118188	0.168451	0.701618	0.482917	0.999941	Cb1
Cb	ENSMUSG00000058715	1	171229572	171234365	-1	14127	Fcer1g	protein_coding	ENSG00000158869	FCER1G	109.003	0.0478885	0.104426	0.458587	0.646531	0.999941	Cb1
Cb	ENSMUSG00000013593	1	171234853	171251388	-1	226646	Ndufs2	protein_coding	ENSG00000158864	NDUFS2	7582.85	-0.00697929	0.0246974	-0.282593	0.777489	0.999941	Cb1
Cb	ENSMUSG00000006403	1	171250421	171260637	1	240913	Adamts4	protein_coding	ENSG00000158859	ADAMTS4	1401.29	-0.0756472	0.109473	-0.691012	0.489558	0.999941	Cb3
Cb	ENSMUSG00000052423	1	171270328	171276896	1	57370	B4galt3	protein_coding	ENSG00000158850	B4GALT3	1494.07	-0.0202811	0.0467062	-0.434226	0.664124	0.999941	Cb4
Cb	ENSMUSG00000062729	1	171275990	171281186	-1	19044	Ppox	protein_coding	ENSG00000143224	PPOX	1678.43	0.00613606	0.0490523	0.125092	0.900451	0.999941	Cb4
Cb	ENSMUSG00000053483	1	171281945	171287991	-1	30941	Usp21	protein_coding	ENSG00000143258	USP21	1716.7	-0.0224976	0.0353731	-0.63601	0.52477	0.999941	Cb4
Cb	ENSMUSG00000062963	1	171288563	171295024	-1	66155	Ufc1	protein_coding	ENSG00000143222	UFC1	1822.09	0.0133496	0.0455515	0.293066	0.769471	0.999941	Cb1
Cb	ENSMUSG00000103983	1	171320601	171326177	-1		Gm20045	lincRNA	NA	NA	513.654	0.0125591	0.0625944	0.200643	0.840978	0.999941	Cb2
Cb	ENSMUSG00000013973	1	171329145	171342331	1	21945	Dedd	protein_coding	ENSG00000158796	DEDD	1115.1	-0.0287914	0.0363662	-0.791708	0.428531	0.999941	Cb4
Cb	ENSMUSG00000013997	1	171338008	171345646	-1	27045	Nit1	protein_coding	ENSG00000158793	NIT1	1549.94	0.0124595	0.0383208	0.325136	0.745078	0.999941	Cb4
Cb	ENSMUSG00000006412	1	171345670	171359254	1	18637	Pfdn2	protein_coding	ENSG00000143256	PFDN2	1971.79	-0.0116938	0.0414345	-0.282223	0.777772	0.999941	Cb1
Cb	ENSMUSG00000102929	1	171354126	171355415	1		Gm37154	TEC	NA	NA	33.1592	-0.224903	0.163569	-1.37498	0.169139	0.999941	Cb3
Cb	ENSMUSG00000045259	1	171358446	171360798	-1	68874	Klhdc9	protein_coding	ENSG00000162755	KLHDC9	82.2285	0.118454	0.151375	0.782522	0.433908	0.999941	Cb0
Cb	ENSMUSG00000006411	1	171370099	171388598	1	71740	Pvrl4	protein_coding	NA	NA	480.206	0.0213364	0.0685903	0.311071	0.755747	0.999941	Cb7
Cb	ENSMUSG00000048865	1	171388954	171410298	1	226652	Arhgap30	protein_coding	ENSG00000186517	ARHGAP30	49.9209	0.0732272	0.123642	0.59225	0.553683	0.999941	Cb3
Cb	ENSMUSG00000026641	1	171411313	171419142	1	22278	Usf1	protein_coding	ENSG00000158773	USF1	1613.39	-0.00349639	0.0442607	-0.0789954	0.937036	0.999941	Cb4
Cb	ENSMUSG00000103711	1	171418872	171420352	1	226654	Tstd1	protein_coding	ENSG00000215845	TSTD1	67.4784	-0.053569	0.126675	-0.422886	0.672378	0.999941	Cb4
Cb	ENSMUSG00000097045	1	171423185	171437318	-1		Gm26641	lincRNA	NA	NA	41.8054	-0.0416713	0.164031	-0.254045	0.799461	0.999941	Cb4
Cb	ENSMUSG00000038235	1	171437535	171464603	1	16456	F11r	protein_coding	ENSG00000158769	F11R	282.333	-0.0748685	0.0925408	-0.809032	0.418497	0.999941	Cb1
Cb	ENSMUSG00000060244	1	171503478	171504750	1	56009	Alyref2	protein_coding	NA	NA	105.425	0.080397	0.0944847	0.8509	0.394825	0.999941	Cb1
Cb	ENSMUSG00000004707	1	171588624	171607410	-1	17085	Ly9	protein_coding	ENSG00000122224	LY9	6.0372	0.458431	0.405493	1.13055	0.258244	0.999941
Cb	ENSMUSG00000015355	1	171682009	171705258	1	12506	Cd48	protein_coding	ENSG00000117091	CD48	12.3949	0.369611	0.253177	1.45989	0.14432	0.999941	Cb1
Cb	ENSMUSG00000038147	1	171839697	171890718	1	12523	Cd84	protein_coding	ENSG00000066294	CD84	47.5001	-0.0119823	0.148103	-0.0809052	0.935517	0.999941	Cb5
Cb	ENSMUSG00000026556	1	172000960	172028444	-1	93840	Vangl2	protein_coding	ENSG00000162738	VANGL2	428.747	0.0288057	0.0825934	0.348765	0.727266	0.999941	Cb3
Cb	ENSMUSG00000003458	1	172066013	172082795	-1	59287	Ncstn	protein_coding	ENSG00000162736	NCSTN	2051.87	-0.00253578	0.0570831	-0.0444226	0.964568	0.999941	Cb7
Cb	ENSMUSG00000026553	1	172082529	172122330	1	12847	Copa	protein_coding	ENSG00000122218	COPA	8287.65	0.0159878	0.0606767	0.263492	0.792172	0.999941	Cb3
Cb	ENSMUSG00000003464	1	172126755	172136493	1	19298	Pex19	protein_coding	ENSG00000162735	PEX19	3017.26	0.00471542	0.0334754	0.140863	0.887978	0.999941	Cb1
Cb	ENSMUSG00000026554	1	172148084	172197005	1	98193	Dcaf8	protein_coding	NA	NA	6301.11	-0.00687927	0.0274699	-0.250429	0.802256	0.999941	Cb3
Cb	ENSMUSG00000013698	1	172196728	172206804	-1	18611	Pea15a	protein_coding	ENSG00000162734	PEA15	18700.9	0.0409106	0.0357861	1.1432	0.252956	0.999941	Cb1
Cb	ENSMUSG00000007122	1	172209894	172219868	-1	12372	Casq1	protein_coding	ENSG00000143318	CASQ1	36.009	-0.00046727	0.171102	-0.00273094	0.997821	0.999941	Cb6
Cb	ENSMUSG00000092085	1	172213021	172213680	1		Gm17224	antisense	NA	NA	24.9346	0.206871	0.199226	1.03837	0.299096	0.999941	Cb4
Cb	ENSMUSG00000038034	1	172261641	172319841	1	140559	Igsf8	protein_coding	ENSG00000162729	IGSF8	3992.77	0.00341899	0.069698	0.0490543	0.960876	0.999941	Cb1
Cb	ENSMUSG00000007097	1	172271709	172298064	-1	98660	Atp1a2	protein_coding	ENSG00000018625	ATP1A2	46646.3	-0.0233384	0.0819384	-0.284829	0.775775	0.999941	Cb1
Cb	ENSMUSG00000038026	1	172320501	172329318	-1	16524	Kcnj9	protein_coding	ENSG00000162728	KCNJ9	5214.56	-0.062661	0.0627606	-0.998414	0.318079	0.999941	Cb4
Cb	ENSMUSG00000044708	1	172341210	172374085	1	16513	Kcnj10	protein_coding	ENSG00000177807	KCNJ10	10436.2	-0.0265704	0.062981	-0.42188	0.673113	0.999941	Cb3
Cb	ENSMUSG00000050229	1	172376546	172384099	1	67556	Pigm	protein_coding	ENSG00000143315	PIGM	911.572	-0.00290773	0.0473498	-0.0614094	0.951033	0.999941	Cb2
Cb	ENSMUSG00000026548	1	172475358	172478575	1	98365	Slamf9	protein_coding	ENSG00000162723	SLAMF9	11.0197	0.224788	0.292233	0.769207	0.44177	0.999941
Cb	ENSMUSG00000037995	1	172481788	172498878	1	93842	Igsf9	protein_coding	ENSG00000085552	IGSF9	24.6943	-0.286692	0.189709	-1.51122	0.130731	0.999941	Cb5
Cb	ENSMUSG00000026547	1	172500047	172507380	1	21346	Tagln2	protein_coding	ENSG00000158710	TAGLN2	240.706	-0.1152	0.120631	-0.95498	0.339588	0.999941	Cb1
Cb	ENSMUSG00000026546	1	172520801	172545870	1	71870	Cfap45	protein_coding	NA	NA	22.6315	-0.265837	0.413651	-0.642661	0.520444	0.999941	Cb5
Cb	ENSMUSG00000049598	1	172555938	172563717	1	240916	Vsig8	protein_coding	ENSG00000243284	VSIG8	6.32123	0.108526	0.360535	0.301013	0.763405	0.999941
Cb	ENSMUSG00000026544	1	172630764	172632962	-1	68440	Dusp23	protein_coding	ENSG00000158716	DUSP23	147.219	-0.0121772	0.0934753	-0.130272	0.896351	0.999941	Cb1
Cb	ENSMUSG00000037872	1	173331886	173333750	-1	13349	Ackr1	protein_coding	NA	NA	3881.12	-0.0211748	0.0433761	-0.488166	0.625432	0.999941	Cb4
Cb	ENSMUSG00000005338	1	173333258	173367695	-1	94332	Cadm3	protein_coding	ENSG00000162706	CADM3	28428.8	-0.0296221	0.0506372	-0.584987	0.558557	0.999941	Cb8
Cb	ENSMUSG00000037860	1	173350879	173466040	1	383619	Aim2	protein_coding	ENSG00000163568	AIM2	105.907	-0.0841636	0.0912359	-0.922483	0.356277	0.999941	Cb3
Cb	ENSMUSG00000073491	1	173566284	173599274	-1	623121	Pydc4	protein_coding	ENSG00000163565	IFI16	10.1716	0.618465	0.358808	1.72366	0.0847684	0.999941
Cb	ENSMUSG00000043263	1	173630917	173647928	1	236312	Pyhin1	protein_coding	ENSG00000163565	IFI16	6.91617	0.148653	0.367636	0.404348	0.685957	0.999941
Cb	ENSMUSG00000066677	1	173673675	173698392	1	100033459	Pydc3	protein_coding	ENSG00000163565	IFI16	6.89526	0.659533	0.457643	1.44115	0.149542	0.999941
Cb	ENSMUSG00000073490	1	173723430	173741809	-1	226691	AI607873	protein_coding	ENSG00000163565	IFI16	13.336	0.343805	0.26007	1.32197	0.186178	0.999941	Cb0
Cb	ENSMUSG00000073489	1	173747293	173766943	-1	15951	Ifi204	protein_coding	ENSG00000163565	IFI16	14.5602	0.546489	0.295194	1.85129	0.0641284	0.999941	Cb3
Cb	ENSMUSG00000090222	1	173775837	173802720	-1		Gm16340	unprocessed_pseudogene	NA	NA	8.64415	0.429987	0.318411	1.35042	0.176883	0.999941
Cb	ENSMUSG00000090272	1	173857220	173942491	-1	100040462	Mndal	protein_coding	ENSG00000163565	IFI16	118.699	-0.147577	0.149077	-0.989937	0.322205	0.999941	Cb2
Cb	ENSMUSG00000039997	1	173920407	173942672	-1	15950,100504287,102641031	Ifi203	protein_coding	ENSG00000163565	IFI16	124.076	-0.0500826	0.130483	-0.383823	0.70111	0.999941	Cb2
Cb	ENSMUSG00000028354	1	174501825	174822729	1	54418	Fmn2	protein_coding	ENSG00000155816	FMN2	1963.79	0.00829504	0.0520824	0.159268	0.873458	0.999941	Cb2
Cb	ENSMUSG00000050069	1	174833785	174921819	-1	23893	Grem2	protein_coding	ENSG00000180875	GREM2	173.222	-0.160876	0.191187	-0.841462	0.400089	0.999941	Cb5
Cb	ENSMUSG00000026527	1	175059087	175492500	-1	24012	Rgs7	protein_coding	ENSG00000182901	RGS7	2208.82	0.0721888	0.041391	1.74407	0.0811469	0.999941	Cb2
Cb	ENSMUSG00000026526	1	175600374	175625635	-1	14194	Fh1	protein_coding	ENSG00000091483	FH	3123.77	-0.00892297	0.0398504	-0.223911	0.822826	0.999941	Cb1
Cb	ENSMUSG00000039783	1	175620381	175662116	1	98256	Kmo	protein_coding	ENSG00000117009	KMO	10.8451	0.364086	0.324644	1.12149	0.262078	0.999941
Cb	ENSMUSG00000026525	1	175662421	175692776	-1	13603	Opn3	protein_coding	ENSG00000054277	OPN3	345.302	-0.2323	0.116842	-1.98815	0.0467956	0.999941	Cb4
Cb	ENSMUSG00000078185	1	175682237	175688353	-1	12663	Chml	protein_coding	ENSG00000203668	CHML	589.578	-0.110427	0.0676807	-1.63159	0.102767	0.999941	Cb3
Cb	ENSMUSG00000039748	1	175880581	175913489	1	26909	Exo1	protein_coding	ENSG00000174371	EXO1	14.0376	-0.195672	0.233771	-0.837023	0.40258	0.999941	Cb0
Cb	ENSMUSG00000103540	1	175955455	175957398	-1		Gm37668	TEC	NA	NA	69.0399	-0.143774	0.127765	-1.12529	0.260464	0.999941	Cb4
Cb	ENSMUSG00000055214	1	175962306	176275312	-1	319455	Pld5	protein_coding	ENSG00000180287	PLD5	1923.16	-0.00655838	0.0498539	-0.131552	0.895338	0.999941	Cb2
Cb	ENSMUSG00000078184	1	175977777	175979114	-1		Rbm8a2	protein_coding	NA	NA	17.3768	0.0369501	0.266896	0.138444	0.889889	0.999941	Cb2
Cb	ENSMUSG00000104157	1	176276213	176279769	1		Gm38101	lincRNA	NA	NA	76.5956	-0.203878	0.120354	-1.69399	0.0902674	0.999941	Cb3
Cb	ENSMUSG00000057335	1	176733653	176814067	-1	545389	Cep170	protein_coding	ENSG00000143702	CEP170	4983.73	0.00357218	0.0451799	0.0790656	0.93698	0.999941	Cb2
Cb	ENSMUSG00000104154	1	176751521	176753415	-1		Gm38104	TEC	NA	NA	188.207	-0.0530488	0.154867	-0.342544	0.731941	0.999941	Cb2
Cb	ENSMUSG00000026504	1	176814660	177020437	1	76816	Sdccag8	protein_coding	ENSG00000054282	SDCCAG8	473.327	0.0940933	0.0566853	1.65992	0.0969296	0.999941	Cb1
Cb	ENSMUSG00000102211	1	176889507	176890230	1		Gm37490	TEC	NA	NA	7.70326	-0.209896	0.385405	-0.544611	0.586021	0.999941
Cb	ENSMUSG00000087082	1	176927999	176932711	-1		Gm15423	antisense	NA	NA	40.4209	-0.0608609	0.153496	-0.396498	0.691737	0.999941	Cb7
Cb	ENSMUSG00000019699	1	177020073	177258203	-1	23797	Akt3	protein_coding	ENSG00000117020	AKT3	4324.52	0.0532393	0.0420607	1.26577	0.205594	0.999941	Cb2
Cb	ENSMUSG00000104391	1	177035040	177036936	-1		Gm37960	TEC	NA	NA	49.2393	-0.232847	0.193738	-1.20186	0.229417	0.999941	Cb2
Cb	ENSMUSG00000097892	1	177428338	177443270	-1		Gm26801	antisense	NA	NA	84.6581	-0.115456	0.117296	-0.984316	0.32496	0.999941	Cb2
Cb	ENSMUSG00000063659	1	177442351	177450764	1	30928	Zbtb18	protein_coding	ENSG00000179456	ZBTB18	21302.5	-0.127219	0.0918951	-1.38439	0.166239	0.999941	Cb2
Cb	ENSMUSG00000102432	1	177458966	177461204	1		Gm29856	processed_transcript	NA	NA	28.5167	-0.131078	0.183827	-0.713053	0.475813	0.999941	Cb4
Cb	ENSMUSG00000015961	1	177762962	177796511	-1	11566	Adss	protein_coding	ENSG00000035687	ADSS	2495.54	-0.0273577	0.0422052	-0.648207	0.516851	0.999941	Cb3
Cb	ENSMUSG00000091476	1	177983423	178172704	1	545391	Gm16432	protein_coding	NA	NA	46.724	-0.008238	0.148767	-0.055375	0.95584	0.999941	Cb3
Cb	ENSMUSG00000026502	1	178187417	178257301	1	78825	Desi2	protein_coding	ENSG00000121644	DESI2	1322.02	-0.0143434	0.0522127	-0.274712	0.783538	0.999941	Cb2
Cb	ENSMUSG00000104126	1	178299396	178299800	1		Gm37486	processed_pseudogene	NA	NA	6.23977	-0.0126473	0.367968	-0.0343707	0.972582	0.999941
Cb	ENSMUSG00000086350	1	178313328	178318549	-1		B230369F24Rik	antisense	NA	NA	227.022	0.0549262	0.0776519	0.707339	0.479356	0.999941	Cb2
Cb	ENSMUSG00000026500	1	178319130	178322693	1	66359	Cox20	protein_coding	ENSG00000203667	COX20	1060.13	-0.0292047	0.0852677	-0.342506	0.73197	0.999941	Cb4
Cb	ENSMUSG00000089788	1	178321108	178324171	-1		Gm16586	antisense	NA	NA	5029.09	-0.00984715	0.0651168	-0.151223	0.8798	0.999941	Cb4
Cb	ENSMUSG00000039630	1	178324343	178337797	-1	51810	Hnrnpu	protein_coding	ENSG00000153187	HNRNPU	7335.26	-0.021075	0.0514505	-0.409616	0.682087	0.999941	Cb2
Cb	ENSMUSG00000104279	1	178339601	178341470	1		Gm38300	TEC	NA	NA	64.182	-0.0916719	0.114177	-0.802892	0.422037	0.999941	Cb1
Cb	ENSMUSG00000026495	1	178406085	178484513	1	68226	Efcab2	protein_coding	ENSG00000203666	EFCAB2	697.172	-0.0434884	0.0455636	-0.954454	0.339854	0.999941	Cb3
Cb	ENSMUSG00000026494	1	178529125	178939200	1	269152	Kif26b	protein_coding	ENSG00000162849	KIF26B	3125.35	-0.0617675	0.0707877	-0.872574	0.382895	0.999941	Cb2
Cb	ENSMUSG00000055067	1	178951960	179518041	-1	69726	Smyd3	protein_coding	ENSG00000185420	SMYD3	940.937	0.0352528	0.0531757	0.66295	0.507363	0.999941	Cb3
Cb	ENSMUSG00000096474	1	179520378	179520857	-1		Gm5561	processed_pseudogene	NA	NA	8.20382	-0.468747	0.365585	-1.28218	0.199778	0.999941
Cb	ENSMUSG00000026492	1	179528055	179546267	-1	15278	Tfb2m	protein_coding	ENSG00000162851	TFB2M	489.666	-0.0565566	0.0488751	-1.15716	0.247205	0.999941	Cb2
Cb	ENSMUSG00000038949	1	179546370	179627478	1	226744	Cnst	protein_coding	ENSG00000162852	CNST	2775.48	0.0104607	0.0356586	0.293357	0.769249	0.999941	Cb2
Cb	ENSMUSG00000038936	1	179668210	179687189	1	109232	Sccpdh	protein_coding	ENSG00000143653	SCCPDH	3698.31	-0.00104291	0.043814	-0.0238031	0.98101	0.999941	Cb1
Cb	ENSMUSG00000026491	1	179744894	179803680	-1	226747	Ahctf1	protein_coding	ENSG00000153207	AHCTF1	3182.5	-0.00641833	0.0442822	-0.144941	0.884757	0.999941	Cb2
Cb	ENSMUSG00000026490	1	179960472	180165603	1	226751	Cdc42bpa	protein_coding	ENSG00000143776	CDC42BPA	14006.4	0.00780317	0.0387244	0.201505	0.840304	0.999941	Cb2
Cb	ENSMUSG00000026489	1	180165238	180199602	-1	67426	Adck3	protein_coding	NA	NA	1350.15	-0.0423537	0.0787532	-0.537803	0.590713	0.999941	Cb4
Cb	ENSMUSG00000104520	1	180202303	180212401	-1		Gm37336	lincRNA	NA	NA	5.67078	0.243406	0.364411	0.667942	0.504171	0.999941
Cb	ENSMUSG00000010609	1	180227004	180263438	-1	19165	Psen2	protein_coding	ENSG00000143801	PSEN2	804.605	-0.0118307	0.0472754	-0.25025	0.802394	0.999941	Cb4
Cb	ENSMUSG00000102923	1	180256429	180274963	1		Gm31728	antisense	NA	NA	8.61257	0.0358021	0.323573	0.110646	0.911897	0.999941
Cb	ENSMUSG00000055676	1	180326970	180330550	-1		Gm5069	transcribed_processed_pseudogene	NA	NA	178.702	-0.0386331	0.0777755	-0.496725	0.619383	0.999941	Cb1
Cb	ENSMUSG00000038855	1	180330485	180424802	1	320404	Itpkb	protein_coding	ENSG00000143772	ITPKB	2758.96	-0.0049353	0.0525693	-0.0938819	0.925203	0.999941	Cb5
Cb	ENSMUSG00000053963	1	180432387	180483504	-1	381310	6330403A02Rik	protein_coding	NA	NA	442.497	-0.0947001	0.0832913	-1.13697	0.255549	0.999941	Cb5
Cb	ENSMUSG00000026496	1	180568924	180601254	1	11545	Parp1	protein_coding	ENSG00000143799	PARP1	2687.98	-0.0329559	0.0573497	-0.574648	0.565529	0.999941	Cb7
Cb	ENSMUSG00000058729	1	180641150	180690694	1	72568	Lin9	protein_coding	ENSG00000183814	LIN9	327.407	-0.0220813	0.0596912	-0.369926	0.711437	0.999941	Cb2
Cb	ENSMUSG00000026499	1	180726043	180754204	1	170760	Acbd3	protein_coding	ENSG00000182827	ACBD3	1526.96	0.018451	0.0367589	0.501947	0.615705	0.999941	Cb3
Cb	ENSMUSG00000103156	1	180763497	180768656	-1		Gm38293	lincRNA	NA	NA	4.14439	-0.288653	0.45874	-0.62923	0.529199	0.999941
Cb	ENSMUSG00000060743	1	180800832	180813943	-1	15078,544973,625328,667250,102642045	H3f3a	protein_coding	NA	NA	3060.55	-0.00154495	0.0752531	-0.0205301	0.983621	0.999941	Cb4
Cb	ENSMUSG00000073485	1	180813776	180816859	1		H3f3aos	antisense	NA	NA	26.234	0.309435	0.183946	1.68221	0.0925277	0.999941	Cb3
Cb	ENSMUSG00000038806	1	180851127	180868113	1	208768	Sde2	protein_coding	ENSG00000143751	SDE2	822.976	0.0267953	0.0432318	0.619805	0.535386	0.999941	Cb2
Cb	ENSMUSG00000026520	1	180904293	180908088	1	69051	Pycr2	protein_coding	ENSG00000143811	PYCR2	823.831	0.00011418	0.0403052	0.0028329	0.99774	0.999941	Cb1
Cb	ENSMUSG00000038793	1	180935022	180938400	1	13590	Lefty1	protein_coding	ENSG00000243709	LEFTY1	18.9325	-0.121307	0.225898	-0.536998	0.591269	0.999941	Cb6
Cb	ENSMUSG00000026519	1	180942344	180975112	1	208795	Tmem63a	protein_coding	ENSG00000196187	TMEM63A	1447.55	-0.0498854	0.0591805	-0.842936	0.399264	0.999941	Cb6
Cb	ENSMUSG00000038776	1	180976210	181020904	-1	13849	Ephx1	protein_coding	ENSG00000143819	EPHX1	1350.65	-0.0203665	0.0852511	-0.2389	0.811183	0.999941	Cb4
Cb	ENSMUSG00000026516	1	181087138	181144204	-1	67459	Nvl	protein_coding	ENSG00000143748	NVL	3177.28	-0.0115146	0.0353346	-0.325873	0.74452	0.999941	Cb2
Cb	ENSMUSG00000062169	1	181144693	181168994	1	98417	Cnih4	protein_coding	ENSG00000143771	CNIH4	1542.48	0.0182435	0.0379542	0.480671	0.63075	0.999941	Cb1
Cb	ENSMUSG00000038733	1	181173228	181211552	-1	226757	Wdr26	protein_coding	ENSG00000162923	WDR26	4332.07	0.00302585	0.0385177	0.0785572	0.937385	0.999941	Cb2
Cb	ENSMUSG00000054135	1	181225986	181228498	1		A430110L20Rik	lincRNA	NA	NA	90.8852	0.240616	0.123086	1.95487	0.0505983	0.999941	Cb2
Cb	ENSMUSG00000026514	1	181352628	181460641	1	72978	Cnih3	protein_coding	ENSG00000143786	CNIH3	112.993	-0.272109	0.116068	-2.34438	0.0190585	0.999941	Cb5
Cb	ENSMUSG00000050625	1	181509633	181511451	-1	403180	Ccdc121	protein_coding	ENSG00000176714	CCDC121	20.0249	-0.65662	0.260854	-2.51719	0.0118294	0.999941	Cb6
Cb	ENSMUSG00000104003	1	181806001	181815774	1		Gm42414	lincRNA	NA	NA	13.4614	0.639706	0.367613	1.74016	0.0818306	0.999941
Cb	ENSMUSG00000004880	1	181815335	181843046	-1	98386	Lbr	protein_coding	ENSG00000143815	LBR	860.439	-0.00405095	0.0374289	-0.108231	0.913813	0.999941	Cb2
Cb	ENSMUSG00000022995	1	181896384	182019990	-1	13800	Enah	protein_coding	ENSG00000154380	ENAH	4016.11	-0.0446134	0.0406584	-1.09727	0.272522	0.999941	Cb3
Cb	ENSMUSG00000026511	1	182124737	182132407	1	27058	Srp9	protein_coding	ENSG00000143742	SRP9	1623.68	0.0159636	0.0509328	0.313424	0.753958	0.999941	Cb1
Cb	ENSMUSG00000038633	1	182275772	182282804	-1	13244	Degs1	protein_coding	ENSG00000143753	DEGS1	2994.34	0.012227	0.0429332	0.284792	0.775804	0.999941	Cb1
Cb	ENSMUSG00000100147	1	182287990	182303325	1		1700047M11Rik	lincRNA	NA	NA	1358.95	0.0389208	0.0520642	0.747554	0.454729	0.999941	Cb6
Cb	ENSMUSG00000047539	1	182313102	182341629	-1	67948	Fbxo28	protein_coding	ENSG00000143756	FBXO28	2223.18	0.00354153	0.0338933	0.104491	0.91678	0.999941	Cb2
Cb	ENSMUSG00000026510	1	182409172	182462432	1	209456	Trp53bp2	protein_coding	ENSG00000143514	TP53BP2	1209.13	-0.0595754	0.0744249	-0.800476	0.423435	0.999941	Cb3
Cb	ENSMUSG00000026509	1	182467260	182517608	-1	12334	Capn2	protein_coding	ENSG00000162909	CAPN2	3276.38	-0.0121534	0.0631674	-0.192399	0.84743	0.999941	Cb10
Cb	ENSMUSG00000102234	1	182484179	182492473	1		Gm37885	antisense	NA	NA	153.044	-0.0859517	0.0856946	-1.003	0.315861	0.999941	Cb3
Cb	ENSMUSG00000104415	1	182494156	182498297	1		Gm37069	TEC	NA	NA	57.2405	0.0264789	0.155581	0.170194	0.864858	0.999941	Cb5
Cb	ENSMUSG00000038576	1	182763860	182896591	1	96935	Susd4	protein_coding	ENSG00000143502	SUSD4	2865.39	0.0200159	0.063801	0.313724	0.75373	0.999941	Cb1
Cb	ENSMUSG00000079164	1	182954788	182976044	1	53791	Tlr5	protein_coding	ENSG00000187554	TLR5	10.9241	-0.590358	0.310252	-1.90283	0.0570623	0.999941
Cb	ENSMUSG00000030768	1	183086266	183221522	-1	68897	Disp1	protein_coding	ENSG00000154309	DISP1	126.014	0.116782	0.115089	1.01471	0.310246	0.999941	Cb5
Cb	ENSMUSG00000046836	1	183276352	183297269	-1	71678	Brox	protein_coding	ENSG00000162819	BROX	2276.05	-0.020736	0.0331451	-0.625613	0.531569	0.999941	Cb3
Cb	ENSMUSG00000042901	1	183296590	183325476	1	108909	Aida	protein_coding	ENSG00000186063	AIDA	1575.1	-0.0151605	0.0387886	-0.390848	0.695909	0.999941	Cb5
Cb	ENSMUSG00000056050	1	183326725	183369553	-1		Mia3	protein_coding	ENSG00000154305	MIA3	3782.41	0.006624	0.0493476	0.134231	0.89322	0.999941	Cb8
Cb	ENSMUSG00000072258	1	183388981	183410198	1	21339	Taf1a	protein_coding	ENSG00000143498	TAF1A	706.26	-0.0163066	0.0546654	-0.298299	0.765475	0.999941	Cb9
Cb	ENSMUSG00000104212	1	183414466	183414848	1		Gm37986	lincRNA	NA	NA	31.5082	-0.0390883	0.191131	-0.204511	0.837955	0.999941	Cb1
Cb	ENSMUSG00000053461	1	183418215	183436808	1	78772	Hhipl2	protein_coding	ENSG00000143512	HHIPL2	11.4552	-0.31609	0.280362	-1.12744	0.259558	0.999941
Cb	ENSMUSG00000039384	1	184013302	184075636	1	63953	Dusp10	protein_coding	ENSG00000143507	DUSP10	1090.36	0.0391135	0.0507575	0.770595	0.440947	0.999941	Cb7
Cb	ENSMUSG00000039377	1	184727140	184732619	-1	15284	Hlx	protein_coding	ENSG00000136630	HLX	8.62849	0.072586	0.36774	0.197384	0.843527	0.999941
Cb	ENSMUSG00000073481	1	184813068	184846451	-1	67247	Marc2	protein_coding	ENSG00000117791	MARC2	971.089	-0.00770879	0.0493175	-0.156309	0.875789	0.999941	Cb4
Cb	ENSMUSG00000039349	1	184871926	184883218	-1	226777	C130074G19Rik	protein_coding	ENSG00000162817	C1orf115	322.385	-0.18361	0.0934545	-1.96471	0.0494484	0.999941	Cb1
Cb	ENSMUSG00000026620	1	184896789	184999570	-1	226778	Mark1	protein_coding	ENSG00000116141	MARK1	2005.31	-0.0067622	0.0508962	-0.132863	0.894302	0.999941	Cb3
Cb	ENSMUSG00000039318	1	185204117	185286759	1	98732	Rab3gap2	protein_coding	ENSG00000118873	RAB3GAP2	2932.12	0.0163519	0.0620932	0.263345	0.792285	0.999941	Cb3
Cb	ENSMUSG00000026618	1	185284726	185329396	-1	381314	Iars2	protein_coding	ENSG00000067704	IARS2	1865.86	0.022027	0.0451841	0.487494	0.625908	0.999941	Cb3
Cb	ENSMUSG00000102526	1	185329451	185331858	1		Gm37785	TEC	NA	NA	20.1392	0.152341	0.209876	0.725863	0.467923	0.999941	Cb2
Cb	ENSMUSG00000026617	1	185332149	185357777	1	23827	Bpnt1	protein_coding	ENSG00000162813	BPNT1	2192.21	-0.00305709	0.0347499	-0.0879738	0.929897	0.999941	Cb4
Cb	ENSMUSG00000097261	1	185359461	185362865	-1		4930532G15Rik	lincRNA	NA	NA	8.17955	0.140667	0.294105	0.478287	0.632446	0.999941
Cb	ENSMUSG00000026615	1	185363044	185428360	1	107508	Eprs	protein_coding	ENSG00000136628	EPRS	4894.96	0.00956086	0.0323133	0.29588	0.767322	0.999941	Cb2
Cb	ENSMUSG00000051295	1	185429357	185441819	-1		9630028B13Rik	antisense	NA	NA	11.246	-0.24685	0.280558	-0.879854	0.378938	0.999941	Cb2
Cb	ENSMUSG00000097615	1	185447116	185455568	-1		Gm2061	lincRNA	NA	NA	42.0202	0.0830085	0.159357	0.520896	0.602439	0.999941	Cb6
Cb	ENSMUSG00000026614	1	185454848	185468762	1	226781	Slc30a10	protein_coding	ENSG00000196660	SLC30A10	372.946	0.021695	0.0552887	0.392395	0.694767	0.999941	Cb5
Cb	ENSMUSG00000102185	1	185487294	185498159	1		5033404E19Rik	transcribed_processed_pseudogene	NA	NA	11.2397	-0.00866074	0.277843	-0.0311713	0.975133	0.999941	Cb1
Cb	ENSMUSG00000039246	1	186087731	186117310	-1	226791	Lyplal1	protein_coding	ENSG00000143353	LYPLAL1	110.281	-0.0226854	0.0911762	-0.248808	0.803509	0.999941	Cb1
Cb	ENSMUSG00000039239	1	186622792	186705989	-1	21808	Tgfb2	protein_coding	ENSG00000092969	TGFB2	390.836	-0.106893	0.0936861	-1.14097	0.253881	0.999941	Cb3
Cb	ENSMUSG00000001305	1	186720978	186749358	-1	67223	Rrp15	protein_coding	ENSG00000067533	RRP15	285.288	0.00733125	0.0630871	0.116208	0.907487	0.999941	Cb4
Cb	ENSMUSG00000097784	1	186749396	186752921	1		A430105J06Rik	lincRNA	NA	NA	15.1487	0.480005	0.25446	1.88637	0.0592458	0.999941	Cb2
Cb	ENSMUSG00000026611	1	187044648	187215465	-1	74717	Spata17	protein_coding	ENSG00000162814	SPATA17	17.8776	0.431491	0.238308	1.81065	0.0701956	0.999941	Cb3
Cb	ENSMUSG00000039210	1	187215508	187351704	1	67769	Gpatch2	protein_coding	ENSG00000092978	GPATCH2	659.475	0.0161228	0.046037	0.350215	0.726177	0.999941	Cb3
Cb	ENSMUSG00000104394	1	187236457	187240357	1		Gm21710	TEC	NA	NA	167.837	0.13661	0.102818	1.32865	0.183962	0.999941	Cb2
Cb	ENSMUSG00000026610	1	187608791	188214885	1	26381	Esrrg	protein_coding	ENSG00000196482	ESRRG	2514.69	-0.0955967	0.0779929	-1.22571	0.220308	0.999941	Cb3
Cb	ENSMUSG00000103961	1	187616852	187651824	-1		Gm36388	antisense	NA	NA	8.3644	0.515274	0.330252	1.56025	0.118701	0.999941
Cb	ENSMUSG00000026608	1	188971095	189007841	-1	226823	Kctd3	protein_coding	ENSG00000136636	KCTD3	3016.78	-0.0391754	0.0479245	-0.817439	0.413677	0.999941	Cb0
Cb	ENSMUSG00000037624	1	189207930	189402273	-1	16526	Kcnk2	protein_coding	ENSG00000082482	KCNK2	460.288	-0.0616706	0.067031	-0.92003	0.357557	0.999941	Cb6
Cb	ENSMUSG00000102824	1	189277443	189277823	-1		Gm3837	processed_pseudogene	ENSG00000105185	PDCD5	7.36556	-0.40902	0.359532	-1.13765	0.255269	0.999941
Cb	ENSMUSG00000104507	1	189343431	189344897	1		A430027H14Rik	antisense	NA	NA	26.6327	-0.216537	0.194936	-1.11081	0.266649	0.999941	Cb1
Cb	ENSMUSG00000026605	1	189640606	189688086	-1	108000	Cenpf	protein_coding	ENSG00000117724	CENPF	17.0468	-0.0780529	0.265214	-0.294302	0.768527	0.999941	Cb5
Cb	ENSMUSG00000026604	1	189728268	189876695	1	19250	Ptpn14	protein_coding	ENSG00000152104	PTPN14	189.621	-0.212091	0.147218	-1.44066	0.149681	0.999941	Cb3
Cb	ENSMUSG00000026603	1	189880492	189922363	-1	226830	Smyd2	protein_coding	ENSG00000143499	SMYD2	1594.09	-0.0113867	0.036758	-0.309774	0.756733	0.999941	Cb1
Cb	ENSMUSG00000010175	1	190118035	190170714	-1	19130	Prox1	protein_coding	ENSG00000117707	PROX1	1697.89	-0.0125967	0.0571431	-0.220442	0.825527	0.999941	Cb2
Cb	ENSMUSG00000079045	1	190170296	190217276	1		Prox1os	antisense	NA	NA	62.7735	-0.0997366	0.11741	-0.849472	0.395619	0.999941	Cb1
Cb	ENSMUSG00000089872	1	190700202	190911770	-1	320119	Rps6kc1	protein_coding	ENSG00000136643	RPS6KC1	1180.44	-0.0340361	0.0510069	-0.667284	0.504591	0.999941	Cb1
Cb	ENSMUSG00000026634	1	190925112	190946962	1	52477	Angel2	protein_coding	ENSG00000174606	ANGEL2	2134.27	0.0124908	0.0338147	0.369389	0.711838	0.999941	Cb2
Cb	ENSMUSG00000037568	1	190947646	190979296	-1	226841	Vash2	protein_coding	ENSG00000143494	VASH2	86.344	-0.099234	0.125137	-0.793004	0.427776	0.999941	Cb5
Cb	ENSMUSG00000103723	1	191000594	191000798	-1		Gm37095	processed_pseudogene	NA	NA	9.32024	0.384842	0.400753	0.960296	0.336906	0.999941
Cb	ENSMUSG00000103964	1	191001425	191001851	-1		Gm8407	processed_pseudogene	NA	NA	11.8751	0.176973	0.361509	0.489539	0.62446	0.999941
Cb	ENSMUSG00000066595	1	191005847	191026158	-1	226844	Mfsd7b	protein_coding	ENSG00000162769	FLVCR1	893.504	-0.0798744	0.050542	-1.58036	0.114025	0.999941	Cb2
Cb	ENSMUSG00000026632	1	191045826	191062932	-1	68972	Tatdn3	protein_coding	ENSG00000203705	TATDN3	827.215	-0.0979867	0.0951254	-1.03008	0.302973	0.999941	Cb2
Cb	ENSMUSG00000062510	1	191063012	191086474	1	381318	Nsl1	protein_coding	ENSG00000117697	NSL1	31.312	0.0199414	0.17466	0.114173	0.909101	0.999941	Cb9
Cb	ENSMUSG00000026630	1	191097847	191108945	1	381319	Batf3	protein_coding	ENSG00000123685	BATF3	8.26981	-0.199879	0.383551	-0.521127	0.602279	0.999941
Cb	ENSMUSG00000026628	1	191170296	191218039	-1	11910	Atf3	protein_coding	ENSG00000162772	ATF3	43.251	-0.044409	0.160488	-0.276712	0.782001	0.999941	Cb1
Cb	ENSMUSG00000073478	1	191224454	191226140	1		D730003I15Rik	lincRNA	NA	NA	116.556	-0.0497038	0.0877328	-0.566536	0.571029	0.999941	Cb1
Cb	ENSMUSG00000103685	1	191249424	191251266	1		Gm37074	TEC	NA	NA	101.943	-0.0360366	0.100737	-0.357729	0.720546	0.999941	Cb9
Cb	ENSMUSG00000103174	1	191267178	191288714	1		Gm37168	lincRNA	NA	NA	12.2403	-0.214852	0.310113	-0.692816	0.488425	0.999941
Cb	ENSMUSG00000037499	1	191306789	191318194	-1	66208	Nenf	protein_coding	ENSG00000117691	NENF	998.67	0.0338599	0.065784	0.514713	0.606754	0.999941	Cb1
Cb	ENSMUSG00000026627	1	191325912	191350914	1	66950	Tmem206	protein_coding	ENSG00000065600	TMEM206	364.435	-0.0343686	0.0557111	-0.616907	0.537296	0.999941	Cb0
Cb	ENSMUSG00000026626	1	191351975	191403272	-1	226849	Ppp2r5a	protein_coding	ENSG00000066027	PPP2R5A	1795.91	-0.0463078	0.0318039	-1.45604	0.145381	0.999941	Cb0
Cb	ENSMUSG00000103114	1	191436340	191465048	-1		Gm32200	lincRNA	NA	NA	7.25221	0.181346	0.368808	0.491708	0.622926	0.999941
Cb	ENSMUSG00000037474	1	191537356	191575544	-1	76843	Dtl	protein_coding	ENSG00000143476	DTL	7.09267	-0.0771634	0.333154	-0.231615	0.816837	0.999941
Cb	ENSMUSG00000037461	1	191575636	191623688	1	77065	Ints7	protein_coding	ENSG00000143493	INTS7	1725.2	-0.120214	0.10649	-1.12887	0.258953	0.999941	Cb2
Cb	ENSMUSG00000026623	1	191717834	191784255	1	226856	Lpgat1	protein_coding	ENSG00000123684	LPGAT1	10220.7	-0.000530642	0.0388252	-0.0136674	0.989095	0.999941	Cb2
Cb	ENSMUSG00000102840	1	191820370	191821993	-1		Gm38037	antisense	NA	NA	12.4941	-0.147049	0.28203	-0.521393	0.602093	0.999941	Cb4
Cb	ENSMUSG00000026622	1	191821444	191833050	1	18005	Nek2	protein_coding	ENSG00000117650	NEK2	422.032	0.0977871	0.119176	0.820527	0.411916	0.999941	Cb4
Cb	ENSMUSG00000055833	1	191886130	191907527	-1		1700034H15Rik	antisense	NA	NA	161.865	0.0384689	0.0772784	0.497796	0.618628	0.999941	Cb2
Cb	ENSMUSG00000037434	1	191906767	191913247	1	22782	Slc30a1	protein_coding	ENSG00000170385	SLC30A1	1116.84	0.0447965	0.0437993	1.02277	0.306418	0.999941	Cb3
Cb	ENSMUSG00000049353	1	191977370	191988283	1	74023	Rd3	protein_coding	ENSG00000198570	RD3	11.3241	-0.581147	0.512167	-1.13468	0.256508	0.999941
Cb	ENSMUSG00000026637	1	191997205	192092559	-1		Traf5	protein_coding	ENSG00000082512	TRAF5	32.484	-0.274126	0.162664	-1.68522	0.0919454	0.999941	Cb10
Cb	ENSMUSG00000103653	1	192073820	192074450	-1		Gm3934	processed_pseudogene	ENSG00000084207	GSTP1	19.395	-0.210551	0.220824	-0.953475	0.34035	0.999941	Cb1
Cb	ENSMUSG00000037395	1	192098546	192138062	-1	214742	Rcor3	protein_coding	NA	NA	1095.62	0.0996431	0.0597025	1.66899	0.0951185	0.999941	Cb2
Cb	ENSMUSG00000097316	1	192136896	192151026	1		Gm10516	antisense	NA	NA	289.169	-0.199031	0.111027	-1.79264	0.0730313	0.999941	Cb2
Cb	ENSMUSG00000058248	1	192190774	192510159	1	16510	Kcnh1	protein_coding	ENSG00000143473	KCNH1	1833.81	-0.00856406	0.0926806	-0.092404	0.926377	0.999941	Cb2
Cb	ENSMUSG00000037375	1	192496711	192771223	-1	226861	Hhat	protein_coding	ENSG00000054392	HHAT	33.2844	-0.0595846	0.187093	-0.318476	0.750124	0.999941	Cb1
Cb	ENSMUSG00000016262	1	192844488	192855756	-1	214791	Sertad4	protein_coding	ENSG00000082497	SERTAD4	397.179	-0.124211	0.0660907	-1.8794	0.0601896	0.999941	Cb3
Cb	ENSMUSG00000016200	1	192891233	193035775	-1	329324	Syt14	protein_coding	ENSG00000143469	SYT14	967.636	0.0661523	0.0434832	1.52133	0.128177	0.999941	Cb2
Cb	ENSMUSG00000103640	1	193040973	193042405	-1		Gm31406	lincRNA	NA	NA	6.67215	-0.254054	0.422778	-0.600917	0.547896	0.999941
Cb	ENSMUSG00000016181	1	193091104	193130272	-1	215193	Diexf	protein_coding	ENSG00000117597	DIEXF	745.66	-0.00109549	0.0486225	-0.0225305	0.982025	0.999941	Cb8
Cb	ENSMUSG00000026638	1	193153111	193172023	1	54139	Irf6	protein_coding	ENSG00000117595	IRF6	33.6071	-0.029559	0.212719	-0.138958	0.889484	0.999941	Cb2
Cb	ENSMUSG00000079144	1	193168046	193177832	1	319266	A130010J15Rik	protein_coding	ENSG00000162757	C1orf74	164.053	0.00408767	0.0794651	0.0514398	0.958975	0.999941	Cb5
Cb	ENSMUSG00000037318	1	193175453	193201703	-1	215243	Traf3ip3	protein_coding	ENSG00000009790	TRAF3IP3	17.2372	0.223828	0.226423	0.98854	0.322888	0.999941	Cb0
Cb	ENSMUSG00000026639	1	193207699	193343878	1	16780	Lamb3	protein_coding	ENSG00000196878	LAMB3	169.566	-0.0806149	0.151822	-0.530982	0.595431	0.999941	Cb7
Cb	ENSMUSG00000016194	1	193221634	193264075	-1	15483	Hsd11b1	protein_coding	ENSG00000117594	HSD11B1	1890.24	-0.0403306	0.0759308	-0.531149	0.595315	0.999941	Cb4
Cb	ENSMUSG00000009633	1	193272161	193273217	-1	14373	G0s2	protein_coding	ENSG00000123689	G0S2	151.498	-0.11574	0.0916202	-1.26325	0.206498	0.999941	Cb1
Cb	ENSMUSG00000104348	1	193281271	193283843	1		Gm37691	TEC	NA	NA	119.245	-0.0371775	0.179663	-0.20693	0.836065	0.999941	Cb0
Cb	ENSMUSG00000016179	1	193346346	193370298	-1	215303	Camk1g	protein_coding	ENSG00000008118	CAMK1G	499.165	0.0312203	0.083986	0.371732	0.710092	0.999941	Cb0
Cb	ENSMUSG00000026640	1	194618218	194816869	1	18845	Plxna2	protein_coding	ENSG00000076356	PLXNA2	2295.41	0.0654281	0.056225	1.16368	0.244553	0.999941	Cb3
Cb	ENSMUSG00000016494	1	194938819	194961279	1	12490	Cd34	protein_coding	ENSG00000174059	CD34	611.26	-0.0832429	0.0572324	-1.45447	0.145815	0.999941	Cb1
Cb	ENSMUSG00000097325	1	194955759	194976960	-1		Gm16897	antisense	NA	NA	10.8995	-0.165957	0.281027	-0.590538	0.55483	0.999941
Cb	ENSMUSG00000096929	1	194976375	195037904	1		A330023F24Rik	processed_transcript	NA	NA	5197.62	0.081556	0.060384	1.35062	0.176817	0.999941	Cb2
Cb	ENSMUSG00000103867	1	195013746	195016448	1		9630010A21Rik	TEC	NA	NA	34.1481	0.530594	0.506503	1.04756	0.29484	0.999941	Cb2
Cb	ENSMUSG00000016493	1	195036826	195092249	-1	17221	Cd46	protein_coding	ENSG00000117335	CD46	483.751	-0.0260988	0.0844791	-0.308938	0.757369	0.999941	Cb2
Cb	ENSMUSG00000103443	1	195079099	195081336	-1		Gm37132	TEC	NA	NA	6.89961	0.203137	0.38714	0.524712	0.599784	0.999941
Cb	ENSMUSG00000016481	1	195097382	195131586	-1	12946	Cr1l	protein_coding	ENSG00000197721	CR1L	779.107	-0.0588877	0.0407292	-1.44584	0.148223	0.999941	Cb3
Cb	ENSMUSG00000050530	2	3114224	3227806	1	269233	Fam171a1	protein_coding	ENSG00000148468	FAM171A1	1136.92	0.0458717	0.0580111	0.79074	0.429096	0.999941	Cb10
Cb	ENSMUSG00000026643	2	3284212	3328877	1	18108	Nmt2	protein_coding	ENSG00000152465	NMT2	3128.07	0.00147852	0.0515987	0.0286542	0.97714	0.999941	Cb2
Cb	ENSMUSG00000049950	2	3328949	3332643	-1	227522	Rpp38	protein_coding	ENSG00000152464	RPP38	185.771	0.156929	0.0706293	2.22188	0.0262917	0.999941	Cb4
Cb	ENSMUSG00000026644	2	3336168	3340993	1	78245	Acbd7	protein_coding	ENSG00000176244	ACBD7	7.46595	0.173281	0.344036	0.503669	0.614494	0.999941
Cb	ENSMUSG00000026650	2	3409043	3422648	-1	104362	Meig1	protein_coding	ENSG00000197889	MEIG1	12.3438	-0.11944	0.337697	-0.353691	0.72357	0.999941	Cb5
Cb	ENSMUSG00000026648	2	3424131	3464130	1	227525	Dclre1c	protein_coding	ENSG00000152457	DCLRE1C	359.326	0.0683475	0.0630737	1.08361	0.278537	0.999941	Cb2
Cb	ENSMUSG00000026646	2	3455815	3475031	-1	64707	Suv39h2	protein_coding	ENSG00000152455	SUV39H2	165.171	-0.0188538	0.0910124	-0.207157	0.835888	0.999941	Cb2
Cb	ENSMUSG00000051396	2	3488850	3512814	-1	50497	Hspa14	protein_coding	ENSG00000187522	HSPA14	1819.99	0.00549814	0.0430441	0.127733	0.89836	0.999941	Cb4
Cb	ENSMUSG00000039496	2	3513030	3526376	1	227526	Cdnf	protein_coding	ENSG00000185267	CDNF	50.7807	0.0357454	0.122389	0.292064	0.770238	0.999941	Cb5
Cb	ENSMUSG00000026655	2	3613758	3782142	1	66540	Fam107b	protein_coding	ENSG00000065809	FAM107B	5133.22	-0.157081	0.105491	-1.48905	0.136473	0.999941	Cb2
Cb	ENSMUSG00000026657	2	4017717	4614043	1	209630	Frmd4a	protein_coding	ENSG00000151474	FRMD4A	1801.27	-0.0431346	0.0655603	-0.657939	0.510577	0.999941	Cb3
Cb	ENSMUSG00000102816	2	4138984	4142627	1		Gm37814	sense_intronic	NA	NA	7.65457	-0.25201	0.332094	-0.758851	0.447942	0.999941
Cb	ENSMUSG00000086018	2	4586024	4587287	-1		Gm13179	antisense	NA	NA	4.9465	-0.219719	0.393677	-0.55812	0.576762	0.999941
Cb	ENSMUSG00000039449	2	4622058	4652113	-1	67229	Prpf18	protein_coding	ENSG00000165630	PRPF18	2472.47	0.0159397	0.0369265	0.431661	0.665988	0.999941	Cb2
Cb	ENSMUSG00000048186	2	4717831	4802142	1	209645	Bend7	protein_coding	ENSG00000165626	BEND7	99.7368	-0.0709185	0.123241	-0.575444	0.564991	0.999941	Cb5
Cb	ENSMUSG00000026662	2	4881564	4910557	1	109079	Sephs1	protein_coding	ENSG00000086475	SEPHS1	1288.28	0.031924	0.0346564	0.921157	0.356968	0.999941	Cb2
Cb	ENSMUSG00000026664	2	4919019	4938730	1	16922	Phyh	protein_coding	ENSG00000107537	PHYH	3190.2	-0.0259182	0.0353539	-0.733106	0.463494	0.999941	Cb6
Cb	ENSMUSG00000086670	2	4942174	4942484	1		Gm13194	processed_pseudogene	NA	NA	37.8252	-0.0727202	0.187998	-0.386814	0.698894	0.999941	Cb4
Cb	ENSMUSG00000026668	2	4976122	4985748	1	68527	Ucma	protein_coding	ENSG00000165623	UCMA	166.954	0.0344814	0.110108	0.313159	0.75416	0.999941	Cb4
Cb	ENSMUSG00000026669	2	4989714	5012791	-1	70024	Mcm10	protein_coding	ENSG00000065328	MCM10	36.4851	-0.14425	0.153556	-0.939393	0.347529	0.999941	Cb6
Cb	ENSMUSG00000026672	2	5020642	5064051	-1	71648	Optn	protein_coding	ENSG00000123240	OPTN	863.789	-0.0460022	0.0548593	-0.838548	0.401723	0.999941	Cb3
Cb	ENSMUSG00000026676	2	5137776	5230878	1	74186	Ccdc3	protein_coding	ENSG00000151468	CCDC3	197.528	0.200814	0.136289	1.47345	0.140631	0.999941	Cb0
Cb	ENSMUSG00000039145	2	5293457	5714515	-1	227541	Camk1d	protein_coding	ENSG00000183049	CAMK1D	2298.02	0.0338699	0.083668	0.404813	0.685615	0.999941	Cb3
Cb	ENSMUSG00000039128	2	5794294	5845164	-1	98828	Cdc123	protein_coding	ENSG00000151465	CDC123	2404.76	0.00629712	0.0387426	0.162537	0.870883	0.999941	Cb1
Cb	ENSMUSG00000025817	2	5845019	5871895	1	53893	Nudt5	protein_coding	ENSG00000165609	NUDT5	871.933	-0.0607928	0.0627645	-0.968586	0.332752	0.999941	Cb2
Cb	ENSMUSG00000056718	2	5862080	5862934	-1		Gm13199	protein_coding	NA	NA	94.2934	-0.0011235	0.127649	-0.00880143	0.992978	0.999941	Cb4
Cb	ENSMUSG00000025816	2	5870987	5895432	-1	57743	Sec61a2	protein_coding	ENSG00000065665	SEC61A2	2088.74	0.038653	0.0478859	0.807189	0.419558	0.999941	Cb3
Cb	ENSMUSG00000025815	2	5896115	5942792	-1	209692	Dhtkd1	protein_coding	ENSG00000181192	DHTKD1	259.372	0.0738426	0.0879744	0.839365	0.401265	0.999941	Cb3
Cb	ENSMUSG00000043241	2	5951469	6056703	1	326622	Upf2	protein_coding	ENSG00000151461	UPF2	2189.88	0.0194019	0.0443943	0.437035	0.662086	0.999941	Cb3
Cb	ENSMUSG00000045319	2	6097607	6130211	-1	227545	Proser2	protein_coding	ENSG00000148426	PROSER2	279.619	-0.0346565	0.10305	-0.336308	0.736639	0.999941	Cb8
Cb	ENSMUSG00000102887	2	6132869	6140568	1		Gm10857	lincRNA	NA	NA	9.20132	0.0895267	0.336613	0.265964	0.790267	0.999941
Cb	ENSMUSG00000039063	2	6188465	6213033	-1	67856	Echdc3	protein_coding	ENSG00000134463	ECHDC3	60.3599	-0.123846	0.117861	-1.05078	0.29336	0.999941	Cb7
Cb	ENSMUSG00000039046	2	6322667	6446390	1	98910	Usp6nl	protein_coding	ENSG00000148429	USP6NL	1769.57	-0.00353198	0.0373837	-0.0944792	0.924728	0.999941	Cb2
Cb	ENSMUSG00000002107	2	6539694	7509563	-1	14007	Celf2	protein_coding	ENSG00000048740	CELF2	6454.66	0.0203985	0.0409436	0.498209	0.618336	0.999941	Cb2
Cb	ENSMUSG00000025782	2	9914552	10048596	-1	209361	Taf3	protein_coding	ENSG00000165632	TAF3	684.348	-0.0406843	0.0617719	-0.658622	0.510139	0.999941	Cb2
Cb	ENSMUSG00000103570	2	10047838	10049519	1		C630004M23Rik	TEC	NA	NA	10.4514	0.512136	0.332904	1.53839	0.123953	0.999941
Cb	ENSMUSG00000025781	2	10056016	10080510	-1	11949	Atp5c1	protein_coding	ENSG00000165629	ATP5C1	8182.93	-0.0207091	0.0508221	-0.407482	0.683654	0.999941	Cb1
Cb	ENSMUSG00000037262	2	10080593	10092806	1	16588	Kin	protein_coding	ENSG00000151657	KIN	554.44	-0.00362625	0.0581554	-0.0623544	0.950281	0.999941	Cb4
Cb	ENSMUSG00000037254	2	10094593	10131396	-1	16425	Itih2	protein_coding	ENSG00000151655	ITIH2	187.959	0.0511218	0.140385	0.364153	0.715744	0.999941	Cb7
Cb	ENSMUSG00000025780	2	10153571	10256529	1	209378	Itih5	protein_coding	ENSG00000123243	ITIH5	1894.13	-0.112105	0.0724749	-1.54681	0.12191	0.999941	Cb3
Cb	ENSMUSG00000061186	2	10370510	10595253	1	353282	Sfmbt2	protein_coding	ENSG00000198879	SFMBT2	133.762	0.0108944	0.0969212	0.112405	0.910502	0.999941	Cb3
Cb	ENSMUSG00000026778	2	11172108	11301222	1	18761	Prkcq	protein_coding	ENSG00000065675	PRKCQ	343.271	-0.0466056	0.0905962	-0.514432	0.60695	0.999941	Cb5
Cb	ENSMUSG00000086006	2	11339488	11344111	1		Gm13293	lincRNA	NA	NA	84.4925	-0.141944	0.127857	-1.11018	0.266923	0.999941	Cb11
Cb	ENSMUSG00000082424	2	11409031	11410030	-1		Gm13292	processed_pseudogene	NA	NA	4.66363	0.256233	0.440938	0.581109	0.561167	0.999941
Cb	ENSMUSG00000026773	2	11471433	11554077	-1	170768	Pfkfb3	protein_coding	ENSG00000170525	PFKFB3	1410.53	-0.0349231	0.0483377	-0.722481	0.469999	0.999941	Cb3
Cb	ENSMUSG00000037197	2	11585437	11604153	-1	76938	Rbm17	protein_coding	ENSG00000134453	RBM17	2111.8	0.000879189	0.0415796	0.0211447	0.98313	0.999941	Cb4
Cb	ENSMUSG00000026770	2	11642807	11693193	1	16184	Il2ra	protein_coding	ENSG00000134460	IL2RA	8.37741	-0.422071	0.379032	-1.11355	0.265472	0.999941
Cb	ENSMUSG00000023206	2	11705290	11734317	1	16169	Il15ra	protein_coding	ENSG00000134470	IL15RA	108.734	-0.0270266	0.120189	-0.224867	0.822083	0.999941	Cb5
Cb	ENSMUSG00000058594	2	11742573	11777582	-1	50755	Fbxo18	protein_coding	ENSG00000134452	FBXO18	2629.24	-0.0207097	0.0271777	-0.76201	0.446054	0.999941	Cb3
Cb	ENSMUSG00000047909	2	11777876	11790329	1	320816	Ankrd16	protein_coding	ENSG00000134461	ANKRD16	1552.4	0.0282839	0.0448921	0.630043	0.528666	0.999941	Cb2
Cb	ENSMUSG00000026768	2	12106632	12301922	-1	241226	Itga8	protein_coding	ENSG00000077943	ITGA8	62.8741	0.170257	0.192892	0.882657	0.377422	0.999941	Cb3
Cb	ENSMUSG00000026767	2	12347263	12419470	-1	66960	Fam188a	protein_coding	ENSG00000148481	FAM188A	1057.17	-0.0174245	0.0448456	-0.388544	0.697613	0.999941	Cb3
Cb	ENSMUSG00000102630	2	12357095	12358496	-1		Gm37289	TEC	NA	NA	4.24524	-0.392895	0.525411	-0.747785	0.45459	0.999941
Cb	ENSMUSG00000026730	2	12924041	13003455	1	19212	Pter	protein_coding	ENSG00000165983	PTER	66.4218	0.0802439	0.111528	0.719497	0.471835	0.999941	Cb5
Cb	ENSMUSG00000049630	2	13003457	13011806	-1	227580	C1ql3	protein_coding	ENSG00000165985	C1QL3	315.436	-0.2454	0.139775	-1.75568	0.0791429	0.999941	Cb3
Cb	ENSMUSG00000102900	2	13009886	13012486	1		Gm37811	TEC	NA	NA	9.23128	0.0743386	0.37803	0.196647	0.844104	0.999941
Cb	ENSMUSG00000026727	2	13076821	13271415	-1	20163	Rsu1	protein_coding	ENSG00000148484	RSU1	624.736	0.069994	0.0485529	1.4416	0.149414	0.999941	Cb1
Cb	ENSMUSG00000102691	2	13161751	13163623	-1		Gm37780	TEC	NA	NA	9.35291	0.449086	0.277979	1.61554	0.106193	0.999941
Cb	ENSMUSG00000086358	2	13271601	13325827	1		Gm13270	processed_transcript	NA	NA	11.1326	0.254929	0.290981	0.876102	0.380975	0.999941
Cb	ENSMUSG00000026726	2	13276338	13491813	-1	65969	Cubn	protein_coding	ENSG00000107611	CUBN	31.0162	-0.303238	0.167391	-1.81155	0.0700554	0.999941	Cb3
Cb	ENSMUSG00000026723	2	13509014	13544668	-1	13434	Trdmt1	protein_coding	ENSG00000107614	TRDMT1	277.492	0.20411	0.0812444	2.5123	0.0119948	0.999941	Cb2
Cb	ENSMUSG00000026728	2	13573927	13582826	1	22352	Vim	protein_coding	ENSG00000026025	VIM	4514.03	-0.148459	0.0979637	-1.51545	0.12966	0.999941	Cb4
Cb	ENSMUSG00000003418	2	13651021	13794064	-1	241230	St8sia6	protein_coding	ENSG00000148488	ST8SIA6	81.0235	-0.124107	0.134961	-0.919577	0.357794	0.999941	Cb3
Cb	ENSMUSG00000063275	2	13850282	14056135	-1	30963	Hacd1	protein_coding	NA	NA	336.239	0.0130957	0.0780893	0.167701	0.866819	0.999941	Cb4
Cb	ENSMUSG00000102553	2	14016086	14020049	-1		D930036K23Rik	TEC	NA	NA	197.797	-0.0832327	0.0691159	-1.20425	0.228493	0.999941	Cb2
Cb	ENSMUSG00000103926	2	14037825	14040423	-1		Gm37894	TEC	NA	NA	12.4289	-0.0750244	0.26279	-0.285493	0.775267	0.999941
Cb	ENSMUSG00000086657	2	14070332	14073934	-1		Stamos	processed_transcript	NA	NA	9.14847	0.425625	0.29848	1.42598	0.153875	0.999941
Cb	ENSMUSG00000026718	2	14074098	14149634	1	20844	Stam	protein_coding	ENSG00000136738	STAM	2445.97	0.0368578	0.0453577	0.812602	0.416446	0.999941	Cb3
Cb	ENSMUSG00000103901	2	14149820	14153297	1		Gm37499	TEC	NA	NA	162.681	-0.0354493	0.0758116	-0.467597	0.640073	0.999941	Cb3
Cb	ENSMUSG00000061531	2	14174523	14221993	1	625286	Tmem236	protein_coding	NA	NA	17.6843	0.163574	0.217095	0.753469	0.451168	0.999941	Cb8
Cb	ENSMUSG00000026712	2	14229392	14332057	1	17533	Mrc1	protein_coding	NA	NA	135.893	-0.0844614	0.114818	-0.735612	0.461967	0.999941	Cb0
Cb	ENSMUSG00000036949	2	14388316	14494977	1	277468	Slc39a12	protein_coding	ENSG00000148482	SLC39A12	1934.65	-0.00295617	0.0450502	-0.0656195	0.947681	0.999941	Cb3
Cb	ENSMUSG00000057914	2	14603088	14987908	1	12296	Cacnb2	protein_coding	ENSG00000165995	CACNB2	1592.31	0.0526799	0.0415737	1.26714	0.205104	0.999941	Cb3
Cb	ENSMUSG00000103050	2	14735546	14737927	-1		Gm38273	TEC	NA	NA	14.8958	0.0454516	0.287264	0.158222	0.874282	0.999941	Cb6
Cb	ENSMUSG00000104271	2	14966198	14967523	1		Gm37891	TEC	NA	NA	19.8737	0.157852	0.21385	0.738143	0.460428	0.999941	Cb3
Cb	ENSMUSG00000026707	2	14995131	15055069	-1	74455	Nsun6	protein_coding	ENSG00000241058	NSUN6	213.697	0.0319369	0.0751227	0.42513	0.670742	0.999941	Cb3
Cb	ENSMUSG00000017418	2	15049395	15082456	1	75869	Arl5b	protein_coding	ENSG00000165997	ARL5B	1283.65	0.00981724	0.0461067	0.212924	0.831386	0.999941	Cb2
Cb	ENSMUSG00000026748	2	16356304	16755839	1	67448	Plxdc2	protein_coding	ENSG00000120594	PLXDC2	1259.34	-0.0411324	0.0410222	-1.00269	0.316012	0.999941	Cb3
Cb	ENSMUSG00000053702	2	17343909	17731464	-1	74103	Nebl	protein_coding	NA	NA	3412.62	0.0151312	0.0441087	0.343043	0.731566	0.999941	Cb3
Cb	ENSMUSG00000054057	2	18025193	18037737	-1		A930004D18Rik	protein_coding	NA	NA	95.5825	-0.022347	0.101525	-0.220114	0.825783	0.999941	Cb6
Cb	ENSMUSG00000054074	2	18040676	18049051	-1	72668	Skida1	protein_coding	ENSG00000180592	SKIDA1	255.921	-0.000710166	0.0722761	-0.00982575	0.99216	0.999941	Cb3
Cb	ENSMUSG00000026743	2	18055237	18212388	1	17354	Mllt10	protein_coding	ENSG00000078403	MLLT10	1720.8	0.0270169	0.0344827	0.783493	0.433337	0.999941	Cb2
Cb	ENSMUSG00000026740	2	18195654	18392830	-1	13418	Dnajc1	protein_coding	ENSG00000136770	DNAJC1	968.602	0.0363446	0.038572	0.942253	0.346063	0.999941	Cb2
Cb	ENSMUSG00000051154	2	18672384	18676231	1	12238	Commd3	protein_coding	ENSG00000148444	COMMD3	1965.01	0.0403511	0.0530146	0.761132	0.446578	0.999941	Cb4
Cb	ENSMUSG00000026739	2	18677018	18686629	1	12151	Bmi1	protein_coding	NA	NA	2061.71	0.0022072	0.059001	0.0374095	0.970158	0.999941	Cb2
Cb	ENSMUSG00000037708	2	18694032	18750413	1	381350	Spag6l	protein_coding	ENSG00000077327	SPAG6	31.4118	-0.0133927	0.167035	-0.0801795	0.936095	0.999941	Cb9
Cb	ENSMUSG00000092353	2	18742715	18760862	-1		Gm20539	processed_transcript	NA	NA	7.11448	-0.0962774	0.344146	-0.279757	0.779664	0.999941
Cb	ENSMUSG00000097638	2	18799245	18801818	-1		Carlr	lincRNA	NA	NA	11.5781	0.0136119	0.38293	0.0355468	0.971644	0.999941
Cb	ENSMUSG00000026737	2	18842255	18998126	-1	18718	Pip4k2a	protein_coding	ENSG00000150867	PIP4K2A	3331.31	-0.0623697	0.0422047	-1.47779	0.139464	0.999941	Cb5
Cb	ENSMUSG00000026736	2	18998343	18999801	1		4930426L09Rik	protein_coding	NA	NA	10.4437	0.150384	0.29508	0.509638	0.610305	0.999941
Cb	ENSMUSG00000037683	2	19199302	19310241	1	70882	Armc3	protein_coding	ENSG00000165309	ARMC3	14.7161	-0.376752	0.337673	-1.11573	0.264538	0.999941	Cb5
Cb	ENSMUSG00000087674	2	19344317	19351050	1		4930447M23Rik	lincRNA	NA	NA	21.8502	-0.0950694	0.251176	-0.378496	0.705062	0.999941	Cb5
Cb	ENSMUSG00000023094	2	19371440	19394976	1	76467	Msrb2	protein_coding	ENSG00000148450	MSRB2	438.217	-0.0338829	0.071906	-0.471211	0.63749	0.999941	Cb1
Cb	ENSMUSG00000056329	2	19451828	19454995	1		1810010K12Rik	processed_transcript	NA	NA	29.3907	-0.0127881	0.177968	-0.0718564	0.942716	0.999941	Cb1
Cb	ENSMUSG00000043415	2	19657752	19660583	1	71198	Otud1	protein_coding	ENSG00000165312	OTUD1	414.089	-0.0412728	0.0549023	-0.751749	0.452202	0.999941	Cb7
Cb	ENSMUSG00000036617	2	19909780	20810713	1	208618	Etl4	protein_coding	ENSG00000120549	KIAA1217	1644.41	-0.0348785	0.0792112	-0.440324	0.659703	0.999941	Cb3
Cb	ENSMUSG00000036591	2	20847919	20968881	-1	71435	Arhgap21	protein_coding	ENSG00000107863	ARHGAP21	11756.4	-0.0263045	0.0327568	-0.803026	0.42196	0.999941	Cb2
Cb	ENSMUSG00000075514	2	20969054	20969997	1		Gm13375	antisense	NA	NA	169.414	0.0375178	0.0819445	0.457844	0.647064	0.999941	Cb1
Cb	ENSMUSG00000026679	2	21180731	21205365	-1	71233	Enkur	protein_coding	ENSG00000151023	ENKUR	31.8447	-0.29689	0.346433	-0.856991	0.39145	0.999941	Cb5
Cb	ENSMUSG00000048550	2	21205724	21215009	1	208967	Thnsl1	protein_coding	ENSG00000185875	THNSL1	481.665	0.0128053	0.0706664	0.181208	0.856204	0.999941	Cb3
Cb	ENSMUSG00000045967	2	21367542	21830547	1	241263	Gpr158	protein_coding	ENSG00000151025	GPR158	5441.9	-0.0100218	0.0505227	-0.198362	0.842762	0.999941	Cb2
Cb	ENSMUSG00000083863	2	22587291	22587962	-1		Gm13341	unprocessed_pseudogene	NA	NA	98.5902	0.121398	0.169292	0.717093	0.473316	0.999941	Cb1
Cb	ENSMUSG00000083563	2	22588103	22589647	-1		Gm13340	unprocessed_pseudogene	NA	NA	380.033	0.13391	0.114274	1.17183	0.241266	0.999941	Cb11
Cb	ENSMUSG00000082884	2	22590024	22590533	-1		Gm13339	unprocessed_pseudogene	NA	NA	22.1807	-0.386992	0.251551	-1.53842	0.123946	0.999941	Cb1
Cb	ENSMUSG00000026787	2	22622205	22693874	1	14417	Gad2	protein_coding	ENSG00000136750	GAD2	4920.23	-0.0106744	0.0607073	-0.175833	0.860425	0.999941	Cb3
Cb	ENSMUSG00000026786	2	22774094	22875653	1	54519	Apbb1ip	protein_coding	ENSG00000077420	APBB1IP	39.0543	-0.0664475	0.144478	-0.459913	0.645579	0.999941	Cb0
Cb	ENSMUSG00000069136	2	22895321	22895736	-1		A130006I12Rik	pseudogene	NA	NA	12.0292	-0.00285388	0.269649	-0.0105837	0.991556	0.999941	Cb2
Cb	ENSMUSG00000026784	2	22895522	22940266	1	56075	Pdss1	protein_coding	ENSG00000148459	PDSS1	687.174	-0.0518587	0.0546727	-0.948531	0.342859	0.999941	Cb2
Cb	ENSMUSG00000058835	2	22940073	23040241	-1	11308	Abi1	protein_coding	ENSG00000136754	ABI1	3077.58	0.0178137	0.0379759	0.46908	0.639012	0.999941	Cb2
Cb	ENSMUSG00000026781	2	23068168	23114510	1	74159	Acbd5	protein_coding	ENSG00000107897	ACBD5	3153.8	-0.00647818	0.0602687	-0.107488	0.914402	0.999941	Cb3
Cb	ENSMUSG00000026779	2	23115606	23156024	-1	67121	Mastl	protein_coding	ENSG00000120539	MASTL	48.3943	-0.0653299	0.135145	-0.483407	0.628807	0.999941	Cb3
Cb	ENSMUSG00000026775	2	23156369	23199260	1	27377	Yme1l1	protein_coding	ENSG00000136758	YME1L1	3554.5	0.0196613	0.0586179	0.335415	0.737312	0.999941	Cb2
Cb	ENSMUSG00000081648	2	23202033	23203683	1		Gm13423	processed_pseudogene	NA	NA	29.3414	0.00780051	0.180169	0.0432954	0.965466	0.999941	Cb4
Cb	ENSMUSG00000026774	2	23207476	23267129	1	70981	4931423N10Rik	protein_coding	NA	NA	19.0223	-0.0606715	0.264816	-0.229108	0.818785	0.999941	Cb2
Cb	ENSMUSG00000026771	2	23506220	23572106	-1	76857	Spopl	protein_coding	ENSG00000144228	SPOPL	659.507	0.0532569	0.0754175	0.706162	0.480088	0.999941	Cb2
Cb	ENSMUSG00000081519	2	23508860	23509307	1		Gm13331	processed_pseudogene	NA	NA	8.19918	0.13658	0.322702	0.423238	0.672122	0.999941
Cb	ENSMUSG00000026986	2	24002910	24049394	-1	140483	Hnmt	protein_coding	ENSG00000150540	HNMT	360.571	0.0373564	0.0808793	0.461879	0.644168	0.999941	Cb5
Cb	ENSMUSG00000026979	2	24367580	24414954	1	215632	Psd4	protein_coding	ENSG00000125637	PSD4	19.4154	0.150936	0.252259	0.598335	0.549616	0.999941	Cb5
Cb	ENSMUSG00000084241	2	24592902	24594513	-1		Gm13416	processed_pseudogene	NA	NA	30.2376	-0.0932388	0.162911	-0.572331	0.567098	0.999941	Cb2
Cb	ENSMUSG00000004113	2	24603887	24763152	-1	12287	Cacna1b	protein_coding	ENSG00000148408	CACNA1B	2330.64	0.0337838	0.0766652	0.440666	0.659455	0.999941	Cb3
Cb	ENSMUSG00000036893	2	24789928	24919614	-1	77683	Ehmt1	protein_coding	ENSG00000181090	EHMT1	1727.03	0.0161133	0.0438573	0.367403	0.713318	0.999941	Cb2
Cb	ENSMUSG00000102875	2	24889448	24893866	-1		Gm37139	TEC	NA	NA	7.90482	-0.239932	0.344079	-0.697316	0.485605	0.999941
Cb	ENSMUSG00000026972	2	24925352	24935252	-1	215705	Arrdc1	protein_coding	ENSG00000197070	ARRDC1	436.067	0.136456	0.0682325	1.99987	0.0455148	0.999941	Cb4
Cb	ENSMUSG00000026974	2	24949792	24962075	1	67187	Zmynd19	protein_coding	ENSG00000165724	ZMYND19	902.335	-0.00247617	0.0418588	-0.0591554	0.952828	0.999941	Cb4
Cb	ENSMUSG00000026975	2	24962400	24972163	1	67228	Dph7	protein_coding	ENSG00000148399	DPH7	780.924	0.0756955	0.0470149	1.61003	0.107391	0.999941	Cb4
Cb	ENSMUSG00000036850	2	24974117	24975098	-1	107733	Mrpl41	protein_coding	ENSG00000182154	MRPL41	1274.1	0.00215356	0.048503	0.0444007	0.964585	0.999941	Cb1
Cb	ENSMUSG00000036833	2	24976033	25054057	1	241274	Pnpla7	protein_coding	ENSG00000130653	PNPLA7	707.197	-0.0818858	0.10079	-0.812439	0.41654	0.999941	Cb2
Cb	ENSMUSG00000006476	2	25054355	25062881	1	56876	Nsmf	protein_coding	ENSG00000165802	NSMF	3043.22	0.00820611	0.045031	0.182233	0.8554	0.999941	Cb6
Cb	ENSMUSG00000078202	2	25180758	25183339	1	67122	Nrarp	protein_coding	ENSG00000198435	NRARP	101.166	-0.0673107	0.123881	-0.543349	0.586889	0.999941	Cb6
Cb	ENSMUSG00000059555	2	25192966	25196886	-1	227612	Tor4a	protein_coding	ENSG00000198113	TOR4A	135.612	-0.0654104	0.103455	-0.63226	0.527217	0.999941	Cb0
Cb	ENSMUSG00000013465	2	25199712	25211489	-1	58202	Nelfb	protein_coding	ENSG00000188986	NELFB	2116.18	0.0246887	0.0283141	0.871956	0.383232	0.999941	Cb1
Cb	ENSMUSG00000036752	2	25222160	25224702	-1	227613	Tubb4b	protein_coding	ENSG00000188229	TUBB4B	5901.32	-0.0491634	0.0543058	-0.905305	0.365304	0.999941	Cb1
Cb	ENSMUSG00000006469	2	25228898	25234364	-1	142681	Slc34a3	protein_coding	ENSG00000198569	SLC34A3	16.078	-0.181623	0.245677	-0.739276	0.45974	0.999941	Cb1
Cb	ENSMUSG00000036731	2	25238818	25242452	-1	67859	Cysrt1	protein_coding	NA	NA	5.66648	0.11091	0.396529	0.279703	0.779706	0.999941
Cb	ENSMUSG00000044628	2	25242255	25244262	1	68846	Rnf208	protein_coding	ENSG00000212864	RNF208	3283.2	0.0213239	0.0643978	0.331127	0.740548	0.999941	Cb1
Cb	ENSMUSG00000006471	2	25244821	25256022	-1	78797	Ndor1	protein_coding	ENSG00000188566	NDOR1	1535.84	0.0550351	0.0377998	1.45596	0.145403	0.999941	Cb7
Cb	ENSMUSG00000078201	2	25255439	25256292	1	227615	Tmem203	protein_coding	ENSG00000187713	TMEM203	146.791	0.0397412	0.0906797	0.438259	0.661198	0.999941	Cb1
Cb	ENSMUSG00000048707	2	25262618	25269885	1	97031	Tprn	protein_coding	ENSG00000176058	TPRN	2902.34	-0.0238056	0.0462624	-0.514578	0.606848	0.999941	Cb4
Cb	ENSMUSG00000026966	2	25271039	25272438	-1	68475	Ssna1	protein_coding	ENSG00000176101	SSNA1	812.378	-0.00519956	0.0620481	-0.0837988	0.933216	0.999941	Cb1
Cb	ENSMUSG00000026965	2	25272478	25285915	1	99152	Anapc2	protein_coding	ENSG00000176248	ANAPC2	3296.9	-0.0517605	0.0439827	-1.17684	0.23926	0.999941	Cb1
Cb	ENSMUSG00000026959	2	25291181	25319187	-1	14810	Grin1	protein_coding	ENSG00000176884	GRIN1	11202.3	0.0417152	0.0689458	0.605044	0.54515	0.999941	Cb7
Cb	ENSMUSG00000085830	2	25291220	25298925	1		Grin1os	antisense	NA	NA	6.13525	0.147638	0.413479	0.357062	0.721045	0.999941
Cb	ENSMUSG00000097345	2	25327450	25332571	-1		AA543186	lincRNA	NA	NA	16.5273	0.28645	0.216803	1.32125	0.186418	0.999941	Cb4
Cb	ENSMUSG00000036646	2	25332338	25352212	1	227619	Man1b1	protein_coding	ENSG00000177239	MAN1B1	2536.72	0.00747845	0.0341721	0.218847	0.82677	0.999941	Cb7
Cb	ENSMUSG00000026958	2	25352276	25356359	-1	83768	Dpp7	protein_coding	ENSG00000176978	DPP7	1287.04	0.00715125	0.0483249	0.147983	0.882356	0.999941	Cb4
Cb	ENSMUSG00000026956	2	25359889	25365682	-1	227620	Uap1l1	protein_coding	ENSG00000197355	UAP1L1	361.562	-0.0488816	0.0597377	-0.818271	0.413203	0.999941	Cb1
Cb	ENSMUSG00000026955	2	25372321	25378213	1	72080	Sapcd2	protein_coding	ENSG00000186193	SAPCD2	66.161	-0.0487865	0.126788	-0.384789	0.700394	0.999941	Cb1
Cb	ENSMUSG00000015085	2	25395874	25401321	1	12496	Entpd2	protein_coding	ENSG00000054179	ENTPD2	113.38	-0.0274711	0.11078	-0.247978	0.804152	0.999941	Cb1
Cb	ENSMUSG00000015094	2	25399351	25409494	1	18146	Npdc1	protein_coding	ENSG00000107281	NPDC1	6543.9	-0.0267723	0.0302878	-0.883932	0.376733	0.999941	Cb4
Cb	ENSMUSG00000036587	2	25423267	25426374	1	14347	Fut7	protein_coding	ENSG00000180549	FUT7	12.2516	-0.0910822	0.263086	-0.346207	0.729187	0.999941	Cb6
Cb	ENSMUSG00000026944	2	25428703	25448540	1	11305	Abca2	protein_coding	ENSG00000107331	ABCA2	18074.9	-0.0250441	0.0858278	-0.291795	0.770444	0.999941	Cb2
Cb	ENSMUSG00000047617	2	25455141	25461094	-1	227622	BC029214	protein_coding	ENSG00000148362	C9orf142	1978.63	-0.0465152	0.0642279	-0.72422	0.468931	0.999941	Cb4
Cb	ENSMUSG00000015093	2	25456838	25458776	1	69454	Clic3	protein_coding	ENSG00000169583	CLIC3	10.577	-0.414934	0.302212	-1.37299	0.169755	0.999941
Cb	ENSMUSG00000015090	2	25466709	25470046	-1	19215	Ptgds	protein_coding	ENSG00000107317	PTGDS	27578	0.0746861	0.0923398	0.808818	0.41862	0.999941	Cb4
Cb	ENSMUSG00000015083	2	25498651	25501719	-1	69379	C8g	protein_coding	ENSG00000176919	C8G	26.5174	-0.086075	0.168647	-0.510385	0.609782	0.999941	Cb1
Cb	ENSMUSG00000015095	2	25500750	25505471	1	30839	Fbxw5	protein_coding	ENSG00000159069	FBXW5	2890.13	0.0278154	0.0285256	0.975104	0.329509	0.999941	Cb1
Cb	ENSMUSG00000026942	2	25517982	25546940	-1	22030	Traf2	protein_coding	ENSG00000127191	TRAF2	511.837	-0.0119791	0.0448224	-0.267257	0.789271	0.999941	Cb4
Cb	ENSMUSG00000015092	2	25557847	25562082	1	59022	Edf1	protein_coding	ENSG00000107223	EDF1	2882.69	-0.0135789	0.0470757	-0.288449	0.773003	0.999941	Cb1
Cb	ENSMUSG00000026941	2	25563115	25574845	-1	381352	Mamdc4	protein_coding	ENSG00000177943	MAMDC4	356.041	-0.0568749	0.0706777	-0.804707	0.420989	0.999941	Cb2
Cb	ENSMUSG00000036504	2	25573430	25575224	-1	75454	Phpt1	protein_coding	ENSG00000054148	PHPT1	421.034	-0.0350069	0.0557954	-0.627415	0.530387	0.999941	Cb7
Cb	ENSMUSG00000029419	2	25575416	25581757	-1	381353	Gm996	protein_coding	ENSG00000232434	C9orf172	9286.57	-0.072509	0.0652395	-1.11143	0.266384	0.999941	Cb7
Cb	ENSMUSG00000097872	2	25575431	25580099	1		Gm26702	lincRNA	NA	NA	9.83031	0.109777	0.33957	0.323282	0.746482	0.999941
Cb	ENSMUSG00000015087	2	25583018	25608521	-1	227624	Rabl6	protein_coding	ENSG00000196642	RABL6	5191.22	0.00329318	0.021572	0.15266	0.878666	0.999941	Cb4
Cb	ENSMUSG00000052403	2	25607892	25631761	1		Fcnaos	antisense	NA	NA	12.0512	0.361825	0.298423	1.21245	0.225339	0.999941
Cb	ENSMUSG00000026939	2	25620067	25622005	-1	51875	Tmem141	protein_coding	ENSG00000244187	TMEM141	552.548	-0.00411411	0.0662965	-0.0620562	0.950518	0.999941	Cb1
Cb	ENSMUSG00000026938	2	25624666	25628030	-1	14133	Fcna	protein_coding	NA	NA	11.4113	0.0668122	0.313261	0.21328	0.831109	0.999941	Cb0
Cb	ENSMUSG00000049086	2	25706739	25707721	1	107771	Bmyc	protein_coding	NA	NA	615.914	-0.0477769	0.103202	-0.462948	0.643402	0.999941	Cb1
Cb	ENSMUSG00000058740	2	25863734	25918273	1	227632	Kcnt1	protein_coding	ENSG00000107147	KCNT1	17138.3	-0.0130516	0.0405122	-0.322163	0.747329	0.999941	Cb2
Cb	ENSMUSG00000026933	2	25926838	25983282	-1	227634	Camsap1	protein_coding	ENSG00000130559	CAMSAP1	3473.89	-0.0371875	0.0714336	-0.520588	0.602654	0.999941	Cb2
Cb	ENSMUSG00000082357	2	25994547	25995183	-1		Gm13542	processed_pseudogene	NA	NA	18.8238	0.229209	0.200302	1.14432	0.252493	0.999941	Cb4
Cb	ENSMUSG00000036352	2	25998543	26021747	-1	98766	Ubac1	protein_coding	ENSG00000130560	UBAC1	1764.44	0.0207156	0.0364125	0.568914	0.569415	0.999941	Cb4
Cb	ENSMUSG00000026932	2	26055535	26123220	-1	67991	Nacc2	protein_coding	ENSG00000148411	NACC2	7999.87	-0.011413	0.049268	-0.231651	0.816809	0.999941	Cb3
Cb	ENSMUSG00000087679	2	26136814	26140521	-1		C330006A16Rik	lincRNA	ENSG00000238227	C9orf69	2250.36	0.011081	0.0389996	0.284131	0.77631	0.999941	Cb1
Cb	ENSMUSG00000026934	2	26200212	26208289	-1	16871	Lhx3	protein_coding	ENSG00000107187	LHX3	16.8173	-0.363435	0.226357	-1.60559	0.108365	0.999941	Cb5
Cb	ENSMUSG00000036327	2	26208637	26237525	-1	227638	Qsox2	protein_coding	ENSG00000165661	QSOX2	897.385	-0.0112082	0.0428626	-0.261492	0.793713	0.999941	Cb7
Cb	ENSMUSG00000079537	2	26251757	26257554	-1		C030048H21Rik	protein_coding	NA	NA	19.6354	-0.0242952	0.224242	-0.108343	0.913723	0.999941	Cb3
Cb	ENSMUSG00000048038	2	26271646	26294557	-1	329366	4932418E24Rik	protein_coding	NA	NA	29.5321	-0.0636772	0.225413	-0.282491	0.777567	0.999941	Cb3
Cb	ENSMUSG00000026930	2	26315515	26348237	1	67839	Gpsm1	protein_coding	ENSG00000160360	GPSM1	4317.76	-0.0424025	0.0832717	-0.509206	0.610608	0.999941	Cb7
Cb	ENSMUSG00000075467	2	26348121	26352110	-1	52838	Dnlz	protein_coding	ENSG00000213221	DNLZ	1041.68	-0.00619915	0.0479861	-0.129186	0.89721	0.999941	Cb1
Cb	ENSMUSG00000026928	2	26352176	26360918	-1	332579	Card9	protein_coding	ENSG00000187796	CARD9	41.978	-0.135208	0.169167	-0.79926	0.42414	0.999941	Cb6
Cb	ENSMUSG00000086779	2	26352645	26371952	1		Gm13562	processed_transcript	NA	NA	48.709	-0.0327144	0.136582	-0.239522	0.810701	0.999941	Cb4
Cb	ENSMUSG00000036281	2	26362765	26380653	-1	227644	Snapc4	protein_coding	ENSG00000165684	SNAPC4	1828.15	0.0344587	0.0325035	1.06015	0.289074	0.999941	Cb2
Cb	ENSMUSG00000085767	2	26381526	26389018	1		Gm13563	antisense	NA	NA	181.197	0.0578607	0.0961525	0.601759	0.547334	0.999941	Cb2
Cb	ENSMUSG00000026927	2	26382802	26389316	-1	68112	Sdccag3	protein_coding	ENSG00000165689	SDCCAG3	4587.02	0.00513765	0.0422543	0.121589	0.903225	0.999941	Cb4
Cb	ENSMUSG00000026926	2	26389339	26397122	1	66865	Pmpca	protein_coding	ENSG00000165688	PMPCA	3842.9	0.027449	0.027196	1.0093	0.312829	0.999941	Cb4
Cb	ENSMUSG00000026925	2	26396249	26409203	-1	64436	Inpp5e	protein_coding	ENSG00000148384	INPP5E	2461.67	-0.00765447	0.0417394	-0.183387	0.854494	0.999941	Cb7
Cb	ENSMUSG00000026924	2	26409431	26445216	-1	227648	Sec16a	protein_coding	ENSG00000148396	SEC16A	2823.4	0.0154297	0.0615149	0.250828	0.801947	0.999941	Cb2
Cb	ENSMUSG00000086714	2	26445696	26459390	1		0610009E02Rik	processed_transcript	NA	NA	61.8748	-0.0619388	0.124897	-0.49592	0.619951	0.999941	Cb4
Cb	ENSMUSG00000085543	2	26457144	26458316	1		Gm13568	processed_transcript	NA	NA	8.66338	0.165708	0.294521	0.562635	0.573684	0.999941
Cb	ENSMUSG00000026923	2	26457903	26516663	-1	18128	Notch1	protein_coding	ENSG00000148400	NOTCH1	704.593	-0.000555714	0.0825735	-0.00672993	0.99463	0.999941	Cb3
Cb	ENSMUSG00000026921	2	26580014	26593120	1	353156	Egfl7	protein_coding	ENSG00000172889	EGFL7	399.244	-0.00854558	0.0710142	-0.120336	0.904217	0.999941	Cb1
Cb	ENSMUSG00000026922	2	26593057	26604417	-1	67512	Agpat2	protein_coding	ENSG00000169692	AGPAT2	35.3784	0.0126601	0.16599	0.07627	0.939204	0.999941	Cb1
Cb	ENSMUSG00000036186	2	26628457	26636497	1	56279	Fam69b	protein_coding	ENSG00000165716	FAM69B	1495.32	-0.0109997	0.0413793	-0.265827	0.790372	0.999941	Cb4
Cb	ENSMUSG00000077192	2	26639190	26639321	-1		Snora17	snoRNA	NA	NA	15.1721	-0.00469868	0.23194	-0.0202581	0.983837	0.999941	Cb3
Cb	ENSMUSG00000036160	2	26888628	26902879	-1	20935	Surf6	protein_coding	ENSG00000148296	SURF6	932.982	-0.0588493	0.0377707	-1.55807	0.119217	0.999941	Cb4
Cb	ENSMUSG00000015776	2	26905262	26910677	-1	20933	Med22	protein_coding	ENSG00000148297	MED22	1159.08	-0.00514608	0.0419491	-0.122674	0.902365	0.999941	Cb4
Cb	ENSMUSG00000062647	2	26910764	26913318	1	27176,105245385	Rpl7a	protein_coding	ENSG00000148303	RPL7A	5492.68	-0.000962662	0.0474402	-0.0202921	0.98381	0.999941	Cb1
Cb	ENSMUSG00000015790	2	26913381	26916530	-1	20930	Surf1	protein_coding	ENSG00000148290	SURF1	1881.7	0.0221722	0.039634	0.559424	0.575873	0.999941	Cb1
Cb	ENSMUSG00000014873	2	26916367	26920183	1	20931	Surf2	protein_coding	ENSG00000148291	SURF2	1123.15	-0.00833508	0.0446458	-0.186694	0.851901	0.999941	Cb1
Cb	ENSMUSG00000014867	2	26920040	26933928	-1	20932	Surf4	protein_coding	ENSG00000148248	SURF4	2204.69	-0.0234665	0.0436999	-0.536991	0.591274	0.999941	Cb4
Cb	ENSMUSG00000049897	2	26934047	26953496	1	279029	Stkld1	protein_coding	NA	NA	10.0415	0.0106527	0.327177	0.0325594	0.974026	0.999941
Cb	ENSMUSG00000052406	2	26953563	26964386	-1	227656	Rexo4	protein_coding	ENSG00000148300	REXO4	1993.76	-0.000610419	0.0414861	-0.0147138	0.988261	0.999941	Cb4
Cb	ENSMUSG00000015488	2	27009926	27021089	1	381356	Cacfd1	protein_coding	ENSG00000160325	CACFD1	1534.11	0.0114374	0.0315003	0.363089	0.716539	0.999941	Cb1
Cb	ENSMUSG00000036067	2	27021363	27027998	-1	227659	Slc2a6	protein_coding	ENSG00000160326	SLC2A6	793.595	0.0596058	0.0468762	1.27156	0.20353	0.999941	Cb1
Cb	ENSMUSG00000036040	2	27079379	27108981	1	77794	Adamtsl2	protein_coding	ENSG00000197859	ADAMTSL2	48.3097	-0.309026	0.156354	-1.97645	0.0481041	0.999941	Cb5
Cb	ENSMUSG00000009216	2	27110380	27142491	-1	109349	Fam163b	protein_coding	ENSG00000196990	FAM163B	327.21	0.0612603	0.104237	0.587702	0.556732	0.999941	Cb5
Cb	ENSMUSG00000000889	2	27165233	27183200	1	13166	Dbh	protein_coding	ENSG00000123454	DBH	23.8621	-0.233795	0.914784	-0.255574	0.79828	0.999941
Cb	ENSMUSG00000009614	2	27188393	27248337	-1	192166	Sardh	protein_coding	ENSG00000123453	SARDH	469.834	0.0367448	0.074113	0.495794	0.62004	0.999941	Cb1
Cb	ENSMUSG00000009621	2	27262104	27427033	-1	22325	Vav2	protein_coding	ENSG00000160293	VAV2	568.899	0.0773735	0.0787677	0.9823	0.325952	0.999941	Cb3
Cb	ENSMUSG00000026918	2	27445579	27507662	-1	67382	Brd3	protein_coding	ENSG00000169925	BRD3	1897.34	-0.0577975	0.0491409	-1.17616	0.239532	0.999941	Cb2
Cb	ENSMUSG00000026917	2	27515157	27536535	1	140858	Wdr5	protein_coding	ENSG00000196363	WDR5	1192.1	-0.0324584	0.0324022	-1.00174	0.316471	0.999941	Cb4
Cb	ENSMUSG00000085929	2	27540426	27543362	1		Gm13421	processed_transcript	NA	NA	19.8711	0.031725	0.249225	0.127294	0.898708	0.999941	Cb2
Cb	ENSMUSG00000015846	2	27676440	27762957	1	20181	Rxra	protein_coding	ENSG00000186350	RXRA	747.949	-0.138787	0.0738357	-1.87968	0.060152	0.999941	Cb3
Cb	ENSMUSG00000085766	2	27882925	27887052	-1		2810430I11Rik	processed_transcript	NA	NA	8.77197	-0.236182	0.32173	-0.734099	0.462888	0.999941
Cb	ENSMUSG00000026837	2	27886425	28039514	1	12831	Col5a1	protein_coding	ENSG00000130635	COL5A1	1175.19	-0.125303	0.0873221	-1.43495	0.151302	0.999941	Cb8
Cb	ENSMUSG00000026833	2	28192992	28230736	1	56177	Olfm1	protein_coding	ENSG00000130558	OLFM1	14118.7	-0.0644956	0.0419825	-1.53625	0.124477	0.999941	Cb4
Cb	ENSMUSG00000087196	2	28315016	28324050	-1		Gm13373	lincRNA	NA	NA	9.42903	0.619681	0.304444	2.03545	0.0418057	0.999941
Cb	ENSMUSG00000035829	2	28446800	28455508	1	241289	Ppp1r26	protein_coding	ENSG00000196422	PPP1R26	715.973	-0.00584562	0.048727	-0.119967	0.90451	0.999941	Cb3
Cb	ENSMUSG00000026831	2	28462001	28466332	-1	69327	1700007K13Rik	protein_coding	ENSG00000160345	C9orf116	46.0172	-0.0873373	0.181666	-0.480756	0.63069	0.999941	Cb5
Cb	ENSMUSG00000035772	2	28468066	28471178	1	118451	Mrps2	protein_coding	ENSG00000122140	MRPS2	956.048	-0.0219582	0.0510334	-0.430271	0.666998	0.999941	Cb1
Cb	ENSMUSG00000026829	2	28496891	28505415	1	227671	Gbgt1	protein_coding	ENSG00000148288	GBGT1	18.5418	0.220726	0.226656	0.973838	0.330137	0.999941	Cb3
Cb	ENSMUSG00000063611	2	28506095	28506475	1		Gm10134	protein_coding	NA	NA	8.09622	0.103394	0.332728	0.310745	0.755994	0.999941
Cb	ENSMUSG00000026821	2	28513125	28553081	1	19730	Ralgds	protein_coding	ENSG00000160271	RALGDS	4041.55	0.00911332	0.0387026	0.23547	0.813844	0.999941	Cb7
Cb	ENSMUSG00000026816	2	28566311	28583751	-1	70239	Gtf3c5	protein_coding	ENSG00000148308	GTF3C5	900.387	-0.0243843	0.0475767	-0.512525	0.608283	0.999941	Cb1
Cb	ENSMUSG00000026812	2	28641228	28691167	1	64930	Tsc1	protein_coding	ENSG00000165699	TSC1	3071.75	0.0248781	0.043087	0.577394	0.563674	0.999941	Cb2
Cb	ENSMUSG00000026807	2	28700164	28813165	1	68870	Ak8	protein_coding	ENSG00000165695	AK8	14.4488	-0.181827	0.322377	-0.564019	0.572741	0.999941	Cb5
Cb	ENSMUSG00000035666	2	28822299	28840360	-1	269252	Gtf3c4	protein_coding	ENSG00000125484	GTF3C4	2054.6	0.00253012	0.037329	0.0677791	0.945962	0.999941	Cb2
Cb	ENSMUSG00000026806	2	28840406	28905571	1	227674	Ddx31	protein_coding	ENSG00000125485	DDX31	234.702	-0.0428441	0.0772712	-0.554464	0.579261	0.999941	Cb1
Cb	ENSMUSG00000026805	2	28907679	28916668	-1	54422	Barhl1	protein_coding	ENSG00000125492	BARHL1	417.191	-0.260764	0.206172	-1.26479	0.205948	0.999941	Cb4
Cb	ENSMUSG00000026803	2	29060262	29087656	1	22130	Ttf1	protein_coding	NA	NA	705.079	-0.00768997	0.0401183	-0.191682	0.847991	0.999941	Cb2
Cb	ENSMUSG00000043535	2	29124181	29182471	1	269254	Setx	protein_coding	ENSG00000107290	SETX	3667.49	0.0018497	0.0424099	0.0436149	0.965211	0.999941	Cb2
Cb	ENSMUSG00000035513	2	29194541	29253005	-1	171171	Ntng2	protein_coding	ENSG00000196358	NTNG2	224.033	0.0621667	0.0768658	0.80877	0.418648	0.999941	Cb5
Cb	ENSMUSG00000079499	2	29245107	29253006	-1		6530402F18Rik	processed_transcript	NA	NA	105.9	-0.158576	0.102034	-1.55415	0.120148	0.999941	Cb5
Cb	ENSMUSG00000026799	2	29346819	29524793	1	68975	Med27	protein_coding	ENSG00000160563	MED27	490.952	0.0391833	0.0557417	0.702944	0.482091	0.999941	Cb1
Cb	ENSMUSG00000039844	2	29619720	29740978	1	107746	Rapgef1	protein_coding	ENSG00000107263	RAPGEF1	3997.83	0.0127002	0.0438399	0.289695	0.77205	0.999941	Cb8
Cb	ENSMUSG00000039826	2	29761224	29788502	-1	227682	Trub2	protein_coding	ENSG00000167112	TRUB2	785.632	0.0740954	0.0480165	1.54312	0.122801	0.999941	Cb3
Cb	ENSMUSG00000026798	2	29787493	29797935	1	227683	Coq4	protein_coding	ENSG00000167113	COQ4	334.805	-0.0170125	0.0626458	-0.271566	0.785955	0.999941	Cb1
Cb	ENSMUSG00000059316	2	29802634	29817522	1	26569	Slc27a4	protein_coding	ENSG00000167114	SLC27A4	3040.57	-0.0405708	0.0479997	-0.845231	0.397982	0.999941	Cb1
Cb	ENSMUSG00000069020	2	29820075	29845002	1	68205	Urm1	protein_coding	ENSG00000167118	URM1	1269.68	0.0151448	0.0425868	0.355622	0.722123	0.999941	Cb1
Cb	ENSMUSG00000065485	2	29845631	29845727	-1		Mir219a-2	miRNA	NA	NA	15.0847	-0.126164	0.254193	-0.496332	0.61966	0.999941	Cb6
Cb	ENSMUSG00000039798	2	29868723	29870317	-1		2600006K01Rik	antisense	NA	NA	12.17	-0.135814	0.272912	-0.497648	0.618732	0.999941	Cb1
Cb	ENSMUSG00000039787	2	29869164	29882840	1	99151	Cercam	protein_coding	ENSG00000167123	CERCAM	479.884	0.0170906	0.0442779	0.385986	0.699507	0.999941	Cb1
Cb	ENSMUSG00000026790	2	29889221	29931746	1	18286	Odf2	protein_coding	ENSG00000136811	ODF2	7280.18	-0.0286415	0.0573053	-0.499806	0.617212	0.999941	Cb2
Cb	ENSMUSG00000019715	2	29935426	29960371	1	74412	Gle1	protein_coding	ENSG00000119392	GLE1	2614.47	-0.00115825	0.0306659	-0.03777	0.969871	0.999941	Cb4
Cb	ENSMUSG00000057738	2	29965560	30031451	1	20740	Sptan1	protein_coding	ENSG00000197694	SPTAN1	47249.3	-0.00907753	0.0780919	-0.116242	0.907461	0.999941	Cb8
Cb	ENSMUSG00000039715	2	30031546	30048881	-1	71820	Wdr34	protein_coding	ENSG00000119333	WDR34	459.904	0.0228409	0.052021	0.439071	0.66061	0.999941	Cb1
Cb	ENSMUSG00000054766	2	30057378	30072577	1	56086	Set	protein_coding	ENSG00000119335	SET	4896.65	-0.0109449	0.0315167	-0.347274	0.728385	0.999941	Cb4
Cb	ENSMUSG00000026785	2	30077684	30091022	1	263803	Pkn3	protein_coding	ENSG00000160447	PKN3	55.1135	-0.0190925	0.126228	-0.151254	0.879775	0.999941	Cb6
Cb	ENSMUSG00000015335	2	30090944	30093648	-1	66220	Zdhhc12	protein_coding	ENSG00000160446	ZDHHC12	101.163	0.123441	0.0961792	1.28344	0.199337	0.999941	Cb1
Cb	ENSMUSG00000039686	2	30097283	30124585	-1	227693	Zer1	protein_coding	ENSG00000160445	ZER1	5558.03	0.0138889	0.0571592	0.242986	0.808017	0.999941	Cb7
Cb	ENSMUSG00000039678	2	30133746	30152013	1	70296	Tbc1d13	protein_coding	ENSG00000107021	TBC1D13	1834.29	-0.0193218	0.0306016	-0.631397	0.527781	0.999941	Cb4
Cb	ENSMUSG00000015337	2	30171493	30174069	1	13804	Endog	protein_coding	ENSG00000167136	ENDOG	361.88	-0.000155822	0.0598722	-0.00260258	0.997923	0.999941	Cb1
Cb	ENSMUSG00000039660	2	30173453	30178459	-1	227695	D2Wsu81e	protein_coding	NA	NA	1181.47	-0.0283751	0.0405877	-0.699107	0.484485	0.999941	Cb4
Cb	ENSMUSG00000039648	2	30185124	30205847	-1	70266	Ccbl1	protein_coding	NA	NA	1163.54	-0.0051017	0.0457694	-0.111465	0.911247	0.999941	Cb4
Cb	ENSMUSG00000100747	2	30236795	30238223	-1		1700084E18Rik	antisense	NA	NA	10.7894	0.37063	0.319072	1.16159	0.245403	0.999941
Cb	ENSMUSG00000007476	2	30237715	30263790	1	241296	Lrrc8a	protein_coding	ENSG00000136802	LRRC8A	895.85	-0.0594615	0.0601328	-0.988837	0.322743	0.999941	Cb1
Cb	ENSMUSG00000079484	2	30266203	30282149	1	227696	Phyhd1	protein_coding	ENSG00000175287	PHYHD1	205.919	-0.0553866	0.099847	-0.554715	0.57909	0.999941	Cb2
Cb	ENSMUSG00000075419	2	30284231	30286334	-1	227697	Dolk	protein_coding	ENSG00000175283	DOLK	557.926	-0.0340603	0.0513428	-0.663389	0.507082	0.999941	Cb1
Cb	ENSMUSG00000052533	2	30286397	30344266	1	227699	Nup188	protein_coding	ENSG00000095319	NUP188	987.494	-0.0182193	0.0678493	-0.268525	0.788295	0.999941	Cb2
Cb	ENSMUSG00000026860	2	30344809	30359337	-1	227700	Sh3glb2	protein_coding	ENSG00000148341	SH3GLB2	6884.67	0.00120809	0.0300149	0.0402496	0.967894	0.999941	Cb4
Cb	ENSMUSG00000026858	2	30364233	30385521	1	108958	Fam73b	protein_coding	NA	NA	2924.09	-0.0232914	0.0352316	-0.661095	0.508552	0.999941	Cb1
Cb	ENSMUSG00000026856	2	30392254	30400529	1	57170	Dolpp1	protein_coding	ENSG00000167130	DOLPP1	1056.86	0.00255232	0.0535071	0.0477005	0.961955	0.999941	Cb4
Cb	ENSMUSG00000026853	2	30400471	30415813	-1	12908	Crat	protein_coding	ENSG00000095321	CRAT	2015.21	0.00789884	0.0438996	0.17993	0.857208	0.999941	Cb4
Cb	ENSMUSG00000039515	2	30416039	30447806	1	110854	Ppp2r4	protein_coding	NA	NA	6684.07	-0.0117236	0.0251272	-0.46657	0.640808	0.999941	Cb1
Cb	ENSMUSG00000089762	2	30471537	30474219	-1	72500	Ier5l	protein_coding	ENSG00000188483	IER5L	36.5927	-0.0432504	0.212189	-0.20383	0.838486	0.999941	Cb1
Cb	ENSMUSG00000047363	2	30595040	30608943	1	78617	Cstad	protein_coding	NA	NA	23.7159	0.00374366	0.19078	0.019623	0.984344	0.999941	Cb4
Cb	ENSMUSG00000044320	2	30794769	30803661	-1	73598	1700001O22Rik	protein_coding	ENSG00000179058	C9orf50	39.8667	0.254782	0.141359	1.80237	0.071487	0.999941	Cb6
Cb	ENSMUSG00000026857	2	30807826	30823033	1	66617	Ntmt1	protein_coding	ENSG00000148335	NTMT1	532.514	0.00152072	0.0547378	0.0277819	0.977836	0.999941	Cb1
Cb	ENSMUSG00000039483	2	30823097	30830333	-1	72323	Asb6	protein_coding	ENSG00000148331	ASB6	954.618	0.0359236	0.0401362	0.895041	0.370765	0.999941	Cb1
Cb	ENSMUSG00000039476	2	30834972	30881251	1	20204	Prrx2	protein_coding	ENSG00000167157	PRRX2	24.5747	0.00254252	0.205804	0.0123541	0.990143	0.999941	Cb4
Cb	ENSMUSG00000050737	2	30889471	30929863	-1	64292	Ptges	protein_coding	ENSG00000148344	PTGES	105.509	0.0188369	0.0904174	0.208333	0.834969	0.999941	Cb1
Cb	ENSMUSG00000026848	2	30952959	30959015	1	30934	Tor1b	protein_coding	ENSG00000136816	TOR1B	2017.18	0.0375945	0.0377871	0.994902	0.319784	0.999941	Cb4
Cb	ENSMUSG00000026849	2	30960627	30967933	-1	30931	Tor1a	protein_coding	ENSG00000136827	TOR1A	758.679	0.0216648	0.0382296	0.566702	0.570916	0.999941	Cb4
Cb	ENSMUSG00000026851	2	30972177	30982201	-1	227707	BC005624	protein_coding	ENSG00000136819	C9orf78	2251.49	0.00326711	0.0249634	0.130876	0.895874	0.999941	Cb1
Cb	ENSMUSG00000026854	2	30982279	31023586	1	74270	Usp20	protein_coding	ENSG00000136878	USP20	2197.49	-0.0164071	0.0497856	-0.329555	0.741737	0.999941	Cb1
Cb	ENSMUSG00000075415	2	31026206	31142008	-1	14269	Fnbp1	protein_coding	ENSG00000187239	FNBP1	15519.1	0.00156081	0.0309515	0.0504276	0.959782	0.999941	Cb2
Cb	ENSMUSG00000087269	2	31146457	31152291	-1		D330023K18Rik	processed_transcript	NA	NA	112.093	0.0216179	0.0984593	0.219562	0.826212	0.999941	Cb1
Cb	ENSMUSG00000000194	2	31152316	31218775	1	277463	Gpr107	protein_coding	ENSG00000148358	GPR107	2115.27	-0.0123039	0.0437912	-0.280967	0.778736	0.999941	Cb8
Cb	ENSMUSG00000062661	2	31245823	31295989	1	14299	Ncs1	protein_coding	ENSG00000107130	NCS1	6102.99	-0.0132255	0.045514	-0.290581	0.771372	0.999941	Cb6
Cb	ENSMUSG00000055632	2	31314415	31460738	1		Hmcn2	protein_coding	ENSG00000148357	HMCN2	16.0489	-0.770841	0.25884	-2.97806	0.00290082	0.999941	Cb5
Cb	ENSMUSG00000076441	2	31470207	31520672	1	11898	Ass1	protein_coding	ENSG00000130707	ASS1	205.597	-0.155085	0.120696	-1.28492	0.198821	0.999941	Cb6
Cb	ENSMUSG00000026843	2	31572651	31617526	1	320267	Fubp3	protein_coding	ENSG00000107164	FUBP3	1306.43	0.0138152	0.0377823	0.365651	0.714625	0.999941	Cb2
Cb	ENSMUSG00000039356	2	31670715	31681349	1	227715	Exosc2	protein_coding	ENSG00000130713	EXOSC2	633.78	0.0283317	0.0474552	0.59702	0.550494	0.999941	Cb4
Cb	ENSMUSG00000026842	2	31688376	31804227	1	11350	Abl1	protein_coding	ENSG00000097007	ABL1	1860.72	0.00501209	0.0588374	0.0851854	0.932114	0.999941	Cb3
Cb	ENSMUSG00000026841	2	31813290	31846005	-1	98970	Fibcd1	protein_coding	ENSG00000130720	FIBCD1	29.0331	-0.103295	0.213517	-0.483779	0.628543	0.999941	Cb6
Cb	ENSMUSG00000026840	2	31887291	31946539	1	23928	Lamc3	protein_coding	ENSG00000050555	LAMC3	162.598	-0.130379	0.147614	-0.883238	0.377107	0.999941	Cb0
Cb	ENSMUSG00000001864	2	31950139	31973442	1	108897	Aif1l	protein_coding	ENSG00000126878	AIF1L	327.895	-0.0346219	0.0739706	-0.468049	0.63975	0.999941	Cb1
Cb	ENSMUSG00000001855	2	31974436	32053975	1	227720	Nup214	protein_coding	ENSG00000126883	NUP214	1348.89	0.0254054	0.0857633	0.296227	0.767057	0.999941	Cb2
Cb	ENSMUSG00000050592	2	32050055	32084857	-1	241303	Fam78a	protein_coding	ENSG00000126882	FAM78A	186.107	-0.138104	0.100237	-1.37777	0.168273	0.999941	Cb6
Cb	ENSMUSG00000051373	2	32095528	32110820	1	227721	Ppapdc3	protein_coding	NA	NA	803.51	0.0143354	0.0618193	0.231892	0.816622	0.999941	Cb1
Cb	ENSMUSG00000039262	2	32151082	32234537	1	227723	Prrc2b	protein_coding	ENSG00000130723	PRRC2B	12180.6	0.0132656	0.0828472	0.160121	0.872786	0.999941	Cb2
Cb	ENSMUSG00000094251	2	32225653	32225737	1		Gm25632	snoRNA	NA	NA	9.7806	0.0526962	0.309198	0.170429	0.864673	0.999941
Cb	ENSMUSG00000086216	2	32232782	32236382	-1		Gm13610	antisense	NA	NA	5.82199	-0.103694	0.396758	-0.261353	0.79382	0.999941
Cb	ENSMUSG00000039254	2	32236590	32255005	1	99011	Pomt1	protein_coding	ENSG00000130714	POMT1	775.267	-0.0237329	0.0429806	-0.552178	0.580827	0.999941	Cb7
Cb	ENSMUSG00000002550	2	32255002	32260159	-1	22245	Uck1	protein_coding	ENSG00000130717	UCK1	1279.45	-0.0240382	0.0335333	-0.716846	0.473469	0.999941	Cb4
Cb	ENSMUSG00000044627	2	32278816	32288075	-1	72931	Swi5	protein_coding	ENSG00000175854	SWI5	2892.69	0.00668407	0.0415914	0.160708	0.872323	0.999941	Cb1
Cb	ENSMUSG00000002546	2	32287384	32307921	1	99412	Golga2	protein_coding	ENSG00000167110	GOLGA2	3674.75	0.00301337	0.0505806	0.0595757	0.952494	0.999941	Cb8
Cb	ENSMUSG00000026825	2	32308471	32353338	-1	13429	Dnm1	protein_coding	ENSG00000106976	DNM1	30872.1	-0.0255809	0.0747313	-0.342306	0.732121	0.999941	Cb4
Cb	ENSMUSG00000039205	2	32352327	32380970	1	68379	Ciz1	protein_coding	ENSG00000148337	CIZ1	2461.17	-0.001718	0.0296023	-0.0580362	0.95372	0.999941	Cb4
Cb	ENSMUSG00000039195	2	32377097	32381938	-1	73737	1110008P14Rik	protein_coding	ENSG00000171159	C9orf16	1121.38	0.0171007	0.0552458	0.309539	0.756911	0.999941	Cb1
Cb	ENSMUSG00000026822	2	32384633	32388252	-1	16819	Lcn2	protein_coding	ENSG00000148346	LCN2	35.9697	0.475451	0.580855	0.818536	0.413051	0.999941	Cb0
Cb	ENSMUSG00000026820	2	32395896	32405772	1	96979	Ptges2	protein_coding	ENSG00000148334	PTGES2	810.973	-0.00751045	0.0469122	-0.160096	0.872806	0.999941	Cb1
Cb	ENSMUSG00000026819	2	32414487	32451445	-1	227731	Slc25a25	protein_coding	ENSG00000148339	SLC25A25	2595.03	-0.0108578	0.0367323	-0.295592	0.767542	0.999941	Cb0
Cb	ENSMUSG00000039164	2	32450457	32456953	1	71254	Naif1	protein_coding	ENSG00000171169	NAIF1	151.905	-0.0128449	0.0798201	-0.160923	0.872154	0.999941	Cb10
Cb	ENSMUSG00000039157	2	32535332	32569756	1	98952	Fam102a	protein_coding	ENSG00000167106	FAM102A	2391.99	-0.0255033	0.0530385	-0.480846	0.630626	0.999941	Cb1
Cb	ENSMUSG00000026810	2	32570858	32573579	1	13481	Dpm2	protein_coding	ENSG00000136908	DPM2	1409.01	0.0559672	0.0438748	1.27561	0.202093	0.999941	Cb4
Cb	ENSMUSG00000075405	2	32574184	32575684	-1		9430097D07Rik	protein_coding	NA	NA	11.9704	-0.188218	0.269803	-0.697613	0.485419	0.999941	Cb6
Cb	ENSMUSG00000046854	2	32574797	32583782	1	227733	Pip5kl1	protein_coding	ENSG00000167103	PIP5KL1	146.154	-0.0163995	0.0903745	-0.181462	0.856005	0.999941	Cb5
Cb	ENSMUSG00000079442	2	32587095	32599698	1	20448	St6galnac4	protein_coding	ENSG00000136840	ST6GALNAC4	2617.37	-0.0989032	0.053774	-1.83924	0.0658802	0.999941	Cb4
Cb	ENSMUSG00000026811	2	32599709	32620806	1	50935	St6galnac6	protein_coding	ENSG00000160408	ST6GALNAC6	3324.89	-0.0246801	0.0254249	-0.970706	0.331695	0.999941	Cb4
Cb	ENSMUSG00000026817	2	32621758	32635058	1	11636	Ak1	protein_coding	ENSG00000106992	AK1	2958.21	-0.0442939	0.034766	-1.27406	0.202642	0.999941	Cb1
Cb	ENSMUSG00000026814	2	32646595	32682669	1	13805	Eng	protein_coding	ENSG00000106991	ENG	474.46	-0.0343589	0.10887	-0.315596	0.752309	0.999941	Cb1
Cb	ENSMUSG00000009566	2	32682609	32704145	-1	14287	Fpgs	protein_coding	ENSG00000136877	FPGS	317.554	0.0561052	0.0603929	0.929003	0.352888	0.999941	Cb4
Cb	ENSMUSG00000009555	2	32705784	32713076	-1	107951	Cdk9	protein_coding	ENSG00000136807	CDK9	2175.04	-0.00849188	0.0342631	-0.247843	0.804256	0.999941	Cb4
Cb	ENSMUSG00000059013	2	32721055	32755512	1	27387	Sh2d3c	protein_coding	ENSG00000095370	SH2D3C	834.634	-0.0105697	0.0909687	-0.11619	0.907502	0.999941	Cb4
Cb	ENSMUSG00000009551	2	32732620	32741016	-1	70730	6330409D20Rik	protein_coding	NA	NA	71.1961	-0.106184	0.122398	-0.867532	0.38565	0.999941	Cb6
Cb	ENSMUSG00000039021	2	32757026	32775633	-1	338348	Ttc16	protein_coding	ENSG00000167094	TTC16	62.162	-0.135319	0.123956	-1.09167	0.27498	0.999941	Cb3
Cb	ENSMUSG00000009563	2	32757234	32762244	1	30933	Tor2a	protein_coding	ENSG00000160404	TOR2A	673.874	0.0424854	0.0426495	0.996154	0.319175	0.999941	Cb4
Cb	ENSMUSG00000053746	2	32775786	32777597	1	329384	Ptrh1	protein_coding	ENSG00000187024	PTRH1	50.2804	-0.14473	0.123444	-1.17243	0.241024	0.999941	Cb1
Cb	ENSMUSG00000038987	2	32777381	32784428	-1	227736	1700019L03Rik	protein_coding	NA	NA	32.0733	0.0953907	0.193528	0.492904	0.622081	0.999941	Cb2
Cb	ENSMUSG00000026797	2	32787602	32847245	-1	20910	Stxbp1	protein_coding	ENSG00000136854	STXBP1	28804.2	-0.00250905	0.0718088	-0.0349407	0.972127	0.999941	Cb3
Cb	ENSMUSG00000085397	2	32846186	32848168	1		Gm13524	antisense	NA	NA	37.3866	0.0371979	0.171825	0.216487	0.828608	0.999941	Cb2
Cb	ENSMUSG00000026796	2	32876114	32925254	1	227737	Fam129b	protein_coding	ENSG00000136830	FAM129B	807.226	-0.0548359	0.0616167	-0.889951	0.373492	0.999941	Cb6
Cb	ENSMUSG00000026792	2	32925216	32961614	-1	227738	Lrsam1	protein_coding	ENSG00000148356	LRSAM1	1102.56	-0.0704626	0.0742879	-0.948508	0.342871	0.999941	Cb10
Cb	ENSMUSG00000038900	2	32961559	32965345	1	269261	Rpl12	protein_coding	ENSG00000197958	RPL12	3450.41	0.0253316	0.0547912	0.46233	0.643845	0.999941	Cb1
Cb	ENSMUSG00000026791	2	32972990	32982083	-1	56017	Slc2a8	protein_coding	ENSG00000136856	SLC2A8	839.335	0.0121919	0.0414147	0.294385	0.768464	0.999941	Cb4
Cb	ENSMUSG00000038860	2	32986224	33131654	-1	99326	Garnl3	protein_coding	ENSG00000136895	GARNL3	6936.85	-0.0893677	0.0609157	-1.46707	0.142357	0.999941	Cb7
Cb	ENSMUSG00000104277	2	32998527	33002315	-1		Gm38299	TEC	NA	NA	119.787	-0.0358683	0.174588	-0.205445	0.837224	0.999941	Cb2
Cb	ENSMUSG00000038831	2	33133417	33371486	-1	241308	Ralgps1	protein_coding	ENSG00000136828	RALGPS1	3113.32	0.0281022	0.0442496	0.635084	0.525374	0.999941	Cb2
Cb	ENSMUSG00000004105	2	33216069	33247717	1	26360	Angptl2	protein_coding	ENSG00000136859	ANGPTL2	187.6	-0.109404	0.153651	-0.712029	0.476447	0.999941	Cb3
Cb	ENSMUSG00000068966	2	33406108	33431324	-1	241311	Zbtb34	protein_coding	ENSG00000177125	ZBTB34	500.532	0.0568366	0.0627537	0.905709	0.36509	0.999941	Cb2
Cb	ENSMUSG00000026788	2	33450287	33468559	-1	71834	Zbtb43	protein_coding	ENSG00000169155	ZBTB43	1067.94	0.0103685	0.0410937	0.252313	0.800799	0.999941	Cb2
Cb	ENSMUSG00000038765	2	33560965	33640511	-1	16917	Lmx1b	protein_coding	ENSG00000136944	LMX1B	62.1863	-0.305712	0.400842	-0.762674	0.445658	0.999941
Cb	ENSMUSG00000052951	2	33641193	33646354	1		C130021I20Rik	antisense	NA	NA	86.1907	0.0606185	0.490871	0.123492	0.901718	0.999941
Cb	ENSMUSG00000038740	2	33729953	33887946	-1	72543	Mvb12b	protein_coding	ENSG00000196814	MVB12B	3324.49	-0.00772767	0.0491002	-0.157386	0.874941	0.999941	Cb10
Cb	ENSMUSG00000085987	2	33935788	33942145	-1		Gm13403	lincRNA	NA	NA	9.51493	0.312841	0.306403	1.02101	0.30725	0.999941
Cb	ENSMUSG00000086904	2	33978246	33980324	1		Gm13404	lincRNA	NA	NA	14.7303	-0.205268	0.273002	-0.751894	0.452115	0.999941	Cb0
Cb	ENSMUSG00000087461	2	34018289	34107735	-1		C230014O12Rik	lincRNA	NA	NA	18.4979	-0.0665928	0.228018	-0.292051	0.770248	0.999941	Cb5
Cb	ENSMUSG00000038718	2	34171457	34373142	-1	18516	Pbx3	protein_coding	ENSG00000167081	PBX3	782.073	-0.0495625	0.0495734	-0.99978	0.317417	0.999941	Cb3
Cb	ENSMUSG00000038696	2	34406771	34624950	1	227743	Mapkap1	protein_coding	ENSG00000119487	MAPKAP1	1428.02	-0.0374021	0.0318965	-1.17261	0.240953	0.999941	Cb6
Cb	ENSMUSG00000026867	2	34674594	34755232	-1	66691	Gapvd1	protein_coding	ENSG00000165219	GAPVD1	4151.66	0.0224149	0.0476142	0.470761	0.637811	0.999941	Cb2
Cb	ENSMUSG00000026864	2	34771970	34777547	1	14828	Hspa5	protein_coding	ENSG00000044574	HSPA5	13578.3	0.10114	0.190584	0.530684	0.595637	0.999941	Cb0
Cb	ENSMUSG00000070953	2	34777556	34799912	-1	227746	Rabepk	protein_coding	ENSG00000136933	RABEPK	770.907	-0.00819546	0.0516477	-0.15868	0.873921	0.999941	Cb4
Cb	ENSMUSG00000035949	2	34804514	34826311	-1	30050	Fbxw2	protein_coding	ENSG00000119402	FBXW2	2186.58	0.031691	0.0324171	0.977602	0.328271	0.999941	Cb4
Cb	ENSMUSG00000026869	2	34849734	34874968	-1	66998	Psmd5	protein_coding	ENSG00000095261	PSMD5	1833.39	0.0211217	0.0478914	0.441033	0.659189	0.999941	Cb6
Cb	ENSMUSG00000026870	2	34874396	34892132	1	77996	Cutal	protein_coding	NA	NA	21.4335	-0.441178	0.218751	-2.0168	0.0437159	0.999941	Cb0
Cb	ENSMUSG00000026873	2	34893757	34914026	-1	74016	Phf19	protein_coding	ENSG00000119403	PHF19	48.4857	0.0501186	0.159897	0.313443	0.753944	0.999941	Cb1
Cb	ENSMUSG00000026875	2	34941750	34961772	-1	22029	Traf1	protein_coding	ENSG00000056558	TRAF1	309.357	-0.0712346	0.142787	-0.498889	0.617858	0.999941	Cb4
Cb	ENSMUSG00000026874	2	34983331	35061438	-1	15139	Hc	protein_coding	ENSG00000106804	C5	23.6557	-0.400727	0.20033	-2.00034	0.0454637	0.999941	Cb4
Cb	ENSMUSG00000035875	2	35084046	35101543	-1	98870	AI182371	protein_coding	NA	NA	11.5039	0.0434837	0.259029	0.167872	0.866684	0.999941
Cb	ENSMUSG00000057110	2	35109492	35178822	1	26920	Cntrl	protein_coding	ENSG00000119397	CNTRL	842.863	-0.057778	0.0492506	-1.17314	0.240738	0.999941	Cb3
Cb	ENSMUSG00000026878	2	35180205	35201120	-1	68365	Rab14	protein_coding	ENSG00000119396	RAB14	7649.89	-0.0327496	0.0358357	-0.913881	0.360779	0.999941	Cb3
Cb	ENSMUSG00000026879	2	35256380	35307892	1	227753	Gsn	protein_coding	ENSG00000148180	GSN	2727.61	-0.0285008	0.0929569	-0.306602	0.759146	0.999941	Cb1
Cb	ENSMUSG00000106961	2	35280390	35282010	1		Gm43128	TEC	NA	NA	25.449	-0.193293	0.237078	-0.815315	0.414892	0.999941	Cb3
Cb	ENSMUSG00000026880	2	35313986	35336976	-1	13830	Stom	protein_coding	ENSG00000148175	STOM	748.289	-0.117276	0.0510124	-2.29898	0.0215062	0.999941	Cb4
Cb	ENSMUSG00000075391	2	35340409	35340963	1		Gm13443	processed_pseudogene	NA	NA	13.0127	0.120304	0.252888	0.475719	0.634275	0.999941	Cb3
Cb	ENSMUSG00000035778	2	35400179	35463231	-1	14594	Ggta1	protein_coding	NA	NA	78.5536	-0.0453265	0.122519	-0.369955	0.711416	0.999941	Cb5
Cb	ENSMUSG00000086555	2	35549538	35558702	-1		Gm13446	processed_transcript	NA	NA	55.1547	0.0332925	0.239943	0.138752	0.889646	0.999941	Cb5
Cb	ENSMUSG00000026883	2	35558266	35730994	1	69601	Dab2ip	protein_coding	ENSG00000136848	DAB2IP	7743.62	-0.106951	0.064826	-1.64982	0.0989789	0.999941	Cb2
Cb	ENSMUSG00000026885	2	35751241	35979913	-1	74410	Ttll11	protein_coding	ENSG00000175764	TTLL11	605.151	0.0431039	0.051407	0.838483	0.401759	0.999941	Cb1
Cb	ENSMUSG00000026895	2	36036326	36049406	-1	68375	Ndufa8	protein_coding	ENSG00000119421	NDUFA8	2225.25	-0.0559011	0.0362453	-1.5423	0.123001	0.999941	Cb1
Cb	ENSMUSG00000026894	2	36049458	36079718	1	75495	Morn5	protein_coding	ENSG00000185681	MORN5	18.4507	-0.0747486	0.235466	-0.317449	0.750903	0.999941	Cb0
Cb	ENSMUSG00000026890	2	36081953	36105408	-1	16874	Lhx6	protein_coding	ENSG00000106852	LHX6	12.4141	-0.215189	0.337146	-0.638267	0.5233	0.999941	Cb1
Cb	ENSMUSG00000026889	2	36116079	36136773	-1	67889	Rbm18	protein_coding	ENSG00000119446	RBM18	2017.89	0.0159584	0.0370169	0.431112	0.666387	0.999941	Cb4
Cb	ENSMUSG00000026887	2	36136389	36190647	1	67871	Mrrf	protein_coding	ENSG00000148187	MRRF	596.755	0.0383562	0.0522969	0.733431	0.463295	0.999941	Cb1
Cb	ENSMUSG00000047250	2	36230426	36252272	1	19224	Ptgs1	protein_coding	ENSG00000095303	PTGS1	231.154	-0.195778	0.099395	-1.96969	0.0488737	0.999941	Cb1
Cb	ENSMUSG00000083716	2	36807826	36808392	-1		Gm13436	processed_pseudogene	NA	NA	78.6601	0.12889	0.154657	0.833392	0.404623	0.999941	Cb4
Cb	ENSMUSG00000009030	2	37350074	37359332	-1	67466	Pdcl	protein_coding	ENSG00000136940	PDCL	1464.03	-0.00658102	0.0634271	-0.103757	0.917362	0.999941	Cb2
Cb	ENSMUSG00000075376	2	37370069	37422903	-1	319817	Rc3h2	protein_coding	ENSG00000056586	RC3H2	3773.13	-0.00386798	0.0570602	-0.0677877	0.945955	0.999941	Cb2
Cb	ENSMUSG00000066798	2	37425500	37443171	-1	241322	Zbtb6	protein_coding	ENSG00000186130	ZBTB6	760.306	0.0180891	0.0714711	0.253097	0.800193	0.999941	Cb2
Cb	ENSMUSG00000050714	2	37432168	37443135	-1	320633	Zbtb26	protein_coding	ENSG00000171448	ZBTB26	625.363	-0.0493083	0.0657251	-0.750219	0.453123	0.999941	Cb2
Cb	ENSMUSG00000035437	2	37443279	37566454	1	227800	Rabgap1	protein_coding	ENSG00000011454	RABGAP1	3064.99	0.0128787	0.0250122	0.514898	0.606624	0.999941	Cb2
Cb	ENSMUSG00000026915	2	37483228	37703859	-1	20744	Strbp	protein_coding	ENSG00000165209	STRBP	7032.78	0.0155076	0.0416784	0.372079	0.709834	0.999941	Cb2
Cb	ENSMUSG00000053164	2	37516332	37520603	1	338346	Gpr21	protein_coding	ENSG00000188394	GPR21	37.3583	-0.063749	0.151527	-0.420711	0.673966	0.999941	Cb3
Cb	ENSMUSG00000035403	2	37776249	37799103	1	241324	Crb2	protein_coding	ENSG00000148204	CRB2	49.0229	-0.507107	0.290654	-1.74471	0.0810356	0.999941	Cb5
Cb	ENSMUSG00000035392	2	37798991	38287390	-1	227801	Dennd1a	protein_coding	ENSG00000119522	DENND1A	1500.93	0.0182888	0.0571605	0.319955	0.749002	0.999941	Cb10
Cb	ENSMUSG00000000247	2	38339281	38369733	1	16870	Lhx2	protein_coding	ENSG00000106689	LHX2	15.6081	-0.4038	0.482192	-0.837425	0.402354	0.999941
Cb	ENSMUSG00000026749	2	38511643	38594606	1	59126	Nek6	protein_coding	ENSG00000119408	NEK6	651.652	0.0151069	0.058319	0.259039	0.795605	0.999941	Cb5
Cb	ENSMUSG00000026750	2	38588036	38644087	-1	19177	Psmb7	protein_coding	ENSG00000136930	PSMB7	3475.51	-0.00285874	0.0545697	-0.0523871	0.95822	0.999941	Cb1
Cb	ENSMUSG00000063972	2	38723370	38927688	-1	14536	Nr6a1	protein_coding	ENSG00000148200	NR6A1	399.399	0.12395	0.0830483	1.49251	0.135565	0.999941	Cb3
Cb	ENSMUSG00000046618	2	38931978	38963753	1	241327	Olfml2a	protein_coding	ENSG00000185585	OLFML2A	88.1214	-0.0729761	0.200042	-0.364804	0.715257	0.999941	Cb0
Cb	ENSMUSG00000035295	2	38997476	39006168	1	76646	Wdr38	protein_coding	ENSG00000136918	WDR38	33.1706	0.0338515	0.165761	0.204219	0.838182	0.999941	Cb0
Cb	ENSMUSG00000062997	2	39001580	39005624	-1	66489	Rpl35	protein_coding	ENSG00000136942	RPL35	1687.03	0.00680825	0.0809651	0.0840887	0.932986	0.999941	Cb1
Cb	ENSMUSG00000026755	2	39005348	39015877	1	74192	Arpc5l	protein_coding	ENSG00000136950	ARPC5L	3104.28	-0.00396556	0.0443362	-0.089443	0.92873	0.999941	Cb4
Cb	ENSMUSG00000026754	2	39016155	39065541	-1	76899	Golga1	protein_coding	ENSG00000136935	GOLGA1	2073.85	0.0169603	0.0366865	0.462303	0.643864	0.999941	Cb2
Cb	ENSMUSG00000035236	2	39066214	39190734	-1	320271	Scai	protein_coding	ENSG00000173611	SCAI	2216.96	0.0130685	0.098492	0.132686	0.894442	0.999941	Cb2
Cb	ENSMUSG00000026753	2	39194354	39226451	-1	67857	Ppp6c	protein_coding	ENSG00000119414	PPP6C	2613.01	0.02807	0.0437908	0.641002	0.521521	0.999941	Cb2
Cb	ENSMUSG00000082536	2	40555752	40557116	1		Gm13456	processed_pseudogene	NA	NA	58.8872	-0.0239014	0.118324	-0.201999	0.839917	0.999941	Cb1
Cb	ENSMUSG00000049252	2	40595246	42653624	-1	94217	Lrp1b	protein_coding	ENSG00000168702	LRP1B	833.131	0.144788	0.0794882	1.8215	0.0685308	0.999941	Cb3
Cb	ENSMUSG00000081999	2	41987473	41988829	-1		Gm13461	processed_pseudogene	NA	NA	11.8564	-0.124606	0.298507	-0.41743	0.676364	0.999941	Cb1
Cb	ENSMUSG00000049744	2	43748824	44395953	1	76117	Arhgap15	protein_coding	ENSG00000075884	ARHGAP15	114.481	0.0248751	0.0990993	0.251012	0.801805	0.999941	Cb0
Cb	ENSMUSG00000036890	2	44564412	44927657	-1	227835	Gtdc1	protein_coding	ENSG00000121964	GTDC1	765.148	-0.00815615	0.0500482	-0.162966	0.870545	0.999941	Cb5
Cb	ENSMUSG00000026872	2	44983632	45117395	-1	24136	Zeb2	protein_coding	ENSG00000169554	ZEB2	2051.61	0.0165052	0.0484836	0.340428	0.733534	0.999941	Cb3
Cb	ENSMUSG00000052248	2	45111138	45114087	1		Zeb2os	antisense	NA	NA	63.0273	0.0723097	0.118027	0.612653	0.540106	0.999941	Cb1
Cb	ENSMUSG00000052155	2	48814109	48903269	1	11480	Acvr2a	protein_coding	ENSG00000121989	ACVR2A	1096.82	-0.00422183	0.0598412	-0.0705504	0.943756	0.999941	Cb2
Cb	ENSMUSG00000026761	2	48902824	48950277	-1	26428	Orc4	protein_coding	ENSG00000115947	ORC4	2757.45	0.000507105	0.0648195	0.00782335	0.993758	0.999941	Cb2
Cb	ENSMUSG00000081272	2	49308155	49309462	1		Gm13509	processed_pseudogene	NA	NA	526.861	0.0156994	0.0587212	0.267355	0.789196	0.999941	Cb1
Cb	ENSMUSG00000069495	2	49451486	49551948	1	227867	Epc2	protein_coding	ENSG00000135999	EPC2	1887.51	-0.00460335	0.0480931	-0.0957173	0.923745	0.999941	Cb2
Cb	ENSMUSG00000026764	2	49619298	49774778	1	16574	Kif5c	protein_coding	ENSG00000168280	KIF5C	28041.4	0.0636496	0.0327323	1.94455	0.051829	0.999941	Cb2
Cb	ENSMUSG00000026765	2	49787688	49948849	1	71897	Lypd6b	protein_coding	ENSG00000150556	LYPD6B	162.924	0.0122963	0.195333	0.0629503	0.949806	0.999941	Cb5
Cb	ENSMUSG00000050447	2	50066429	50193569	1	320343	Lypd6	protein_coding	ENSG00000187123	LYPD6	908.671	0.0612219	0.0722915	0.846875	0.397065	0.999941	Cb2
Cb	ENSMUSG00000026766	2	50279881	50296801	-1	109129	Mmadhc	protein_coding	ENSG00000168288	MMADHC	1573.65	0.0417418	0.0421035	0.99141	0.321485	0.999941	Cb4
Cb	ENSMUSG00000085862	2	50296810	50433967	1		Gm13483	processed_transcript	NA	NA	18.4511	-0.0708878	0.229531	-0.308837	0.757445	0.999941	Cb3
Cb	ENSMUSG00000017144	2	51130438	51149111	-1	74194	Rnd3	protein_coding	ENSG00000115963	RND3	375.826	-0.107707	0.0733924	-1.46755	0.142226	0.999941	Cb6
Cb	ENSMUSG00000087701	2	51871126	51871618	-1		Gm13493	processed_pseudogene	NA	NA	8.95371	-0.356592	0.299455	-1.1908	0.233731	0.999941
Cb	ENSMUSG00000036249	2	51924448	51935163	-1	71684	Rbm43	protein_coding	ENSG00000184898	RBM43	700.551	0.0979451	0.0556518	1.75996	0.0784139	0.999941	Cb4
Cb	ENSMUSG00000026946	2	51948487	51973494	-1	64685	Nmi	protein_coding	ENSG00000123609	NMI	183.843	-0.0351454	0.0951039	-0.369548	0.71172	0.999941	Cb4
Cb	ENSMUSG00000053475	2	52038009	52056686	1	21930	Tnfaip6	protein_coding	ENSG00000123610	TNFAIP6	382.708	-0.0692647	0.0874662	-0.791902	0.428418	0.999941	Cb6
Cb	ENSMUSG00000036202	2	52072837	52122383	1	51869	Rif1	protein_coding	ENSG00000080345	RIF1	5055.46	-0.0788272	0.0926703	-0.85062	0.394981	0.999941	Cb2
Cb	ENSMUSG00000026950	2	52136647	52338798	-1	17996	Neb	protein_coding	ENSG00000183091	NEB	1228	-0.231403	0.268638	-0.861391	0.389023	0.999941	Cb2
Cb	ENSMUSG00000036093	2	52397951	52424901	-1	75423	Arl5a	protein_coding	ENSG00000162980	ARL5A	4387.53	-0.0140316	0.0609204	-0.230327	0.817838	0.999941	Cb2
Cb	ENSMUSG00000085315	2	52425012	52434885	1		A430018G15Rik	processed_transcript	NA	NA	53.1377	0.0377913	0.141382	0.267299	0.789239	0.999941	Cb6
Cb	ENSMUSG00000017412	2	52428320	52676831	-1	12298	Cacnb4	protein_coding	ENSG00000182389	CACNB4	14240.7	0.00529696	0.0621548	0.0852219	0.932085	0.999941	Cb2
Cb	ENSMUSG00000055371	2	52691664	52742281	-1	56324	Stam2	protein_coding	ENSG00000115145	STAM2	751.16	0.0179695	0.0438251	0.410028	0.681786	0.999941	Cb3
Cb	ENSMUSG00000036053	2	52857860	53134202	1	71409	Fmnl2	protein_coding	ENSG00000157827	FMNL2	2209.69	0.0216303	0.0504556	0.428701	0.668141	0.999941	Cb3
Cb	ENSMUSG00000061136	2	53134704	53191284	-1	56194	Prpf40a	protein_coding	ENSG00000196504	PRPF40A	2269.24	-0.00653915	0.0499144	-0.131007	0.89577	0.999941	Cb2
Cb	ENSMUSG00000026960	2	53191726	53219220	1	65103	Arl6ip6	protein_coding	ENSG00000177917	ARL6IP6	304.03	-0.0424579	0.0543377	-0.781371	0.434585	0.999941	Cb2
Cb	ENSMUSG00000075334	2	54084093	54085552	-1	67874	Rprm	protein_coding	ENSG00000177519	RPRM	50.1419	-0.312109	0.144846	-2.15476	0.0311803	0.999941	Cb6
Cb	ENSMUSG00000060988	2	54436317	55118309	1	271786	Galnt13	protein_coding	ENSG00000144278	GALNT13	3873.98	-0.107104	0.0591541	-1.8106	0.0702027	0.999941	Cb2
Cb	ENSMUSG00000087040	2	55411790	55433435	1		Gm14033	lincRNA	NA	NA	1085.89	-0.368638	0.280455	-1.31443	0.188702	0.999941	Cb4
Cb	ENSMUSG00000097837	2	55433514	55437860	-1		Gm26794	lincRNA	NA	NA	64.0983	-0.0327683	0.126676	-0.258679	0.795883	0.999941	Cb2
Cb	ENSMUSG00000026824	2	55435970	55598145	1	16519	Kcnj3	protein_coding	ENSG00000162989	KCNJ3	4729.65	0.0639793	0.0414092	1.54505	0.122334	0.999941	Cb2
Cb	ENSMUSG00000026826	2	57106830	57124003	-1	18227	Nr4a2	protein_coding	ENSG00000153234	NR4A2	736.61	-0.187703	0.254518	-0.737485	0.460827	0.999941	Cb0
Cb	ENSMUSG00000084938	2	57127479	57181754	-1		BB557941	processed_transcript	NA	NA	16.7092	0.00942613	0.234602	0.0401793	0.96795	0.999941	Cb9
Cb	ENSMUSG00000054181	2	57236227	57238508	-1		A930012O16Rik	processed_transcript	NA	NA	19.7618	0.0338447	0.212482	0.159283	0.873446	0.999941	Cb4
Cb	ENSMUSG00000026827	2	57237635	57370719	1	14571	Gpd2	protein_coding	ENSG00000115159	GPD2	3300.55	-0.00560435	0.0534793	-0.104795	0.916539	0.999941	Cb3
Cb	ENSMUSG00000026830	2	58045113	58052864	-1	77767	Ermn	protein_coding	ENSG00000136541	ERMN	3282.86	-0.080386	0.0775207	-1.03696	0.299754	0.999941	Cb5
Cb	ENSMUSG00000026832	2	58129137	58195532	-1	227929	Cytip	protein_coding	ENSG00000115165	CYTIP	6.45592	-0.0172996	0.348064	-0.0497022	0.96036	0.999941
Cb	ENSMUSG00000026834	2	58267453	58357895	-1	269275	Acvr1c	protein_coding	ENSG00000123612	ACVR1C	577.4	-0.0130329	0.0891857	-0.146132	0.883817	0.999941	Cb2
Cb	ENSMUSG00000026836	2	58388644	58567157	-1	11477	Acvr1	protein_coding	ENSG00000115170	ACVR1	849.521	0.0438808	0.0447125	0.9814	0.326395	0.999941	Cb2
Cb	ENSMUSG00000026839	2	58567298	58792971	1	76654	Upp2	protein_coding	ENSG00000007001	UPP2	441.907	0.0573305	0.0676174	0.847867	0.396512	0.999941	Cb5
Cb	ENSMUSG00000086129	2	58705769	58735396	1		Gm13558	sense_intronic	NA	NA	26.5282	-0.335078	0.178237	-1.87996	0.0601134	0.999941	Cb0
Cb	ENSMUSG00000036641	2	58821697	59160683	-1	227933	Ccdc148	protein_coding	ENSG00000153237	CCDC148	254.569	0.0892484	0.0753865	1.18388	0.236462	0.999941	Cb3
Cb	ENSMUSG00000026991	2	59160850	59355208	1	227937	Pkp4	protein_coding	ENSG00000144283	PKP4	10657.3	0.00871822	0.0348779	0.249964	0.802615	0.999941	Cb3
Cb	ENSMUSG00000026989	2	59484653	59505020	1	76747	Dapl1	protein_coding	ENSG00000163331	DAPL1	11.9817	0.566606	0.369446	1.53366	0.125112	0.999941
Cb	ENSMUSG00000035168	2	59612042	59846149	1	66860	Tanc1	protein_coding	ENSG00000115183	TANC1	3105.06	-0.0656211	0.0967121	-0.67852	0.497442	0.999941	Cb8
Cb	ENSMUSG00000026988	2	59852364	59882591	-1	72137	Wdsub1	protein_coding	ENSG00000196151	WDSUB1	316.708	-0.0209384	0.061662	-0.339567	0.734183	0.999941	Cb1
Cb	ENSMUSG00000026987	2	59899363	60209839	-1	407823	Baz2b	protein_coding	ENSG00000123636	BAZ2B	2497.32	0.000355415	0.0287455	0.0123642	0.990135	0.999941	Cb2
Cb	ENSMUSG00000086603	2	60125096	60125819	1		Gm13620	lincRNA	NA	NA	4.95958	-0.0749204	0.426035	-0.175855	0.860408	0.999941
Cb	ENSMUSG00000026977	2	60209887	60250676	1	57438	March7	protein_coding	ENSG00000136536	MARCH7	3004.49	-0.00973456	0.0666475	-0.14606	0.883874	0.999941	Cb2
Cb	ENSMUSG00000060703	2	60251993	60284488	-1	66205	Cd302	protein_coding	ENSG00000241399	CD302	298.666	-0.115151	0.0903192	-1.27493	0.202334	0.999941	Cb6
Cb	ENSMUSG00000026980	2	60292103	60383303	-1	17076	Ly75	protein_coding	ENSG00000054219	LY75	60.5346	-0.369061	0.175128	-2.10738	0.0350845	0.999941	Cb3
Cb	ENSMUSG00000054580	2	60417543	60553308	-1	18779	Pla2r1	protein_coding	ENSG00000153246	PLA2R1	47.4154	-0.000606679	0.159405	-0.00380589	0.996963	0.999941	Cb3
Cb	ENSMUSG00000026971	2	60598292	60722643	-1	16420	Itgb6	protein_coding	ENSG00000115221	ITGB6	10.9367	-0.106692	0.298678	-0.357214	0.720932	0.999941	Cb0
Cb	ENSMUSG00000026970	2	60750193	60963192	-1	56878	Rbms1	protein_coding	ENSG00000153250	RBMS1	1376.42	0.0136301	0.0453302	0.300685	0.763655	0.999941	Cb2
Cb	ENSMUSG00000064289	2	61578585	61654171	1	21353	Tank	protein_coding	ENSG00000136560	TANK	980.591	0.0547117	0.0536663	1.01948	0.307975	0.999941	Cb2
Cb	ENSMUSG00000026914	2	61711694	61800376	1	59029	Psmd14	protein_coding	ENSG00000115233	PSMD14	2569.79	-0.0173487	0.0395966	-0.438136	0.661288	0.999941	Cb1
Cb	ENSMUSG00000087794	2	61798180	61798296	1		Gm25966	rRNA	NA	NA	6.39627	-0.0280319	0.344968	-0.0812594	0.935236	0.999941
Cb	ENSMUSG00000035033	2	61802930	61814114	1	21375	Tbr1	protein_coding	ENSG00000136535	TBR1	22.5218	0.160036	0.214737	0.745264	0.456112	0.999941	Cb0
Cb	ENSMUSG00000026904	2	62046462	62326730	1	94229	Slc4a10	protein_coding	ENSG00000144290	SLC4A10	7152.62	0.0527019	0.0508109	1.03722	0.299635	0.999941	Cb2
Cb	ENSMUSG00000035000	2	62330073	62412231	-1	13482	Dpp4	protein_coding	ENSG00000197635	DPP4	77.1193	0.395857	0.16216	2.44116	0.0146403	0.999941	Cb0
Cb	ENSMUSG00000000392	2	62500943	62574075	-1	14089	Fap	protein_coding	ENSG00000078098	FAP	51.322	-0.188457	0.234223	-0.804606	0.421047	0.999941	Cb2
Cb	ENSMUSG00000026896	2	62595798	62646255	-1	71586	Ifih1	protein_coding	ENSG00000115267	IFIH1	135.331	-0.0553204	0.110337	-0.501379	0.616105	0.999941	Cb5
Cb	ENSMUSG00000026893	2	62664285	62694109	1	227960	Gca	protein_coding	ENSG00000115271	GCA	319.395	0.0427718	0.0634295	0.674321	0.500107	0.999941	Cb3
Cb	ENSMUSG00000059742	2	62693414	63184287	-1	170738	Kcnh7	protein_coding	ENSG00000184611	KCNH7	441.115	-0.0604046	0.0855757	-0.705861	0.480275	0.999941	Cb3
Cb	ENSMUSG00000075324	2	63971507	64098038	-1	60344	Fign	protein_coding	ENSG00000182263	FIGN	132.293	-0.0390469	0.111952	-0.348783	0.727252	0.999941	Cb3
Cb	ENSMUSG00000082127	2	64474745	64474949	-1		Gm13577	processed_pseudogene	NA	NA	14.7377	-0.145981	0.231652	-0.630173	0.528581	0.999941	Cb4
Cb	ENSMUSG00000026888	2	64912476	65024987	-1	50915	Grb14	protein_coding	ENSG00000115290	GRB14	588.308	-0.0483242	0.0506528	-0.954029	0.340069	0.999941	Cb1
Cb	ENSMUSG00000034903	2	65088339	65239403	-1	319876	Cobll1	protein_coding	ENSG00000082438	COBLL1	514.254	-0.00450349	0.0648815	-0.069411	0.944662	0.999941	Cb3
Cb	ENSMUSG00000086881	2	65238756	65239675	1		Gm13594	antisense	NA	NA	4.71024	-0.0696582	0.409742	-0.170005	0.865006	0.999941
Cb	ENSMUSG00000061171	2	65316430	65364034	-1	320106	Slc38a11	protein_coding	ENSG00000169507	SLC38A11	44.6314	-0.226433	0.162121	-1.39669	0.162508	0.999941	Cb3
Cb	ENSMUSG00000057182	2	65457118	65567627	-1	20269	Scn3a	protein_coding	ENSG00000153253	SCN3A	162.009	-0.0154875	0.169771	-0.0912258	0.927313	0.999941	Cb3
Cb	ENSMUSG00000075318	2	65620771	65767447	1	110876	Scn2a1	protein_coding	ENSG00000136531	SCN2A	12715.3	-0.0488049	0.0398828	-1.22371	0.221063	0.999941	Cb2
Cb	ENSMUSG00000044647	2	65845767	66031546	1	77771	Csrnp3	protein_coding	ENSG00000178662	CSRNP3	1218.43	-0.0219266	0.0596484	-0.367598	0.713173	0.999941	Cb3
Cb	ENSMUSG00000052865	2	65852408	65860619	-1		Gm13619	antisense	NA	NA	12.1813	0.105878	0.271453	0.390041	0.696506	0.999941	Cb1
Cb	ENSMUSG00000026994	2	66082766	66124994	-1	14425	Galnt3	protein_coding	ENSG00000115339	GALNT3	13.1839	-0.163742	0.283607	-0.577354	0.5637	0.999941	Cb6
Cb	ENSMUSG00000034848	2	66184327	66256617	-1	73668	Ttc21b	protein_coding	ENSG00000123607	TTC21B	694.944	-0.0540338	0.0481593	-1.12198	0.261871	0.999941	Cb3
Cb	ENSMUSG00000064329	2	66270778	66440840	-1	20265	Scn1a	protein_coding	ENSG00000144285	SCN1A	7306.51	0.0179274	0.0536158	0.334367	0.738103	0.999941	Cb3
Cb	ENSMUSG00000085386	2	66409494	66421588	1		Gm13630	processed_transcript	NA	NA	23.3123	0.179795	0.214335	0.838851	0.401553	0.999941	Cb2
Cb	ENSMUSG00000087301	2	66440880	66546026	1		Gm13629	antisense	NA	NA	211.928	0.0193089	0.0689706	0.279959	0.779509	0.999941	Cb3
Cb	ENSMUSG00000075316	2	66480080	66634962	-1	20274	Scn9a	protein_coding	ENSG00000169432	SCN9A	29.3375	-0.570529	0.443815	-1.28551	0.198614	0.999941
Cb	ENSMUSG00000034810	2	66673425	66784914	-1	20272	Scn7a	protein_coding	ENSG00000136546	SCN7A	38.474	0.0177246	0.280392	0.0632135	0.949597	0.999941	Cb5
Cb	ENSMUSG00000034780	2	67565871	68122689	1	26877	B3galt1	protein_coding	ENSG00000172318	B3GALT1	1017.89	0.0411016	0.0577688	0.711485	0.476784	0.999941	Cb3
Cb	ENSMUSG00000027030	2	68210445	68472268	-1	53416	Stk39	protein_coding	ENSG00000198648	STK39	2370.93	-0.0524132	0.050016	-1.04793	0.294671	0.999941	Cb5
Cb	ENSMUSG00000027035	2	68861441	69114282	1	241447	Cers6	protein_coding	ENSG00000172292	CERS6	2792.1	-0.0100627	0.0706223	-0.142486	0.886696	0.999941	Cb2
Cb	ENSMUSG00000034738	2	69135800	69189330	1	329416	Nostrin	protein_coding	ENSG00000163072	NOSTRIN	215.279	-0.220974	0.123176	-1.79397	0.0728185	0.999941	Cb0
Cb	ENSMUSG00000005233	2	69193895	69206194	-1	66442	Spc25	protein_coding	ENSG00000152253	SPC25	11.5815	-0.161377	0.276328	-0.584005	0.559217	0.999941
Cb	ENSMUSG00000027070	2	69424340	69586065	-1	14725	Lrp2	protein_coding	ENSG00000081479	LRP2	12.0493	-0.336222	0.338054	-0.994581	0.31994	0.999941
Cb	ENSMUSG00000063145	2	69647171	69667571	1	72569	Bbs5	protein_coding	ENSG00000163093	BBS5	500.555	0.0104343	0.0604198	0.172696	0.862891	0.999941	Cb2
Cb	ENSMUSG00000027086	2	69686815	69713516	-1	320720	Fastkd1	protein_coding	ENSG00000138399	FASTKD1	716.543	-0.0247352	0.040137	-0.61627	0.537716	0.999941	Cb3
Cb	ENSMUSG00000042133	2	69722545	69754012	1	228005	Ppig	protein_coding	ENSG00000138398	PPIG	2672.34	-0.0277912	0.0495134	-0.561288	0.574602	0.999941	Cb2
Cb	ENSMUSG00000070883	2	69758033	69789575	-1	75051	Ccdc173	protein_coding	ENSG00000154479	CCDC173	104.038	0.00456671	0.11435	0.0399364	0.968144	0.999941	Cb2
Cb	ENSMUSG00000027088	2	69789623	69800005	1	73373	Phospho2	protein_coding	ENSG00000144362	PHOSPHO2	1210.66	-0.018787	0.0638036	-0.29445	0.768414	0.999941	Cb1
Cb	ENSMUSG00000042155	2	69821944	69836651	1	277396	Klhl23	protein_coding	NA	NA	2590.46	-0.0545919	0.0340837	-1.6017	0.109222	0.999941	Cb2
Cb	ENSMUSG00000068882	2	69861562	69871846	1	20823	Ssb	protein_coding	ENSG00000138385	SSB	4164.57	-0.0193334	0.0502193	-0.384978	0.700254	0.999941	Cb2
Cb	ENSMUSG00000051730	2	69871198	69885615	-1	75422	Mettl5	protein_coding	ENSG00000138382	METTL5	371.974	0.0585661	0.0658608	0.889241	0.373874	0.999941	Cb2
Cb	ENSMUSG00000089902	2	69871412	69872202	-1		Gm13625	processed_transcript	NA	NA	11.3674	0.105679	0.320809	0.329415	0.741842	0.999941
Cb	ENSMUSG00000085735	2	69885728	69888155	1		Mettl5os	antisense	NA	NA	16.6097	-0.105899	0.240893	-0.439611	0.660219	0.999941	Cb0
Cb	ENSMUSG00000044308	2	69897246	70024013	1	68795	Ubr3	protein_coding	ENSG00000144357	UBR3	5680.27	0.0138642	0.0434498	0.319085	0.749662	0.999941	Cb2
Cb	ENSMUSG00000047965	2	70458982	70459560	1		Rpl9-ps7	processed_pseudogene	NA	NA	5.73375	0.128217	0.369676	0.346837	0.728713	0.999941
Cb	ENSMUSG00000075304	2	70474923	70477729	1	64406	Sp5	protein_coding	ENSG00000204335	SP5	63.1123	-0.190801	0.2128	-0.896622	0.369921	0.999941	Cb1
Cb	ENSMUSG00000087264	2	70489940	70563357	-1		Gad1os	antisense	NA	NA	9.95799	0.00171049	0.278585	0.00613992	0.995101	0.999941
Cb	ENSMUSG00000086515	2	70503433	70509199	-1		Erich2os	antisense	NA	NA	5.01381	0.107975	0.514151	0.210007	0.833662	0.999941
Cb	ENSMUSG00000075302	2	70508819	70540884	1	66748	Erich2	protein_coding	ENSG00000204334	ERICH2	22.8347	-0.202412	0.250398	-0.808363	0.418882	0.999941	Cb2
Cb	ENSMUSG00000070880	2	70553072	70602014	1	14415	Gad1	protein_coding	ENSG00000128683	GAD1	15515.9	-0.0625051	0.0805609	-0.775874	0.437824	0.999941	Cb7
Cb	ENSMUSG00000014959	2	70661576	70712636	1	70231	Gorasp2	protein_coding	ENSG00000115806	GORASP2	2083.32	0.0398413	0.049734	0.801087	0.423081	0.999941	Cb1
Cb	ENSMUSG00000041997	2	70712407	70825728	-1	228012	Tlk1	protein_coding	ENSG00000198586	TLK1	2194.72	0.05597	0.0384142	1.45701	0.145113	0.999941	Cb3
Cb	ENSMUSG00000041975	2	70964561	71055583	-1	228019	Mettl8	protein_coding	ENSG00000123600	METTL8	589	0.0181841	0.0512456	0.354841	0.722709	0.999941	Cb0
Cb	ENSMUSG00000041966	2	71055328	71099142	1	75763	Dcaf17	protein_coding	ENSG00000115827	DCAF17	685.545	0.0189806	0.0432573	0.438783	0.660818	0.999941	Cb2
Cb	ENSMUSG00000027015	2	71117923	71142926	1	73649	Cybrd1	protein_coding	ENSG00000071967	CYBRD1	45.1805	-0.243415	0.14963	-1.62678	0.103785	0.999941	Cb5
Cb	ENSMUSG00000027012	2	71211706	71263303	1	13427	Dync1i2	protein_coding	NA	NA	5669.35	0.0285897	0.0364285	0.784816	0.432562	0.999941	Cb2
Cb	ENSMUSG00000027010	2	71271063	71367749	-1	78830	Slc25a12	protein_coding	ENSG00000115840	SLC25A12	5102.14	0.0028853	0.0476688	0.0605281	0.951735	0.999941	Cb0
Cb	ENSMUSG00000027018	2	71388958	71441622	1	107435	Hat1	protein_coding	ENSG00000128708	HAT1	792.736	-0.00114271	0.0568752	-0.0200915	0.98397	0.999941	Cb4
Cb	ENSMUSG00000041921	2	71453276	71525194	1	66559	Metap1d	protein_coding	ENSG00000172878	METAP1D	1564.19	0.0306621	0.0650119	0.471639	0.637185	0.999941	Cb2
Cb	ENSMUSG00000041911	2	71528113	71533981	1	13390	Dlx1	protein_coding	ENSG00000144355	DLX1	11.8369	0.421914	0.346935	1.21612	0.223939	0.999941
Cb	ENSMUSG00000027111	2	71745616	71858416	1	16403	Itga6	protein_coding	ENSG00000091409	ITGA6	939.388	-0.0782653	0.0734068	-1.06618	0.28634	0.999941	Cb3
Cb	ENSMUSG00000006494	2	71873224	71903858	1	228026	Pdk1	protein_coding	ENSG00000152256	PDK1	890.027	-0.0143951	0.0434575	-0.331246	0.740458	0.999941	Cb3
Cb	ENSMUSG00000049044	2	71981240	72257474	1	56508	Rapgef4	protein_coding	ENSG00000091428	RAPGEF4	7272.23	0.060487	0.03091	1.95687	0.0503626	0.999941	Cb3
Cb	ENSMUSG00000004085	2	72285637	72442610	1	65964	Zak	protein_coding	NA	NA	360.631	0.0664774	0.0611987	1.08625	0.277367	0.999941	Cb3
Cb	ENSMUSG00000055612	2	72476159	72486893	1	66953	Cdca7	protein_coding	ENSG00000144354	CDCA7	36.7579	0.178897	0.153274	1.16717	0.243141	0.999941	Cb1
Cb	ENSMUSG00000081957	2	72633936	72634607	1		Ak3l2-ps	processed_pseudogene	NA	NA	7.64506	-0.0873408	0.362861	-0.2407	0.809787	0.999941
Cb	ENSMUSG00000027109	2	72936427	72980446	-1	20687	Sp3	protein_coding	ENSG00000172845	SP3	2092.23	-0.0558728	0.0746532	-0.748431	0.4542	0.999941	Cb2
Cb	ENSMUSG00000063714	2	72979424	72988677	1		Sp3os	antisense	NA	NA	209.003	-0.0238864	0.0693519	-0.344423	0.730529	0.999941	Cb4
Cb	ENSMUSG00000027108	2	73092801	73218924	-1	67059	Ola1	protein_coding	ENSG00000138430	OLA1	2604.81	-0.0156375	0.0402653	-0.388362	0.697748	0.999941	Cb1
Cb	ENSMUSG00000041777	2	73283105	73312701	-1	66935	Cir1	protein_coding	ENSG00000138433	CIR1	582.937	-0.0566395	0.0494274	-1.14591	0.251831	0.999941	Cb2
Cb	ENSMUSG00000008226	2	73312601	73337818	1	74616	Scrn3	protein_coding	ENSG00000144306	SCRN3	1365.34	0.0394664	0.0483472	0.816312	0.414322	0.999941	Cb3
Cb	ENSMUSG00000041762	2	73341506	73386572	-1	68526	Gpr155	protein_coding	ENSG00000163328	GPR155	1268.94	-0.0278311	0.0550782	-0.505301	0.613347	0.999941	Cb3
Cb	ENSMUSG00000087176	2	73386970	73420498	1		D230022J07Rik	processed_transcript	NA	NA	5.73951	-0.135787	0.444918	-0.305196	0.760217	0.999941
Cb	ENSMUSG00000075284	2	73429610	73529734	-1	215280	Wipf1	protein_coding	ENSG00000115935	WIPF1	469.793	-0.129991	0.0568924	-2.28486	0.0223209	0.999941	Cb3
Cb	ENSMUSG00000086382	2	73584850	73589208	1		Chrna1os	antisense	NA	NA	13.9178	0.113732	0.264495	0.429996	0.667199	0.999941	Cb6
Cb	ENSMUSG00000086544	2	73596526	73616012	1		Chn1os3	antisense	NA	NA	11.0872	-0.09055	0.311873	-0.290342	0.771554	0.999941
Cb	ENSMUSG00000056486	2	73610660	73775346	-1	108699	Chn1	protein_coding	ENSG00000128656	CHN1	4947.32	0.0663175	0.0392282	1.69056	0.0909213	0.999941	Cb1
Cb	ENSMUSG00000027104	2	73816509	73892639	-1	11909,102641666	Atf2	protein_coding	ENSG00000115966	ATF2	3213.08	0.0163392	0.0400276	0.408198	0.683128	0.999941	Cb2
Cb	ENSMUSG00000097377	2	73892996	73900850	1		Gm10822	lincRNA	NA	NA	7.092	0.294806	0.329834	0.893802	0.371428	0.999941
Cb	ENSMUSG00000018770	2	73908447	73911326	-1	228033	Atp5g3	protein_coding	ENSG00000154518	ATP5G3	7929.37	-0.0587394	0.0382513	-1.53562	0.124632	0.999941	Cb1
Cb	ENSMUSG00000009207	2	74520291	74579435	-1	69605	Lnp	protein_coding	NA	NA	1230.44	-0.0290746	0.0658755	-0.441357	0.658955	0.999941	Cb3
Cb	ENSMUSG00000075279	2	74591330	74591909	-1		Mrpl23-ps1	processed_pseudogene	NA	NA	10.5307	-0.347028	0.264874	-1.31016	0.190142	0.999941	Cb1
Cb	ENSMUSG00000001815	2	74652991	74659557	-1	14029	Evx2	protein_coding	ENSG00000174279	EVX2	15.9895	-0.656899	0.340588	-1.92872	0.0537655	0.999941
Cb	ENSMUSG00000075277	2	74748422	74762896	-1		Haglr	lincRNA	NA	NA	22.6342	-0.0625707	0.31042	-0.201568	0.840255	0.999941
Cb	ENSMUSG00000027099	2	74825803	74878431	1	53375	Mtx2	protein_coding	ENSG00000128654	MTX2	1145.86	-0.00350368	0.0660746	-0.0530262	0.957711	0.999941	Cb6
Cb	ENSMUSG00000100303	2	75138842	75322897	1		2600014E21Rik	antisense	NA	NA	24.8785	-0.469286	0.300435	-1.56202	0.118283	0.999941
Cb	ENSMUSG00000081406	2	75191073	75191822	-1		Rps6-ps4	processed_pseudogene	NA	NA	21.4176	-0.00405404	0.191678	-0.0211503	0.983126	0.999941	Cb6
Cb	ENSMUSG00000059005	2	75659261	75669407	1	229279	Hnrnpa3	protein_coding	NA	NA	9046.51	-0.0027582	0.0369022	-0.0747437	0.940419	0.999941	Cb2
Cb	ENSMUSG00000015839	2	75675513	75704641	-1	18024	Nfe2l2	protein_coding	ENSG00000116044	NFE2L2	715.341	-0.038614	0.0709698	-0.54409	0.58638	0.999941	Cb5
Cb	ENSMUSG00000087222	2	75704770	75710024	1		E030042O20Rik	processed_transcript	NA	NA	5.32983	0.126995	0.409498	0.310124	0.756466	0.999941
Cb	ENSMUSG00000042410	2	75832177	75931350	1	228061	Agps	protein_coding	ENSG00000018510	AGPS	1980.13	0.0585393	0.03854	1.51893	0.128781	0.999941	Cb3
Cb	ENSMUSG00000075273	2	75935849	75938585	-1	72421	Ttc30b	protein_coding	ENSG00000196659	TTC30B	521.568	0.0786464	0.0461055	1.70579	0.0880466	0.999941	Cb9
Cb	ENSMUSG00000075271	2	75978247	75981967	-1	78802	Ttc30a1	protein_coding	ENSG00000197557	TTC30A	144.644	0.0559419	0.0868609	0.64404	0.519549	0.999941	Cb11
Cb	ENSMUSG00000075270	2	75989141	76338774	-1	241489	Pde11a	protein_coding	ENSG00000128655	PDE11A	28.292	-0.153831	0.379008	-0.405877	0.684833	0.999941
Cb	ENSMUSG00000042369	2	76369984	76383768	1	241490	Rbm45	protein_coding	ENSG00000155636	RBM45	713.893	0.00408325	0.0582326	0.0701196	0.944098	0.999941	Cb2
Cb	ENSMUSG00000042359	2	76406508	76600647	1	99031	Osbpl6	protein_coding	ENSG00000079156	OSBPL6	4834.26	-0.00705758	0.0365424	-0.193134	0.846854	0.999941	Cb2
Cb	ENSMUSG00000002731	2	76629898	76648015	-1	23992	Prkra	protein_coding	ENSG00000180228	PRKRA	740.432	-0.0266218	0.0456806	-0.582783	0.56004	0.999941	Cb1
Cb	ENSMUSG00000002732	2	76663044	76673116	-1	14231	Fkbp7	protein_coding	ENSG00000079150	FKBP7	135.469	0.103741	0.100375	1.03353	0.301356	0.999941	Cb2
Cb	ENSMUSG00000002733	2	76675281	76696828	1	83435	Plekha3	protein_coding	ENSG00000116095	PLEKHA3	1513.86	-0.0210763	0.0420828	-0.50083	0.616491	0.999941	Cb9
Cb	ENSMUSG00000051747	2	76703980	76982547	-1	22138	Ttn	protein_coding	ENSG00000155657	TTN	17.1156	-0.799828	0.313035	-2.55508	0.0106164	0.999941
Cb	ENSMUSG00000044033	2	77009902	77170636	-1	545428	Ccdc141	protein_coding	ENSG00000163492	CCDC141	710.39	-0.158011	0.0932324	-1.69481	0.0901115	0.999941	Cb3
Cb	ENSMUSG00000042272	2	77180340	77280592	-1	228071	Sestd1	protein_coding	ENSG00000187231	SESTD1	4375.48	-0.0339352	0.043353	-0.782766	0.433764	0.999941	Cb2
Cb	ENSMUSG00000027016	2	77410634	77819639	-1	241494	Zfp385b	protein_coding	ENSG00000144331	ZNF385B	1896.2	-0.0388617	0.078781	-0.493288	0.621809	0.999941	Cb7
Cb	ENSMUSG00000085845	2	77462669	77480938	1		Gm13944	antisense	NA	NA	269.087	-0.336282	0.208476	-1.61305	0.106734	0.999941	Cb4
Cb	ENSMUSG00000027014	2	77881159	77946375	-1	80744	Cwc22	protein_coding	ENSG00000163510	CWC22	900.453	0.0802582	0.0499859	1.60562	0.108358	0.999941	Cb2
Cb	ENSMUSG00000027011	2	78868124	78921293	1	22193	Ube2e3	protein_coding	ENSG00000170035	UBE2E3	3402.4	-0.011027	0.0376995	-0.292498	0.769906	0.999941	Cb4
Cb	ENSMUSG00000027009	2	79255426	79333123	1	16401	Itga4	protein_coding	ENSG00000115232	ITGA4	153.586	-0.0364565	0.0931292	-0.391461	0.695457	0.999941	Cb3
Cb	ENSMUSG00000075256	2	79330543	79456785	-1	228094	Cerkl	protein_coding	ENSG00000188452	CERKL	411.114	-0.255911	0.146526	-1.74653	0.0807191	0.999941	Cb2
Cb	ENSMUSG00000034701	2	79452521	79456751	-1	18012	Neurod1	protein_coding	ENSG00000162992	NEUROD1	11285	-0.403795	0.296433	-1.36218	0.173142	0.999941	Cb2
Cb	ENSMUSG00000097843	2	79453985	79461107	1		Gm26755	lincRNA	NA	NA	6.36872	-0.0870552	0.388984	-0.223802	0.822912	0.999941
Cb	ENSMUSG00000027007	2	79635352	79672966	1	70599	Ssfa2	protein_coding	ENSG00000138434	SSFA2	2202.02	-0.033786	0.0346859	-0.974054	0.33003	0.999941	Cb3
Cb	ENSMUSG00000059173	2	79834453	80129458	-1	18573	Pde1a	protein_coding	ENSG00000115252	PDE1A	166.161	-0.0793401	0.138194	-0.574121	0.565886	0.999941	Cb5
Cb	ENSMUSG00000027006	2	80315466	80354043	1	66861	Dnajc10	protein_coding	ENSG00000077232	DNAJC10	2640.22	0.0385631	0.0387754	0.994524	0.319968	0.999941	Cb3
Cb	ENSMUSG00000027004	2	80411970	80447625	-1	20378	Frzb	protein_coding	ENSG00000162998	FRZB	132.905	0.124007	0.100516	1.23371	0.217311	0.999941	Cb3
Cb	ENSMUSG00000027002	2	80500512	80581380	-1	50884	Nckap1	protein_coding	ENSG00000061676	NCKAP1	12473.2	0.0326503	0.0356524	0.915794	0.359775	0.999941	Cb3
Cb	ENSMUSG00000083284	2	80602733	80603340	1		Gm13688	processed_pseudogene	NA	NA	33.692	0.2622	0.170156	1.54094	0.123332	0.999941	Cb1
Cb	ENSMUSG00000027001	2	80617045	80632361	1	68082	Dusp19	protein_coding	ENSG00000162999	DUSP19	328.334	-0.0147222	0.0719728	-0.204552	0.837922	0.999941	Cb3
Cb	ENSMUSG00000026999	2	80617236	80658906	1	69482	Nup35	protein_coding	ENSG00000163002	NUP35	389.201	-0.0352739	0.0692086	-0.509676	0.610279	0.999941	Cb4
Cb	ENSMUSG00000064193	2	80837141	80838442	1		Gm4735	processed_pseudogene	NA	NA	135.572	-0.908939	1.08978	-0.834057	0.404249	0.999941	Cb0
Cb	ENSMUSG00000070866	2	82053222	82259879	1	241514	Zfp804a	protein_coding	ENSG00000170396	ZNF804A	324.853	0.0375564	0.0806514	0.465663	0.641457	0.999941	Cb3
Cb	ENSMUSG00000081400	2	83353157	83353949	-1		Gm13680	processed_pseudogene	NA	NA	9.07282	0.399809	0.31321	1.27649	0.201783	0.999941
Cb	ENSMUSG00000027091	2	83644435	83664622	1	69082	Zc3h15	protein_coding	NA	NA	2785.06	-0.0416135	0.0422606	-0.984687	0.324778	0.999941	Cb11
Cb	ENSMUSG00000027087	2	83724397	83806916	1	16410	Itgav	protein_coding	ENSG00000138448	ITGAV	1605.97	0.00777362	0.0452916	0.171635	0.863725	0.999941	Cb3
Cb	ENSMUSG00000048388	2	83812636	83883486	1	241520	Fam171b	protein_coding	ENSG00000144369	FAM171B	5326.58	0.0609264	0.0400615	1.52082	0.128305	0.999941	Cb3
Cb	ENSMUSG00000059588	2	84330626	84425411	-1	54598	Calcrl	protein_coding	ENSG00000064989	CALCRL	265.458	0.0187324	0.096951	0.193215	0.84679	0.999941	Cb3
Cb	ENSMUSG00000027082	2	84432855	84476775	-1	21788	Tfpi	protein_coding	ENSG00000003436	TFPI	151.254	0.0479289	0.10345	0.463304	0.643147	0.999941	Cb2
Cb	ENSMUSG00000034101	2	84600071	84650765	-1	12388	Ctnnd1	protein_coding	ENSG00000198561	CTNND1	338.215	0.017741	0.0563743	0.3147	0.752989	0.999941	Cb4
Cb	ENSMUSG00000076437	2	84669215	84670770	-1	72657	2700094K13Rik	protein_coding	ENSG00000211450	C11orf31	485.574	0.0260128	0.0610726	0.425933	0.670156	0.999941	Cb4
Cb	ENSMUSG00000050043	2	84671316	84679140	-1	66958	Tmx2	protein_coding	ENSG00000213593	TMX2	5536.91	0.00907364	0.0398778	0.227536	0.820007	0.999941	Cb1
Cb	ENSMUSG00000027080	2	84678402	84688215	1	381379	Med19	protein_coding	ENSG00000156603	MED19	1130.31	-0.0151296	0.0323842	-0.467192	0.640362	0.999941	Cb4
Cb	ENSMUSG00000034075	2	84687970	84715180	-1	228136	Zdhhc5	protein_coding	ENSG00000156599	ZDHHC5	2529.41	-0.00780008	0.0505114	-0.154422	0.877277	0.999941	Cb2
Cb	ENSMUSG00000027079	2	84722104	84727350	-1	98985	Clp1	protein_coding	ENSG00000172409	CLP1	299.432	0.112156	0.0702976	1.59545	0.110612	0.999941	Cb4
Cb	ENSMUSG00000034059	2	84734058	84738655	1	241525	Ypel4	protein_coding	ENSG00000166793	YPEL4	4122.35	0.0344137	0.0479484	0.717724	0.472927	0.999941	Cb4
Cb	ENSMUSG00000097187	2	84742169	84743655	-1		Gm19426	protein_coding	NA	NA	31.2162	0.0190277	0.175958	0.108138	0.913886	0.999941	Cb4
Cb	ENSMUSG00000023224	2	84765387	84775444	-1	12258	Serping1	protein_coding	ENSG00000149131	SERPING1	557.094	0.0140854	0.0860762	0.163639	0.870016	0.999941	Cb7
Cb	ENSMUSG00000027078	2	84798828	84810335	1	56791	Ube2l6	protein_coding	ENSG00000156587	UBE2L6	174.356	0.227716	0.159008	1.4321	0.152115	0.999941	Cb1
Cb	ENSMUSG00000027076	2	84826997	84830213	1	30059	Timm10	protein_coding	ENSG00000134809	TIMM10	460.911	-0.0543067	0.0539537	-1.00654	0.314155	0.999941	Cb1
Cb	ENSMUSG00000027075	2	84838850	84863594	1	72401	Slc43a1	protein_coding	ENSG00000149150	SLC43A1	10.1735	-0.353975	0.300809	-1.17674	0.239298	0.999941
Cb	ENSMUSG00000027074	2	84936579	84958509	1	58207	Slc43a3	protein_coding	ENSG00000134802	SLC43A3	26.9809	0.128486	0.246168	0.521945	0.601708	0.999941	Cb3
Cb	ENSMUSG00000027071	2	84998583	85037462	-1	228139	P2rx3	protein_coding	ENSG00000109991	P2RX3	24.4698	0.00322656	0.174607	0.018479	0.985257	0.999941	Cb3
Cb	ENSMUSG00000027067	2	85037234	85047109	1	20833	Ssrp1	protein_coding	ENSG00000149136	SSRP1	4042.65	-0.0168699	0.0284355	-0.593269	0.553001	0.999941	Cb4
Cb	ENSMUSG00000033955	2	85048022	85073048	1	228140	Tnks1bp1	protein_coding	ENSG00000149115	TNKS1BP1	1300.32	-0.0119121	0.0775691	-0.153567	0.877951	0.999941	Cb3
Cb	ENSMUSG00000044338	2	85136225	85139923	1	23796	Aplnr	protein_coding	ENSG00000134817	APLNR	52.6165	0.300152	0.316251	0.949097	0.342572	0.999941	Cb0
Cb	ENSMUSG00000075224	2	85162334	85196699	-1	241528	Lrrc55	protein_coding	ENSG00000183908	LRRC55	156.811	0.0557615	0.0915381	0.609162	0.542417	0.999941	Cb5
Cb	ENSMUSG00000025314	2	90429754	90580647	-1	19271	Ptprj	protein_coding	ENSG00000149177	PTPRJ	2921.07	-0.0715078	0.0862247	-0.82932	0.406924	0.999941	Cb2
Cb	ENSMUSG00000051329	2	90677215	90736328	1	59015	Nup160	protein_coding	ENSG00000030066	NUP160	698.703	-0.00101176	0.0492273	-0.0205528	0.983602	0.999941	Cb2
Cb	ENSMUSG00000008200	2	90745370	90781021	1	55935	Fnbp4	protein_coding	ENSG00000109920	FNBP4	3686.35	0.0177088	0.0358102	0.49452	0.620939	0.999941	Cb2
Cb	ENSMUSG00000040812	2	90782727	90834437	1	271813	Agbl2	protein_coding	ENSG00000165923	AGBL2	523.197	0.0277166	0.0979776	0.282886	0.777264	0.999941	Cb2
Cb	ENSMUSG00000027282	2	90847155	90866810	1	56428	Mtch2	protein_coding	ENSG00000109919	MTCH2	6238.63	-0.0108162	0.0423383	-0.255471	0.798359	0.999941	Cb4
Cb	ENSMUSG00000040794	2	90885860	90890525	1	67445	C1qtnf4	protein_coding	ENSG00000172247	C1QTNF4	1137.2	-0.0701824	0.183941	-0.381547	0.702797	0.999941	Cb4
Cb	ENSMUSG00000005510	2	90894634	90904827	-1	68349	Ndufs3	protein_coding	ENSG00000213619	NDUFS3	2556.61	-0.0310775	0.0346143	-0.897823	0.36928	0.999941	Cb1
Cb	ENSMUSG00000005505	2	90904740	90911626	1	67136	Kbtbd4	protein_coding	NA	NA	1185.44	-0.0108774	0.0428694	-0.253734	0.799701	0.999941	Cb4
Cb	ENSMUSG00000063235	2	90908716	90918258	-1		Ptpmt1	processed_transcript	ENSG00000110536	PTPMT1	1056.74	0.0125442	0.0453647	0.276519	0.78215	0.999941	Cb1
Cb	ENSMUSG00000091037	2	90917643	90917914	1		Gm17661	pseudogene	NA	NA	4.58286	-0.308855	0.442964	-0.697248	0.485648	0.999941
Cb	ENSMUSG00000005506	2	90940382	91019497	1	13046	Celf1	protein_coding	NA	NA	9279.68	-0.0400747	0.0243469	-1.64599	0.099766	0.999941	Cb2
Cb	ENSMUSG00000002104	2	91035620	91045729	1	19400	Rapsn	protein_coding	ENSG00000165917	RAPSN	9.76994	-0.0852963	0.299311	-0.284975	0.775663	0.999941
Cb	ENSMUSG00000086495	2	91044092	91053933	-1		Gm13778	processed_transcript	NA	NA	11.4927	0.255941	0.282426	0.906222	0.364818	0.999941
Cb	ENSMUSG00000002102	2	91054009	91066369	1	19182	Psmc3	protein_coding	ENSG00000165916	PSMC3	4531.69	-0.00429462	0.0448592	-0.0957357	0.923731	0.999941	Cb1
Cb	ENSMUSG00000002105	2	91061791	91070417	-1	68427	Slc39a13	protein_coding	ENSG00000165915	SLC39A13	1487.77	-0.0263024	0.038745	-0.678859	0.497227	0.999941	Cb4
Cb	ENSMUSG00000002111	2	91082390	91115756	1	20375	Spi1	protein_coding	ENSG00000066336	SPI1	27.8542	0.0928052	0.178997	0.518473	0.604128	0.999941	Cb1
Cb	ENSMUSG00000002100	2	91118144	91136516	1	17868	Mybpc3	protein_coding	ENSG00000134571	MYBPC3	1746.56	-0.401014	0.245869	-1.631	0.102889	0.999941	Cb7
Cb	ENSMUSG00000040687	2	91137360	91183837	-1	228355	Madd	protein_coding	ENSG00000110514	MADD	7892.94	-0.0438666	0.0551886	-0.794848	0.426702	0.999941	Cb8
Cb	ENSMUSG00000002108	2	91184061	91202834	-1	22259	Nr1h3	protein_coding	ENSG00000025434	NR1H3	370.286	-0.0153385	0.0798239	-0.192155	0.847621	0.999941	Cb4
Cb	ENSMUSG00000086206	2	91195906	91202778	-1		Gm13783	processed_transcript	NA	NA	12.9713	-0.245572	0.2694	-0.911551	0.362005	0.999941	Cb0
Cb	ENSMUSG00000002103	2	91202885	91214098	1	11432	Acp2	protein_coding	ENSG00000134575	ACP2	2516	0.069734	0.0261179	2.66997	0.00758572	0.999941	Cb3
Cb	ENSMUSG00000002109	2	91211572	91236982	-1	107986	Ddb2	protein_coding	ENSG00000134574	DDB2	900.598	-0.042425	0.0546059	-0.77693	0.4372	0.999941	Cb9
Cb	ENSMUSG00000097868	2	91237146	91238352	1		A330069E16Rik	lincRNA	NA	NA	37.3265	0.118969	0.144455	0.823571	0.410183	0.999941	Cb4
Cb	ENSMUSG00000097317	2	91250743	91255995	-1		Gm17281	lincRNA	NA	NA	147.604	0.0171949	0.129639	0.132637	0.89448	0.999941	Cb7
Cb	ENSMUSG00000027257	2	91255954	91264679	1	80708	Pacsin3	protein_coding	ENSG00000165912	PACSIN3	2851.85	-0.00621249	0.0510252	-0.121753	0.903094	0.999941	Cb4
Cb	ENSMUSG00000027255	2	91264974	91276931	1	77038	Arfgap2	protein_coding	ENSG00000149182	ARFGAP2	3503.02	0.0136749	0.0298822	0.457627	0.64722	0.999941	Cb4
Cb	ENSMUSG00000040591	2	91275068	91444704	-1	228356	1110051M20Rik	protein_coding	ENSG00000149179	C11orf49	1834.57	0.0211068	0.0324537	0.650367	0.515455	0.999941	Cb1
Cb	ENSMUSG00000027253	2	91457511	91513779	1	228357	Lrp4	protein_coding	ENSG00000134569	LRP4	490.876	-0.0379917	0.0799726	-0.475059	0.634745	0.999941	Cb3
Cb	ENSMUSG00000040549	2	91526762	91620664	1	75786	Ckap5	protein_coding	ENSG00000175216	CKAP5	8908.11	0.0140517	0.0355977	0.394735	0.693039	0.999941	Cb2
Cb	ENSMUSG00000027249	2	91625320	91636414	-1	14061	F2	protein_coding	ENSG00000180210	F2	5.18543	-0.0731134	0.395319	-0.184948	0.85327	0.999941
Cb	ENSMUSG00000075040	2	91643669	91649791	-1	381410	Zfp408	protein_coding	ENSG00000175213	ZNF408	471.4	0.0655485	0.0538811	1.21654	0.223779	0.999941	Cb8
Cb	ENSMUSG00000027247	2	91649860	91672326	1	228359	Arhgap1	protein_coding	ENSG00000175220	ARHGAP1	1270.13	0.011687	0.0581677	0.200919	0.840762	0.999941	Cb1
Cb	ENSMUSG00000027244	2	91674618	91710576	-1	51897	Atg13	protein_coding	ENSG00000175224	ATG13	3564.43	0.00380886	0.0505706	0.0753177	0.939962	0.999941	Cb7
Cb	ENSMUSG00000027243	2	91710852	91721545	1	241547	Harbi1	protein_coding	ENSG00000180423	HARBI1	169.427	-0.022641	0.0788757	-0.287046	0.774077	0.999941	Cb3
Cb	ENSMUSG00000040506	2	91730134	91918849	1	228361	Ambra1	protein_coding	ENSG00000110497	AMBRA1	2464.48	-0.0204359	0.0544289	-0.375461	0.707318	0.999941	Cb8
Cb	ENSMUSG00000040495	2	91927249	91928688	1	12672	Chrm4	protein_coding	ENSG00000180720	CHRM4	22.0174	0.130337	0.196961	0.66174	0.508138	0.999941	Cb1
Cb	ENSMUSG00000027239	2	91929805	91932297	-1	17242	Mdk	protein_coding	ENSG00000110492	MDK	984.77	-0.0347854	0.0721126	-0.482376	0.629539	0.999941	Cb4
Cb	ENSMUSG00000040479	2	91932824	91975864	-1	104418	Dgkz	protein_coding	ENSG00000149091	DGKZ	24763.7	-0.0987977	0.0823699	-1.19944	0.230357	0.999941	Cb7
Cb	ENSMUSG00000098651	2	91944870	91944930	-1		Mir6999	miRNA	NA	NA	13.2874	-0.156227	0.298636	-0.523134	0.600881	0.999941	Cb2
Cb	ENSMUSG00000027230	2	91982328	92024502	-1	26427	Creb3l1	protein_coding	ENSG00000157613	CREB3L1	113.373	0.00718675	0.109515	0.0656235	0.947678	0.999941	Cb4
Cb	ENSMUSG00000087018	2	92054989	92059369	-1		2900072N19Rik	lincRNA	NA	NA	11.1688	-0.305806	0.275125	-1.11152	0.266346	0.999941	Cb4
Cb	ENSMUSG00000058318	2	92093117	92364666	1	192285	Phf21a	protein_coding	ENSG00000135365	PHF21A	2408.55	0.0245718	0.0284624	0.863307	0.387969	0.999941	Cb2
Cb	ENSMUSG00000040434	2	92365046	92374869	-1	228366	Gyltl1b	protein_coding	NA	NA	31.428	-0.0784907	0.202714	-0.3872	0.698608	0.999941	Cb2
Cb	ENSMUSG00000027222	2	92374676	92381217	1	18633	Pex16	protein_coding	ENSG00000121680	PEX16	778.437	-0.00264022	0.0445586	-0.0592527	0.952751	0.999941	Cb4
Cb	ENSMUSG00000044916	2	92382538	92385708	1	75641	1700029I15Rik	protein_coding	ENSG00000234776	C11orf94	112.537	0.0219586	0.0919749	0.238745	0.811303	0.999941	Cb4
Cb	ENSMUSG00000027223	2	92383676	92401263	-1	19099	Mapk8ip1	protein_coding	ENSG00000121653	MAPK8IP1	10879.5	0.00110837	0.0434131	0.0255308	0.979632	0.999941	Cb1
Cb	ENSMUSG00000068742	2	92403646	92434043	-1	12953	Cry2	protein_coding	ENSG00000121671	CRY2	3754.52	0.0120771	0.0852653	0.141642	0.887363	0.999941	Cb7
Cb	ENSMUSG00000084781	2	92408892	92432308	1		D930015M05Rik	processed_transcript	NA	NA	14.9232	-0.112586	0.25358	-0.443987	0.657052	0.999941	Cb2
Cb	ENSMUSG00000049922	2	92452764	92460538	-1	228368	Slc35c1	protein_coding	ENSG00000181830	SLC35C1	525.251	-0.0313439	0.0752166	-0.416716	0.676886	0.999941	Cb7
Cb	ENSMUSG00000027221	2	92599707	92615250	1	76969	Chst1	protein_coding	ENSG00000175264	CHST1	847.553	-0.0927015	0.067807	-1.36714	0.171583	0.999941	Cb6
Cb	ENSMUSG00000027220	2	92915098	92956058	1	80976	Syt13	protein_coding	ENSG00000019505	SYT13	4604.56	-0.115976	0.0459038	-2.52651	0.0115203	0.999941	Cb4
Cb	ENSMUSG00000075028	2	92965151	93046167	-1	100042784	Prdm11	protein_coding	ENSG00000019485	PRDM11	994.331	-0.000763192	0.0555572	-0.013737	0.98904	0.999941	Cb2
Cb	ENSMUSG00000075027	2	93027956	93044732	1		4631405J19Rik	processed_transcript	NA	NA	26.1974	-0.284072	0.219595	-1.29362	0.195798	0.999941	Cb9
Cb	ENSMUSG00000068735	2	93187548	93201759	1	277414	Trp53i11	protein_coding	ENSG00000175274	TP53I11	1476.71	-0.136402	0.0870876	-1.56626	0.117287	0.999941	Cb1
Cb	ENSMUSG00000027217	2	93201760	93334505	-1	241556	Tspan18	protein_coding	ENSG00000157570	TSPAN18	607.815	-0.120798	0.106359	-1.13576	0.256059	0.999941	Cb7
Cb	ENSMUSG00000027215	2	93419111	93463140	-1	12521	Cd82	protein_coding	ENSG00000085117	CD82	594.394	-0.118454	0.0834389	-1.41965	0.15571	0.999941	Cb6
Cb	ENSMUSG00000040310	2	93642384	93681339	1	11695	Alx4	protein_coding	ENSG00000052850	ALX4	64.5964	0.0644031	0.170694	0.3773	0.70595	0.999941	Cb7
Cb	ENSMUSG00000027198	2	93661028	93822568	-1	14043	Ext2	protein_coding	ENSG00000151348	EXT2	1207.55	-0.0187152	0.0720369	-0.2598	0.795018	0.999941	Cb1
Cb	ENSMUSG00000040272	2	93833467	93849943	-1	329470	Accs	protein_coding	ENSG00000110455	ACCS	242.31	0.0641336	0.0751977	0.852866	0.393734	0.999941	Cb3
Cb	ENSMUSG00000075023	2	93855361	93869157	-1	381411	Accsl	protein_coding	ENSG00000205126	ACCSL	20.0609	0.19208	0.229311	0.837643	0.402231	0.999941	Cb2
Cb	ENSMUSG00000087006	2	93955810	93957201	-1	620695	Gm13889	protein_coding	ENSG00000187479	C11orf96	231.709	-0.118535	0.0678051	-1.74817	0.0804344	0.999941	Cb1
Cb	ENSMUSG00000098004	2	93956817	93996354	-1		Gm27027	protein_coding	NA	NA	4.93388	-0.178156	0.411851	-0.432574	0.665324	0.999941
Cb	ENSMUSG00000040174	2	93980550	94010807	-1	69113	Alkbh3	protein_coding	ENSG00000166199	ALKBH3	353.954	0.085894	0.0594981	1.44364	0.148839	0.999941	Cb0
Cb	ENSMUSG00000027195	2	94032689	94157964	-1	56348	Hsd17b12	protein_coding	ENSG00000149084	HSD17B12	3349.84	0.0603503	0.0574144	1.05114	0.293197	0.999941	Cb6
Cb	ENSMUSG00000075020	2	94251879	94264758	-1		E530001K10Rik	lincRNA	NA	NA	439.168	-0.100684	0.191987	-0.524432	0.599978	0.999941	Cb4
Cb	ENSMUSG00000076335	2	94261300	94261399	-1		Mir670	miRNA	NA	NA	6.52662	-0.297165	0.410255	-0.724342	0.468856	0.999941
Cb	ENSMUSG00000027194	2	94300767	94406689	-1	74569	Ttc17	protein_coding	ENSG00000052841	TTC17	2051.5	0.0104512	0.0537052	0.194604	0.845703	0.999941	Cb8
Cb	ENSMUSG00000081476	2	94384502	94385098	-1		Itpa-ps1	processed_pseudogene	NA	NA	10.1671	0.425528	0.312703	1.36081	0.173575	0.999941
Cb	ENSMUSG00000045464	2	94406151	94411682	1		2810002D19Rik	processed_transcript	NA	NA	240.426	-0.0222525	0.080822	-0.275328	0.783065	0.999941	Cb2
Cb	ENSMUSG00000027193	2	94411682	94438136	-1	11800	Api5	protein_coding	ENSG00000166181	API5	4614.67	0.00733607	0.0326143	0.224934	0.82203	0.999941	Cb2
Cb	ENSMUSG00000050587	2	96318169	97631666	1	241568	Lrrc4c	protein_coding	ENSG00000148948	LRRC4C	1078.33	0.0430447	0.0531349	0.810101	0.417882	0.999941	Cb3
Cb	ENSMUSG00000082820	2	97949191	97949679	-1		Gm13803	processed_pseudogene	NA	NA	8.1447	-0.402369	0.305447	-1.31731	0.187734	0.999941
Cb	ENSMUSG00000027165	2	101560781	101649532	-1	68170	B230118H07Rik	protein_coding	ENSG00000166352	C11orf74	1190.54	0.0227777	0.0686612	0.331741	0.740085	0.999941	Cb1
Cb	ENSMUSG00000061311	2	101638282	101649501	-1	19373	Rag1	protein_coding	ENSG00000166349	RAG1	58.2258	-0.151436	0.125772	-1.20406	0.228568	0.999941	Cb2
Cb	ENSMUSG00000027164	2	101678429	101701669	1	22034	Traf6	protein_coding	ENSG00000175104	TRAF6	1007.91	-0.0159207	0.058013	-0.274433	0.783752	0.999941	Cb2
Cb	ENSMUSG00000032841	2	101714285	101883027	-1	72446	Prr5l	protein_coding	ENSG00000135362	PRR5L	678.576	-0.0518918	0.0624985	-0.830288	0.406376	0.999941	Cb6
Cb	ENSMUSG00000027163	2	101886247	101901646	1	76501	Commd9	protein_coding	ENSG00000110442	COMMD9	718.258	0.019252	0.0445991	0.431669	0.665982	0.999941	Cb1
Cb	ENSMUSG00000048058	2	101950203	102186385	-1	241576	Ldlrad3	protein_coding	ENSG00000179241	LDLRAD3	706.537	-0.0616525	0.0428376	-1.43922	0.150089	0.999941	Cb3
Cb	ENSMUSG00000027189	2	102300119	102407828	-1	80985	Trim44	protein_coding	ENSG00000166326	TRIM44	9829.74	0.0147431	0.0415873	0.354509	0.722958	0.999941	Cb2
Cb	ENSMUSG00000083306	2	102311914	102312207	-1		Gm13868	processed_pseudogene	NA	NA	6.68459	-0.220564	0.517571	-0.426153	0.669996	0.999941
Cb	ENSMUSG00000075012	2	102449366	102452499	-1	14221	Fjx1	protein_coding	ENSG00000179431	FJX1	842.774	-0.00883929	0.0585332	-0.151013	0.879965	0.999941	Cb4
Cb	ENSMUSG00000027188	2	102550012	102643041	1	210622	Pamr1	protein_coding	ENSG00000149090	PAMR1	172.122	0.102486	0.0981618	1.04405	0.296461	0.999941	Cb6
Cb	ENSMUSG00000005089	2	102658659	102790784	1	20511	Slc1a2	protein_coding	ENSG00000110436	SLC1A2	29707	0.0403365	0.0480871	0.838822	0.401569	0.999941	Cb3
Cb	ENSMUSG00000005087	2	102811141	102901665	-1	12505	Cd44	protein_coding	ENSG00000026508	CD44	325.611	0.160936	0.107573	1.49607	0.134635	0.999941	Cb9
Cb	ENSMUSG00000010914	2	103021075	103073513	-1	27402	Pdhx	protein_coding	ENSG00000110435	PDHX	1804.56	-0.0164559	0.040037	-0.411018	0.68106	0.999941	Cb4
Cb	ENSMUSG00000010911	2	103073675	103092644	1	56369	Apip	protein_coding	ENSG00000149089	APIP	707.542	-0.0274521	0.0533615	-0.514456	0.606934	0.999941	Cb4
Cb	ENSMUSG00000058281	2	103099155	103099601	1		Gm10038	pseudogene	NA	NA	16.1336	-0.00117967	0.229084	-0.0051495	0.995891	0.999941	Cb3
Cb	ENSMUSG00000027186	2	103411688	103450989	1	13711	Elf5	protein_coding	NA	NA	20.3696	0.113378	0.234515	0.483457	0.628771	0.999941	Cb6
Cb	ENSMUSG00000027187	2	103453849	103485160	-1	12359	Cat	protein_coding	ENSG00000121691	CAT	1781.49	0.00358196	0.0651024	0.0550205	0.956122	0.999941	Cb1
Cb	ENSMUSG00000032724	2	103566310	103718423	1	99382	Abtb2	protein_coding	ENSG00000166016	ABTB2	486.808	-0.081277	0.089347	-0.909678	0.362993	0.999941	Cb1
Cb	ENSMUSG00000027185	2	103721256	103761270	-1	98956	Nat10	protein_coding	ENSG00000135372	NAT10	1433.91	-0.00471954	0.0400583	-0.117817	0.906213	0.999941	Cb2
Cb	ENSMUSG00000027184	2	103762941	103797649	-1	53872	Caprin1	protein_coding	ENSG00000135387	CAPRIN1	8962.35	-0.00996557	0.0479485	-0.207839	0.835355	0.999941	Cb2
Cb	ENSMUSG00000032698	2	103957986	103981878	1	16909	Lmo2	protein_coding	ENSG00000135363	LMO2	422.754	0.0260247	0.0538003	0.483728	0.628579	0.999941	Cb1
Cb	ENSMUSG00000027180	2	104027721	104063240	1	57443	Fbxo3	protein_coding	ENSG00000110429	FBXO3	4279.52	-0.0183877	0.0425433	-0.432213	0.665587	0.999941	Cb2
Cb	ENSMUSG00000087739	2	104040669	104040807	1		Gm24644	scaRNA	NA	NA	12.4059	0.181245	0.278736	0.65024	0.515537	0.999941
Cb	ENSMUSG00000068686	2	104069849	104091187	1	333883	Cd59b	protein_coding	ENSG00000085063	CD59	48.0102	-0.123514	0.178374	-0.692443	0.488659	0.999941	Cb11
Cb	ENSMUSG00000032679	2	104095801	104115354	1	12509	Cd59a	protein_coding	NA	NA	417.145	-0.114934	0.154886	-0.742053	0.458055	0.999941	Cb5
Cb	ENSMUSG00000068373	2	104143073	104410334	-1	241589	D430041D05Rik	protein_coding	ENSG00000110427	KIAA1549L	5745.42	-0.0356478	0.0668306	-0.533405	0.593753	0.999941	Cb2
Cb	ENSMUSG00000027177	2	104426481	104494446	-1	15259	Hipk3	protein_coding	ENSG00000110422	HIPK3	4238.99	-0.0119195	0.0355041	-0.335722	0.737081	0.999941	Cb2
Cb	ENSMUSG00000027176	2	104590523	104665429	1	228410	Cstf3	protein_coding	ENSG00000176102	CSTF3	1374.8	0.0152034	0.0517665	0.293691	0.768994	0.999941	Cb9
Cb	ENSMUSG00000027175	2	104657288	104712169	-1	320554	Tcp11l1	protein_coding	ENSG00000176148	TCP11L1	712.46	0.0755541	0.111192	0.679495	0.496824	0.999941	Cb3
Cb	ENSMUSG00000027173	2	104721784	104742878	-1	211896	Depdc7	protein_coding	ENSG00000121690	DEPDC7	71.9807	-0.232263	0.143208	-1.62186	0.104834	0.999941	Cb6
Cb	ENSMUSG00000074994	2	104754795	104816696	-1	99003	Qser1	protein_coding	ENSG00000060749	QSER1	1213.39	-0.0110557	0.0432806	-0.255442	0.798381	0.999941	Cb2
Cb	ENSMUSG00000083856	2	104820179	104821361	1		Gm13886	processed_pseudogene	NA	NA	7.75412	-1.01168	0.430632	-2.34928	0.0188095	0.999941
Cb	ENSMUSG00000027171	2	104830741	104849876	-1	228413	Prrg4	protein_coding	ENSG00000135378	PRRG4	9.84575	-0.101784	0.355676	-0.28617	0.774748	0.999941
Cb	ENSMUSG00000045106	2	104867805	105017904	1	211936	Ccdc73	protein_coding	ENSG00000186714	CCDC73	16.7182	0.20874	0.247495	0.843411	0.398998	0.999941	Cb1
Cb	ENSMUSG00000027170	2	104999656	105017080	-1	98221	Eif3m	protein_coding	ENSG00000149100	EIF3M	2318.67	0.00687674	0.0475512	0.144618	0.885013	0.999941	Cb1
Cb	ENSMUSG00000005973	2	105386291	105399319	-1	19672	Rcn1	protein_coding	ENSG00000049449	RCN1	302.407	0.018059	0.0767235	0.235378	0.813916	0.999941	Cb5
Cb	ENSMUSG00000086029	2	105536080	105670330	-1		Pax6os1	antisense	NA	NA	36.3808	0.0708732	0.175666	0.403453	0.686615	0.999941	Cb4
Cb	ENSMUSG00000102424	2	105657862	105660692	-1		Paupar	lincRNA	NA	NA	38.2631	-0.201664	0.17134	-1.17698	0.239203	0.999941	Cb4
Cb	ENSMUSG00000027168	2	105668900	105697364	1	18508	Pax6	protein_coding	ENSG00000007372	PAX6	3294.19	-0.203267	0.122173	-1.66376	0.0961603	0.999941	Cb2
Cb	ENSMUSG00000027167	2	105701027	105904564	-1	77766	Elp4	protein_coding	ENSG00000109911	ELP4	517.709	-0.00846125	0.0448631	-0.188601	0.850405	0.999941	Cb2
Cb	ENSMUSG00000042670	2	105904638	105965558	1	66541	Immp1l	protein_coding	ENSG00000148950	IMMP1L	530.402	-0.00787089	0.0736243	-0.106906	0.914863	0.999941	Cb4
Cb	ENSMUSG00000027166	2	105966709	106003549	-1	99349	Dnajc24	protein_coding	ENSG00000170946	DNAJC24	265.471	0.030998	0.0758449	0.408703	0.682758	0.999941	Cb0
Cb	ENSMUSG00000074981	2	106003336	106406151	1		Dcdc5	unitary_pseudogene	NA	NA	22.9251	-0.214215	0.210939	-1.01553	0.309854	0.999941	Cb3
Cb	ENSMUSG00000085218	2	106642914	106650364	-1		BB218582	processed_transcript	NA	NA	55.257	0.197845	0.133354	1.48361	0.137912	0.999941	Cb7
Cb	ENSMUSG00000016386	2	106693269	106868356	1	77015	Mpped2	protein_coding	ENSG00000066382	MPPED2	564.075	0.069425	0.0668437	1.03862	0.298983	0.999941	Cb0
Cb	ENSMUSG00000027122	2	106962527	106974424	-1	212772	Arl14ep	protein_coding	ENSG00000152219	ARL14EP	1647.37	-0.0172274	0.0452866	-0.380408	0.703642	0.999941	Cb2
Cb	ENSMUSG00000042604	2	107290639	107298502	1	16492	Kcna4	protein_coding	ENSG00000182255	KCNA4	126.429	-0.0994596	0.0989373	-1.00528	0.314762	0.999941	Cb3
Cb	ENSMUSG00000063684	2	108948806	108950233	1		Gm13910	processed_pseudogene	NA	NA	28.1463	-0.122025	0.185411	-0.658135	0.510452	0.999941	Cb1
Cb	ENSMUSG00000057234	2	109092297	109280748	-1	76894	Mettl15	protein_coding	ENSG00000169519	METTL15	192.365	-0.0461593	0.0677053	-0.681768	0.495386	0.999941	Cb2
Cb	ENSMUSG00000027115	2	109280738	109341747	1	228421	Kif18a	protein_coding	ENSG00000121621	KIF18A	60.8896	-0.0386316	0.136583	-0.282843	0.777297	0.999941	Cb2
Cb	ENSMUSG00000048482	2	109674700	109727007	1	12064	Bdnf	protein_coding	ENSG00000176697	BDNF	608.331	-0.0807109	0.0851352	-0.948033	0.343113	0.999941	Cb2
Cb	ENSMUSG00000027162	2	109890853	109901003	1	22343	Lin7c	protein_coding	ENSG00000148943	LIN7C	4305.46	-0.0288578	0.0657647	-0.438804	0.660804	0.999941	Cb2
Cb	ENSMUSG00000050199	2	109917647	110014257	1	107515	Lgr4	protein_coding	ENSG00000205213	LGR4	1964.99	0.0180779	0.0460531	0.392545	0.694655	0.999941	Cb2
Cb	ENSMUSG00000027160	2	110017817	110173360	1	68201	Ccdc34	protein_coding	ENSG00000109881	CCDC34	279.465	0.0174551	0.0783926	0.222663	0.823798	0.999941	Cb9
Cb	ENSMUSG00000041660	2	110262697	110314560	-1	170442	Bbox1	protein_coding	ENSG00000129151	BBOX1	340.72	-0.0683433	0.0732915	-0.932486	0.351086	0.999941	Cb11
Cb	ENSMUSG00000074971	2	110360917	110363183	-1	67606	Fibin	protein_coding	ENSG00000176971	FIBIN	209.411	0.016936	0.075915	0.223092	0.823464	0.999941	Cb5
Cb	ENSMUSG00000074968	2	110655201	110950923	-1	228432	Ano3	protein_coding	ENSG00000134343	ANO3	1507.44	0.0570479	0.0609382	0.936159	0.349191	0.999941	Cb3
Cb	ENSMUSG00000050808	2	110721340	110739527	1	269328	Muc15	protein_coding	ENSG00000169550	MUC15	61.2893	-0.134928	0.148863	-0.906392	0.364728	0.999941	Cb2
Cb	ENSMUSG00000027134	2	112239468	112247111	1	99010	Lpcat4	protein_coding	ENSG00000176454	LPCAT4	2707.54	-0.0115966	0.0508707	-0.227963	0.819675	0.999941	Cb1
Cb	ENSMUSG00000027133	2	112261926	112263269	1	66181	Nop10	protein_coding	ENSG00000182117	NOP10	833.719	0.0192982	0.0712076	0.271014	0.786381	0.999941	Cb1
Cb	ENSMUSG00000027130	2	112265825	112363163	1	107723	Slc12a6	protein_coding	ENSG00000140199	SLC12A6	3824.11	0.0461329	0.0380633	1.212	0.225511	0.999941	Cb2
Cb	ENSMUSG00000027131	2	112363011	112368027	-1	68032	Emc4	protein_coding	ENSG00000128463	EMC4	2271.48	0.00803276	0.0337321	0.238134	0.811777	0.999941	Cb1
Cb	ENSMUSG00000027132	2	112379211	112414240	1	72425	Katnbl1	protein_coding	ENSG00000134152	KATNBL1	627.126	0.00434743	0.0685001	0.0634661	0.949395	0.999941	Cb2
Cb	ENSMUSG00000055943	2	112454997	112472162	1	73024	Emc7	protein_coding	ENSG00000134153	EMC7	4919.37	-0.0303052	0.0294893	-1.02767	0.304107	0.999941	Cb2
Cb	ENSMUSG00000003604	2	112492964	112634573	1	74268	Aven	protein_coding	ENSG00000169857	AVEN	337.002	-0.116592	0.0620409	-1.87928	0.0602067	0.999941	Cb1
Cb	ENSMUSG00000057378	2	112631355	113217096	-1	20192	Ryr3	protein_coding	ENSG00000198838	RYR3	1208.88	0.00745013	0.0903341	0.0824731	0.93427	0.999941	Cb3
Cb	ENSMUSG00000044042	2	113327736	113716767	1	14260	Fmn1	protein_coding	ENSG00000248905	FMN1	363.311	-0.00755696	0.0903165	-0.0836721	0.933317	0.999941	Cb3
Cb	ENSMUSG00000074934	2	113746164	113758646	-1	23892	Grem1	protein_coding	ENSG00000166923	GREM1	109.884	0.114472	0.109125	1.049	0.29418	0.999941	Cb2
Cb	ENSMUSG00000023236	2	113776362	113829121	-1	20394	Scg5	protein_coding	ENSG00000166922	SCG5	4753.7	0.0340471	0.050503	0.67416	0.50021	0.999941	Cb1
Cb	ENSMUSG00000041219	2	113831492	113848661	-1	228482	Arhgap11a	protein_coding	ENSG00000198826	ARHGAP11A	141.243	0.0804403	0.0964873	0.833688	0.404457	0.999941	Cb3
Cb	ENSMUSG00000068615	2	114009601	114013619	-1	14617	Gjd2	protein_coding	ENSG00000159248	GJD2	373.287	-0.0282714	0.0762419	-0.370812	0.710778	0.999941	Cb3
Cb	ENSMUSG00000087694	2	114013602	114032292	1		A530058N18Rik	processed_transcript	NA	NA	144.29	0.0563902	0.117284	0.480802	0.630657	0.999941	Cb5
Cb	ENSMUSG00000040383	2	114101170	114187024	-1	11834	Aqr	protein_coding	ENSG00000021776	AQR	1665.51	0.0131235	0.0664632	0.197455	0.843472	0.999941	Cb2
Cb	ENSMUSG00000040321	2	114193461	114201469	-1	228491	Zfp770	protein_coding	ENSG00000198146	ZNF770	1113.01	0.00870443	0.0571508	0.152306	0.878945	0.999941	Cb2
Cb	ENSMUSG00000057147	2	114516416	114654964	-1	66632	Dph6	protein_coding	ENSG00000134146	DPH6	473.025	0.0346166	0.0573521	0.60358	0.546123	0.999941	Cb3
Cb	ENSMUSG00000085222	2	114854093	115043972	1		Gm13974	lincRNA	NA	NA	4.80991	-0.895941	0.469966	-1.90639	0.056599	0.999941
Cb	ENSMUSG00000040282	2	115581716	115778768	1	399568	BC052040	protein_coding	ENSG00000186073	C15orf41	234.965	-0.018845	0.0626374	-0.300858	0.763523	0.999941	Cb6
Cb	ENSMUSG00000027210	2	115863064	116065839	-1	17536	Meis2	protein_coding	ENSG00000134138	MEIS2	541.534	-0.225786	0.282448	-0.79939	0.424064	0.999941	Cb5
Cb	ENSMUSG00000085316	2	116900152	116912791	1		D330050G23Rik	lincRNA	NA	NA	60.4679	0.160816	0.130476	1.23253	0.21775	0.999941	Cb2
Cb	ENSMUSG00000027351	2	117121374	117182279	1	114715	Spred1	protein_coding	ENSG00000166068	SPRED1	5530.4	-0.0123441	0.0628691	-0.196346	0.844339	0.999941	Cb2
Cb	ENSMUSG00000027349	2	117249739	117271540	1	68215	Fam98b	protein_coding	ENSG00000171262	FAM98B	1473.96	-0.00662295	0.0461093	-0.143636	0.885788	0.999941	Cb4
Cb	ENSMUSG00000027347	2	117279993	117343001	-1	19419	Rasgrp1	protein_coding	ENSG00000172575	RASGRP1	1755.26	-0.044064	0.0408109	-1.07971	0.280271	0.999941	Cb2
Cb	ENSMUSG00000040152	2	118111876	118127133	1	21825	Thbs1	protein_coding	ENSG00000137801	THBS1	168.183	-0.188704	0.156169	-1.20833	0.226919	0.999941	Cb2
Cb	ENSMUSG00000027344	2	118204888	118256966	-1	71313	Fsip1	protein_coding	ENSG00000150667	FSIP1	7.31412	-0.0716824	0.326767	-0.219369	0.826363	0.999941
Cb	ENSMUSG00000040133	2	118277110	118373419	-1	381413	Gpr176	protein_coding	ENSG00000166073	GPR176	303.26	0.0718867	0.0683627	1.05155	0.293007	0.999941	Cb6
Cb	ENSMUSG00000005102	2	118388618	118475234	1	27103	Eif2ak4	protein_coding	ENSG00000128829	EIF2AK4	1057.05	-0.0105578	0.0509082	-0.20739	0.835706	0.999941	Cb2
Cb	ENSMUSG00000009549	2	118475850	118479711	-1	20813,102642637	Srp14	protein_coding	ENSG00000140319	SRP14	1870.7	0.00911459	0.0555345	0.164125	0.869633	0.999941	Cb1
Cb	ENSMUSG00000040093	2	118528757	118549687	-1	171543	Bmf	protein_coding	ENSG00000104081	BMF	545.478	-0.129388	0.0965327	-1.34035	0.180132	0.999941	Cb7
Cb	ENSMUSG00000040084	2	118598211	118641591	1	12236	Bub1b	protein_coding	ENSG00000156970	BUB1B	229.879	-0.176512	0.178684	-0.987846	0.323228	0.999941	Cb0
Cb	ENSMUSG00000074923	2	118663303	118698020	1	214230	Pak6	protein_coding	ENSG00000137843	PAK6	122.169	-0.101792	0.110447	-0.921635	0.356719	0.999941	Cb5
Cb	ENSMUSG00000078137	2	118699103	118703963	-1	383787	Ankrd63	protein_coding	ENSG00000230778	ANKRD63	7.50585	0.404556	0.396297	1.02084	0.30733	0.999941
Cb	ENSMUSG00000040061	2	118707517	118728438	-1	18796	Plcb2	protein_coding	ENSG00000137841	PLCB2	32.3029	-0.0914628	0.15596	-0.586451	0.557573	0.999941	Cb5
Cb	ENSMUSG00000074918	2	118745758	118748810	1		Inafm2	antisense	NA	NA	1062.99	-0.0503231	0.033283	-1.51198	0.13054	0.999941	Cb4
Cb	ENSMUSG00000045838	2	118754158	118762661	-1	214239	A430105I19Rik	protein_coding	ENSG00000188549	C15orf52	546.992	0.0194808	0.0710673	0.274117	0.783994	0.999941	Cb2
Cb	ENSMUSG00000040035	2	118779719	118811293	1	214240	Disp2	protein_coding	ENSG00000140323	DISP2	9198.81	-0.00816034	0.0929775	-0.0877669	0.930062	0.999941	Cb3
Cb	ENSMUSG00000027331	2	118814003	118853957	1	51944	Knstrn	protein_coding	ENSG00000128944	KNSTRN	73.9705	0.107873	0.112336	0.960271	0.336919	0.999941	Cb2
Cb	ENSMUSG00000027332	2	118861954	118882909	1	56357	Ivd	protein_coding	ENSG00000128928	IVD	3966.16	0.0444576	0.0371225	1.19759	0.231076	0.999941	Cb4
Cb	ENSMUSG00000040007	2	118900377	118924528	1	228536	Bahd1	protein_coding	ENSG00000140320	BAHD1	901.767	-0.0260773	0.06348	-0.410795	0.681223	0.999941	Cb4
Cb	ENSMUSG00000074916	2	118926496	118928585	1	72136	Chst14	protein_coding	ENSG00000169105	CHST14	98.3044	-0.0640325	0.104675	-0.611726	0.540719	0.999941	Cb1
Cb	ENSMUSG00000039983	2	119017779	119029393	-1	269336	Ccdc32	protein_coding	ENSG00000128891	C15orf57	898.548	0.0249698	0.0425784	0.586444	0.557577	0.999941	Cb1
Cb	ENSMUSG00000027324	2	119034790	119039769	1	271842	Rpusd2	protein_coding	ENSG00000166133	RPUSD2	149.699	-0.00967006	0.0845463	-0.114376	0.90894	0.999941	Cb2
Cb	ENSMUSG00000027326	2	119047119	119105501	1	76464	Casc5	protein_coding	NA	NA	6.73631	-0.424126	0.389825	-1.08799	0.276598	0.999941
Cb	ENSMUSG00000027323	2	119112793	119147445	1	19361	Rad51	protein_coding	ENSG00000051180	RAD51	80.623	0.0180399	0.100496	0.179508	0.857539	0.999941	Cb1
Cb	ENSMUSG00000070730	2	119137001	119157034	-1	67809	Rmdn3	protein_coding	ENSG00000137824	RMDN3	4357.75	-0.0336597	0.0518342	-0.649372	0.516098	0.999941	Cb4
Cb	ENSMUSG00000046814	2	119167773	119172390	1	320415	Gchfr	protein_coding	ENSG00000137880	GCHFR	46.4657	-0.0155519	0.157707	-0.0986132	0.921445	0.999941	Cb4
Cb	ENSMUSG00000034278	2	119172500	119208795	-1	69408	Dnajc17	protein_coding	ENSG00000104129	DNAJC17	275.719	0.0408309	0.068069	0.599846	0.548609	0.999941	Cb4
Cb	ENSMUSG00000068580	2	119208617	119217049	1	72008	Zfyve19	protein_coding	ENSG00000166140	ZFYVE19	718.882	-0.017644	0.0453936	-0.388689	0.697506	0.999941	Cb1
Cb	ENSMUSG00000027315	2	119237362	119249527	1	20732	Spint1	protein_coding	ENSG00000166145	SPINT1	10.9908	-0.170276	0.294735	-0.577726	0.563449	0.999941
Cb	ENSMUSG00000034226	2	119269201	119271272	-1	228543	Rhov	protein_coding	ENSG00000104140	RHOV	144.224	-0.0652107	0.0941555	-0.692585	0.48857	0.999941	Cb1
Cb	ENSMUSG00000034216	2	119288740	119298453	1	228545	Vps18	protein_coding	ENSG00000104142	VPS18	1380.38	-0.0593093	0.096065	-0.617387	0.53698	0.999941	Cb1
Cb	ENSMUSG00000074912	2	119321187	119326194	-1		Gm14207	processed_transcript	NA	NA	6.21555	-0.0777847	0.369022	-0.210786	0.833054	0.999941
Cb	ENSMUSG00000027314	2	119325784	119335962	1	54485	Dll4	protein_coding	ENSG00000128917	DLL4	91.4083	-0.243781	0.128759	-1.89331	0.0583171	0.999941	Cb10
Cb	ENSMUSG00000027313	2	119351229	119354381	1	69065	Chac1	protein_coding	ENSG00000128965	CHAC1	190.843	-0.0409116	0.0943775	-0.433489	0.66466	0.999941	Cb1
Cb	ENSMUSG00000034154	2	119373042	119477687	-1	68142	Ino80	protein_coding	ENSG00000128908	INO80	1716.8	0.0466461	0.0441051	1.05761	0.290232	0.999941	Cb2
Cb	ENSMUSG00000048647	2	119516505	119547627	-1	241624	Exd1	protein_coding	ENSG00000178997	EXD1	95.6933	0.0528645	0.0912825	0.57913	0.562501	0.999941	Cb0
Cb	ENSMUSG00000014077	2	119547697	119587027	1	56398	Chp1	protein_coding	ENSG00000187446	CHP1	4209.94	0.0233395	0.0387737	0.601942	0.547213	0.999941	Cb11
Cb	ENSMUSG00000085438	2	119594297	119607502	1		1700020I14Rik	lincRNA	NA	NA	28927.5	-0.0234506	0.0446343	-0.525393	0.59931	0.999941	Cb2
Cb	ENSMUSG00000072980	2	119609512	119618469	-1	70645,100862416,100862454	Oip5	protein_coding	ENSG00000104147	OIP5	13.058	0.0760455	0.256367	0.296628	0.766751	0.999941	Cb4
Cb	ENSMUSG00000027306	2	119618298	119651244	1	108907	Nusap1	protein_coding	ENSG00000137804	NUSAP1	16.6747	-0.191515	0.221797	-0.863472	0.387878	0.999941	Cb5
Cb	ENSMUSG00000027305	2	119655446	119662827	-1	69702	Ndufaf1	protein_coding	ENSG00000137806	NDUFAF1	824.378	0.0202561	0.0441286	0.459025	0.646216	0.999941	Cb1
Cb	ENSMUSG00000027304	2	119675068	119735407	1	76246	Rtf1	protein_coding	ENSG00000137815	RTF1	2314.78	-0.0201935	0.0459211	-0.439743	0.660123	0.999941	Cb8
Cb	ENSMUSG00000027296	2	119742337	119751263	1	228550	Itpka	protein_coding	ENSG00000137825	ITPKA	1799.6	-0.152239	0.153431	-0.992226	0.321087	0.999941	Cb4
Cb	ENSMUSG00000027297	2	119751320	119760431	-1	17005	Ltk	protein_coding	ENSG00000062524	LTK	416.995	0.070738	0.0552559	1.28019	0.200479	0.999941	Cb4
Cb	ENSMUSG00000034032	2	119763304	119787537	-1	68925	Rpap1	protein_coding	ENSG00000103932	RPAP1	870.72	0.0275773	0.0521646	0.528659	0.597042	0.999941	Cb8
Cb	ENSMUSG00000027298	2	119797733	119818104	1	22174	Tyro3	protein_coding	ENSG00000092445	TYRO3	7825.14	0.0112324	0.0446237	0.251714	0.801262	0.999941	Cb4
Cb	ENSMUSG00000033943	2	119897228	119969581	1	29808	Mga	protein_coding	ENSG00000174197	MGA	3935.48	0.0228763	0.0495071	0.462082	0.644023	0.999941	Cb2
Cb	ENSMUSG00000033902	2	119972699	120027408	1	26390	Mapkbp1	protein_coding	ENSG00000137802	MAPKBP1	2680.43	0.00940107	0.0454915	0.206656	0.836279	0.999941	Cb2
Cb	ENSMUSG00000098789	2	120027483	120032594	1	433466	Jmjd7	protein_coding	ENSG00000243789	JMJD7	16.6946	-0.0486199	0.217006	-0.224049	0.822719	0.999941	Cb3
Cb	ENSMUSG00000098488	2	120033417	120043030	1	211429	Pla2g4b	protein_coding	ENSG00000243708	PLA2G4B	114.109	0.0120709	0.0923819	0.130663	0.896042	0.999941	Cb2
Cb	ENSMUSG00000074899	2	120046157	120085772	-1		Sptbn5	protein_coding	ENSG00000137877	SPTBN5	26.6108	-0.171194	0.199418	-0.85847	0.390633	0.999941	Cb5
Cb	ENSMUSG00000027293	2	120089175	120154606	-1	98878	Ehd4	protein_coding	ENSG00000103966	EHD4	545.47	0.0155175	0.0736131	0.210799	0.833044	0.999941	Cb1
Cb	ENSMUSG00000050211	2	120166412	120245335	-1	329502	Pla2g4e	protein_coding	ENSG00000188089	PLA2G4E	239.576	0.142749	0.163167	0.874865	0.381647	0.999941	Cb2
Cb	ENSMUSG00000027291	2	120316461	120353137	-1	269338	Vps39	protein_coding	ENSG00000166887	VPS39	3033.92	0.0620827	0.0299319	2.07414	0.0380668	0.999941	Cb3
Cb	ENSMUSG00000033808	2	120355312	120404113	-1	211499	Tmem87a	protein_coding	ENSG00000103978	TMEM87A	1472.65	0.000989063	0.0432304	0.0228789	0.981747	0.999941	Cb2
Cb	ENSMUSG00000062646	2	120403896	120461700	1	76051	Ganc	protein_coding	ENSG00000214013	GANC	477.739	-0.0058065	0.0528377	-0.109893	0.912494	0.999941	Cb3
Cb	ENSMUSG00000079110	2	120456019	120504913	1	12335	Capn3	protein_coding	ENSG00000092529	CAPN3	57.2691	-0.215245	0.14291	-1.50616	0.132026	0.999941	Cb5
Cb	ENSMUSG00000027288	2	120506820	120563843	-1	20402	Zfp106	protein_coding	ENSG00000103994	ZNF106	7833.81	0.0216138	0.0263875	0.81909	0.412735	0.999941	Cb3
Cb	ENSMUSG00000027287	2	120567671	120601255	1	20619	Snap23	protein_coding	ENSG00000092531	SNAP23	724.628	-0.0292698	0.0481684	-0.607655	0.543416	0.999941	Cb2
Cb	ENSMUSG00000027286	2	120604238	120609520	-1	66606	Lrrc57	protein_coding	ENSG00000180979	LRRC57	870.459	0.0130561	0.0490642	0.266103	0.79016	0.999941	Cb1
Cb	ENSMUSG00000027285	2	120609383	120621560	1	66296	Haus2	protein_coding	ENSG00000137814	HAUS2	691.724	0.137765	0.0594351	2.3179	0.0204546	0.999941	Cb3
Cb	ENSMUSG00000033705	2	120629126	120731895	1	668880	Stard9	protein_coding	ENSG00000159433	STARD9	1133.08	0.0111661	0.0726953	0.153601	0.877924	0.999941	Cb3
Cb	ENSMUSG00000027284	2	120716154	120850128	-1	68968	Cdan1	protein_coding	ENSG00000140326	CDAN1	1781.84	-0.000564124	0.0327864	-0.0172061	0.986272	0.999941	Cb2
[truncated: 52,849 more rows]
