# Supplementary material for: Transcriptional consequences of MBD5 disruption in mouse brain and CRISPR-derived neurons
Source: Mol Autism. 2020 Jun 5;11:45. doi: 10.1186/s13229-020-00354-1 (PMC7275313; doi:10.1186/s13229-020-00354-1)
Supplement: Supplementary file 1 — Additional file 1: Table S1. Information of mouse samples collected. Table S2. Guide RNAs used for MBD5 gene editing. Table S3. Complete list of all expressed genes tested for differential expression in each mouse brain region, corresponding statistics and co-expression module assignment. Table S4. Genes that showed regulation in the same direction at nominal significance in at least one mouse brain region and at least one cell line. Table S5. Description of the gene lists with relevance to neuronal development and function and corresponding publications. Table S6. Complete delineation of genes comprising the gene lists in Supplementary Table 5. Table S7. Complete list of all expressed genes tested for differential expression in NPCs and neurons and corresponding statistics. [file 13229_2020_354_MOESM1_ESM.zip › Supplementary_Table_4.xlsx]

## Sheet: dataDF
geneId	chr	start	end	strand	entrez	symbol	name	type	mmGeneId	mmName	CbUp	CxUp	StUp	NpcUp	NeurUp	CbDown	CxDown	StDown	NpcDown	NeurDown
ENSG00000180616	17	71161151	71167185	1	6752	SSTR2	SSTR2	protein_coding	ENSMUSG00000047904	Sstr2	TRUE	FALSE	FALSE	FALSE	TRUE	FALSE	FALSE	FALSE	FALSE	FALSE
ENSG00000175426	5	95726119	95769847	-1	5122	PCSK1	PCSK1	protein_coding	ENSMUSG00000021587	Pcsk1	TRUE	FALSE	FALSE	FALSE	TRUE	FALSE	FALSE	FALSE	FALSE	FALSE
ENSG00000146374	6	127439749	127518910	1	84870	RSPO3	RSPO3	protein_coding	ENSMUSG00000019880	Rspo3	TRUE	FALSE	FALSE	FALSE	TRUE	FALSE	FALSE	FALSE	FALSE	FALSE
ENSG00000185567	14	105403581	105444694	-1	113146	AHNAK2	AHNAK2	protein_coding	ENSMUSG00000072812	Ahnak2	TRUE	FALSE	FALSE	TRUE	FALSE	FALSE	FALSE	FALSE	FALSE	FALSE
ENSG00000128965	15	41245160	41248710	1	79094	CHAC1	CHAC1	protein_coding	ENSMUSG00000027313	Chac1	FALSE	TRUE	FALSE	TRUE	FALSE	FALSE	FALSE	FALSE	FALSE	FALSE
ENSG00000171532	17	37759789	37766030	-1	4761	NEUROD2	NEUROD2	protein_coding	ENSMUSG00000038255	Neurod2	FALSE	TRUE	FALSE	FALSE	TRUE	FALSE	FALSE	FALSE	FALSE	FALSE
ENSG00000178038	3	46710487	46735194	-1	259173	ALS2CL	ALS2CL	protein_coding	ENSMUSG00000044037	Als2cl	FALSE	TRUE	FALSE	FALSE	TRUE	FALSE	FALSE	FALSE	FALSE	FALSE
ENSG00000118898	16	4932508	5010742	-1	5493	PPL	PPL	protein_coding	ENSMUSG00000039457	Ppl	FALSE	TRUE	FALSE	TRUE	FALSE	TRUE	FALSE	FALSE	FALSE	FALSE
ENSG00000188064	22	46316242	46373009	-1	7477	WNT7B	WNT7B	protein_coding	ENSMUSG00000022382	Wnt7b	FALSE	TRUE	FALSE	TRUE	FALSE	FALSE	FALSE	FALSE	FALSE	FALSE
ENSG00000185652	12	5541278	5630702	1	4908	NTF3	NTF3	protein_coding	ENSMUSG00000049107	Ntf3	FALSE	TRUE	FALSE	TRUE	FALSE	FALSE	FALSE	FALSE	FALSE	FALSE
ENSG00000171246	17	78440948	78451643	-1	4884	NPTX1	NPTX1	protein_coding	ENSMUSG00000025582	Nptx1	FALSE	TRUE	FALSE	TRUE	FALSE	FALSE	FALSE	FALSE	FALSE	FALSE
ENSG00000151012	4	139085251	139163503	-1	23657	SLC7A11	SLC7A11	protein_coding	ENSMUSG00000027737	Slc7a11	FALSE	FALSE	TRUE	TRUE	TRUE	FALSE	FALSE	FALSE	FALSE	FALSE
ENSG00000101255	20	361261	378203	1	57761	TRIB3	TRIB3	protein_coding	ENSMUSG00000032715	Trib3	FALSE	FALSE	TRUE	TRUE	FALSE	TRUE	FALSE	FALSE	FALSE	FALSE
ENSG00000018236	12	41086244	41466220	1	1272	CNTN1	CNTN1	protein_coding	ENSMUSG00000055022	Cntn1	FALSE	FALSE	TRUE	FALSE	TRUE	FALSE	FALSE	FALSE	FALSE	FALSE
ENSG00000182916	X	102585124	102587254	1	56849	TCEAL7	TCEAL7	protein_coding	ENSMUSG00000079428	Tceal7	FALSE	FALSE	TRUE	TRUE	FALSE	FALSE	FALSE	FALSE	FALSE	FALSE
ENSG00000175073	8	67540722	67579452	-1	80124	VCPIP1	VCPIP1	protein_coding	ENSMUSG00000045210	Vcpip1	FALSE	FALSE	TRUE	FALSE	FALSE	FALSE	TRUE	FALSE	TRUE	FALSE
ENSG00000124191	20	42543504	42698256	1	84969	TOX2	TOX2	protein_coding	ENSMUSG00000074607	Tox2	FALSE	FALSE	TRUE	FALSE	FALSE	TRUE	FALSE	FALSE	FALSE	TRUE
ENSG00000138061	2	38294116	38337044	-1	1545	CYP1B1	CYP1B1	protein_coding	ENSMUSG00000024087	Cyp1b1	FALSE	FALSE	FALSE	FALSE	TRUE	FALSE	FALSE	TRUE	TRUE	FALSE
ENSG00000145423	4	154701744	154710272	-1	6423	SFRP2	SFRP2	protein_coding	ENSMUSG00000027996	Sfrp2	FALSE	FALSE	FALSE	FALSE	FALSE	TRUE	FALSE	FALSE	TRUE	FALSE
ENSG00000146426	6	155153831	155578857	1	26230	TIAM2	TIAM2	protein_coding	ENSMUSG00000023800	Tiam2	FALSE	FALSE	FALSE	FALSE	FALSE	TRUE	FALSE	FALSE	TRUE	FALSE
ENSG00000184221	21	34442450	34444726	1	116448	OLIG1	OLIG1	protein_coding	ENSMUSG00000046160	Olig1	FALSE	FALSE	FALSE	FALSE	FALSE	TRUE	TRUE	FALSE	TRUE	TRUE
ENSG00000100473	14	31343720	31364271	1	1690	COCH	COCH	protein_coding	ENSMUSG00000020953	Coch	FALSE	FALSE	FALSE	FALSE	FALSE	TRUE	FALSE	TRUE	TRUE	FALSE
ENSG00000139364	12	125671382	126146917	1	114795	TMEM132B	TMEM132B	protein_coding	ENSMUSG00000070498	Tmem132b	FALSE	FALSE	FALSE	FALSE	FALSE	TRUE	FALSE	FALSE	TRUE	FALSE
ENSG00000170624	5	155297354	156194799	1	6444	SGCD	SGCD	protein_coding	ENSMUSG00000020354	Sgcd	FALSE	FALSE	FALSE	FALSE	FALSE	TRUE	FALSE	FALSE	TRUE	FALSE
ENSG00000155760	2	202899310	202903160	1	8324	FZD7	FZD7	protein_coding	ENSMUSG00000041075	Fzd7	FALSE	FALSE	FALSE	FALSE	FALSE	TRUE	FALSE	FALSE	TRUE	FALSE
ENSG00000041353	18	52385091	52562747	1	5874	RAB27B	RAB27B	protein_coding	ENSMUSG00000024511	Rab27b	FALSE	FALSE	FALSE	FALSE	FALSE	TRUE	TRUE	FALSE	FALSE	TRUE
ENSG00000064655	20	45523263	45817492	1	2139	EYA2	EYA2	protein_coding	ENSMUSG00000017897	Eya2	FALSE	FALSE	FALSE	FALSE	FALSE	TRUE	FALSE	FALSE	TRUE	FALSE
ENSG00000151640	10	134000404	134019280	1	10570	DPYSL4	DPYSL4	protein_coding	ENSMUSG00000025478	Dpysl4	FALSE	FALSE	FALSE	FALSE	FALSE	TRUE	FALSE	FALSE	FALSE	TRUE
ENSG00000115461	2	217536828	217560248	-1	3488	IGFBP5	IGFBP5	protein_coding	ENSMUSG00000026185	Igfbp5	FALSE	FALSE	FALSE	FALSE	FALSE	TRUE	FALSE	FALSE	TRUE	FALSE
ENSG00000173992	11	66360292	66373490	1	9973	CCS	CCS	protein_coding	ENSMUSG00000034108	Ccs	FALSE	FALSE	FALSE	FALSE	FALSE	TRUE	FALSE	FALSE	FALSE	TRUE
ENSG00000079102	8	92967203	93115514	-1	862	RUNX1T1	RUNX1T1	protein_coding	ENSMUSG00000006586	Runx1t1	FALSE	FALSE	FALSE	FALSE	FALSE	TRUE	TRUE	FALSE	TRUE	FALSE
ENSG00000113578	5	141971743	142077617	-1	2246	FGF1	FGF1	protein_coding	ENSMUSG00000036585	Fgf1	FALSE	FALSE	FALSE	FALSE	FALSE	TRUE	FALSE	FALSE	TRUE	FALSE
ENSG00000154764	3	13857755	13921618	-1	7476	WNT7A	WNT7A	protein_coding	ENSMUSG00000030093	Wnt7a	FALSE	FALSE	FALSE	FALSE	FALSE	TRUE	FALSE	FALSE	TRUE	TRUE
ENSG00000165655	10	77157588	77161664	-1	84858	ZNF503	ZNF503	protein_coding	ENSMUSG00000039081	Zfp503	FALSE	FALSE	FALSE	FALSE	FALSE	TRUE	FALSE	FALSE	TRUE	FALSE
ENSG00000112742	6	80713604	80752244	1	7272	TTK	TTK	protein_coding	ENSMUSG00000038379	Ttk	FALSE	FALSE	FALSE	FALSE	FALSE	TRUE	FALSE	FALSE	TRUE	FALSE
ENSG00000141753	17	38599702	38613983	1	3487	IGFBP4	IGFBP4	protein_coding	ENSMUSG00000017493	Igfbp4	FALSE	FALSE	FALSE	FALSE	FALSE	TRUE	FALSE	FALSE	FALSE	TRUE
ENSG00000123933	4	2249159	2264021	-1	100616358,10608	MXD4	MXD4	protein_coding	ENSMUSG00000037235	Mxd4	FALSE	FALSE	FALSE	FALSE	FALSE	TRUE	FALSE	TRUE	TRUE	FALSE
ENSG00000125968	20	30193086	30194318	1	3397	ID1	ID1	protein_coding	ENSMUSG00000042745	Id1	FALSE	FALSE	FALSE	FALSE	FALSE	TRUE	FALSE	TRUE	TRUE	FALSE
ENSG00000170561	5	2745959	2752969	-1	153572	IRX2	IRX2	protein_coding	ENSMUSG00000001504	Irx2	FALSE	FALSE	FALSE	FALSE	FALSE	TRUE	FALSE	FALSE	FALSE	TRUE
ENSG00000138639	4	86396267	86923823	1	83478	ARHGAP24	ARHGAP24	protein_coding	ENSMUSG00000057315	Arhgap24	FALSE	FALSE	FALSE	FALSE	FALSE	TRUE	FALSE	FALSE	TRUE	TRUE
ENSG00000084636	1	32117848	32169920	-1	1307	COL16A1	COL16A1	protein_coding	ENSMUSG00000040690	Col16a1	FALSE	FALSE	FALSE	FALSE	FALSE	TRUE	FALSE	FALSE	TRUE	FALSE
ENSG00000150551	2	133402426	133429152	-1	116372	LYPD1	LYPD1	protein_coding	ENSMUSG00000026344	Lypd1	FALSE	FALSE	FALSE	FALSE	FALSE	TRUE	FALSE	FALSE	TRUE	FALSE
ENSG00000165029	9	107543283	107690518	-1	19	ABCA1	ABCA1	protein_coding	ENSMUSG00000015243	Abca1	FALSE	FALSE	FALSE	FALSE	FALSE	TRUE	TRUE	FALSE	TRUE	FALSE
ENSG00000156076	12	65444406	65515346	-1	11197	WIF1	WIF1	protein_coding	ENSMUSG00000020218	Wif1	FALSE	FALSE	FALSE	FALSE	FALSE	TRUE	FALSE	FALSE	TRUE	FALSE
ENSG00000101335	20	35169887	35178228	1	10398	MYL9	MYL9	protein_coding	ENSMUSG00000067818	Myl9	FALSE	FALSE	FALSE	FALSE	FALSE	TRUE	FALSE	FALSE	TRUE	FALSE
ENSG00000156804	8	124510129	124553446	-1	114907	FBXO32	FBXO32	protein_coding	ENSMUSG00000022358	Fbxo32	FALSE	FALSE	FALSE	FALSE	FALSE	TRUE	TRUE	TRUE	FALSE	TRUE
ENSG00000165124	9	113127531	113342160	-1	79987	SVEP1	SVEP1	protein_coding	ENSMUSG00000028369	Svep1	FALSE	FALSE	FALSE	FALSE	FALSE	TRUE	FALSE	FALSE	TRUE	FALSE
ENSG00000087303	14	52471521	52535712	-1	22795	NID2	NID2	protein_coding	ENSMUSG00000021806	Nid2	FALSE	FALSE	FALSE	FALSE	FALSE	TRUE	FALSE	FALSE	TRUE	FALSE
ENSG00000165886	10	99258625	99330966	1	80019	UBTD1	UBTD1	protein_coding	ENSMUSG00000025171	Ubtd1	FALSE	FALSE	FALSE	FALSE	FALSE	TRUE	FALSE	FALSE	FALSE	TRUE
ENSG00000177374	17	1957448	1962981	1	3090	HIC1	HIC1	protein_coding	ENSMUSG00000043099	Hic1	FALSE	FALSE	FALSE	FALSE	FALSE	TRUE	FALSE	FALSE	TRUE	FALSE
ENSG00000148175	9	124101355	124132531	-1	2040	STOM	STOM	protein_coding	ENSMUSG00000026880	Stom	FALSE	FALSE	FALSE	FALSE	FALSE	TRUE	TRUE	FALSE	TRUE	TRUE
ENSG00000122547	7	36192758	36341152	1	80820	EEPD1	EEPD1	protein_coding	ENSMUSG00000036611	Eepd1	FALSE	FALSE	FALSE	FALSE	FALSE	FALSE	TRUE	FALSE	FALSE	TRUE
ENSG00000213639	2	28974506	29025806	1	5500	PPP1CB	PPP1CB	protein_coding	ENSMUSG00000014956	Ppp1cb	FALSE	FALSE	FALSE	FALSE	FALSE	FALSE	TRUE	FALSE	TRUE	FALSE
ENSG00000118503	6	138188351	138204449	1	7128	TNFAIP3	TNFAIP3	protein_coding	ENSMUSG00000019850	Tnfaip3	FALSE	FALSE	FALSE	FALSE	FALSE	FALSE	TRUE	FALSE	TRUE	FALSE
ENSG00000117461	1	46505812	46642160	-1	8503	PIK3R3	PIK3R3	protein_coding	ENSMUSG00000028698	Pik3r3	FALSE	FALSE	FALSE	FALSE	FALSE	FALSE	TRUE	FALSE	TRUE	FALSE
ENSG00000110675	11	107461817	107537505	1	643923,55531	ELMOD1	ELMOD1	protein_coding	ENSMUSG00000041986	Elmod1	FALSE	FALSE	FALSE	FALSE	FALSE	FALSE	TRUE	FALSE	TRUE	FALSE
ENSG00000064989	2	188207856	188313187	-1	10203	CALCRL	CALCRL	protein_coding	ENSMUSG00000059588	Calcrl	FALSE	FALSE	FALSE	FALSE	FALSE	FALSE	TRUE	FALSE	TRUE	TRUE
ENSG00000152818	6	144606837	145174170	1	7402	UTRN	UTRN	protein_coding	ENSMUSG00000019820	Utrn	FALSE	FALSE	FALSE	FALSE	FALSE	FALSE	TRUE	FALSE	TRUE	FALSE
ENSG00000138650	4	134070470	134129356	1	57575	PCDH10	PCDH10	protein_coding	ENSMUSG00000049100	Pcdh10	FALSE	FALSE	FALSE	FALSE	FALSE	FALSE	TRUE	FALSE	TRUE	FALSE
ENSG00000189184	4	138440072	138453648	-1	54510	PCDH18	PCDH18	protein_coding	ENSMUSG00000037892	Pcdh18	FALSE	FALSE	FALSE	FALSE	FALSE	FALSE	TRUE	FALSE	TRUE	FALSE
ENSG00000171444	5	112357796	112824527	-1	4163	MCC	MCC	protein_coding	ENSMUSG00000071856	Mcc	FALSE	FALSE	FALSE	FALSE	FALSE	FALSE	TRUE	FALSE	TRUE	FALSE
ENSG00000165757	10	30301729	30404423	-1	57608	KIAA1462	KIAA1462	protein_coding	ENSMUSG00000033960	9430020K01Rik	FALSE	FALSE	FALSE	FALSE	FALSE	FALSE	TRUE	FALSE	FALSE	TRUE
ENSG00000082497	1	210406144	210419976	1	56256	SERTAD4	SERTAD4	protein_coding	ENSMUSG00000016262	Sertad4	FALSE	FALSE	FALSE	FALSE	FALSE	FALSE	TRUE	FALSE	TRUE	FALSE
ENSG00000128655	2	178487980	178973066	-1	50940	PDE11A	PDE11A	protein_coding	ENSMUSG00000075270	Pde11a	FALSE	FALSE	FALSE	FALSE	FALSE	FALSE	TRUE	TRUE	TRUE	TRUE
ENSG00000217128	5	130977407	131132710	-1	96459	FNIP1	FNIP1	protein_coding	ENSMUSG00000035992	Fnip1	FALSE	FALSE	FALSE	FALSE	FALSE	FALSE	TRUE	FALSE	TRUE	FALSE
ENSG00000166068	15	38544527	38649450	1	161742	SPRED1	SPRED1	protein_coding	ENSMUSG00000027351	Spred1	FALSE	FALSE	FALSE	FALSE	FALSE	FALSE	TRUE	FALSE	TRUE	FALSE
ENSG00000136603	3	170075466	170114623	1	6498	SKIL	SKIL	protein_coding	ENSMUSG00000027660	Skil	FALSE	FALSE	FALSE	FALSE	FALSE	FALSE	TRUE	FALSE	TRUE	FALSE
ENSG00000075213	7	83585093	84122040	-1	10371	SEMA3A	SEMA3A	protein_coding	ENSMUSG00000028883	Sema3a	FALSE	FALSE	FALSE	FALSE	FALSE	FALSE	TRUE	FALSE	TRUE	FALSE
ENSG00000165659	13	72012098	72441330	-1	1602	DACH1	DACH1	protein_coding	ENSMUSG00000055639	Dach1	FALSE	FALSE	FALSE	FALSE	FALSE	FALSE	TRUE	FALSE	FALSE	TRUE
ENSG00000173208	12	39943835	40013553	-1	225	ABCD2	ABCD2	protein_coding	ENSMUSG00000055782	Abcd2	FALSE	FALSE	FALSE	FALSE	FALSE	FALSE	TRUE	FALSE	TRUE	FALSE
ENSG00000153250	2	161128662	161350305	-1	5937	RBMS1	RBMS1	protein_coding	ENSMUSG00000026970	Rbms1	FALSE	FALSE	FALSE	FALSE	FALSE	FALSE	TRUE	FALSE	FALSE	TRUE
ENSG00000044524	3	89156674	89531284	1	2042	EPHA3	EPHA3	protein_coding	ENSMUSG00000052504	Epha3	FALSE	FALSE	FALSE	FALSE	FALSE	FALSE	TRUE	TRUE	TRUE	TRUE
ENSG00000111817	6	116575336	116762424	1	29940	DSE	DSE	protein_coding	ENSMUSG00000039497	Dse	FALSE	FALSE	FALSE	FALSE	FALSE	FALSE	TRUE	FALSE	TRUE	FALSE
ENSG00000018408	3	149235022	149454501	-1	25937	WWTR1	WWTR1	protein_coding	ENSMUSG00000027803	Wwtr1	FALSE	FALSE	FALSE	FALSE	FALSE	FALSE	TRUE	FALSE	FALSE	TRUE
ENSG00000077522	1	236849754	236927931	1	88	ACTN2	ACTN2	protein_coding	ENSMUSG00000052374	Actn2	FALSE	FALSE	FALSE	FALSE	FALSE	FALSE	TRUE	TRUE	TRUE	FALSE
ENSG00000182263	2	164449906	164592522	-1	55137	FIGN	FIGN	protein_coding	ENSMUSG00000075324	Fign	FALSE	FALSE	FALSE	FALSE	FALSE	FALSE	TRUE	FALSE	TRUE	FALSE
ENSG00000176928	5	74323289	74326724	-1	51301	GCNT4	GCNT4	protein_coding	ENSMUSG00000091387	Gcnt4	FALSE	FALSE	FALSE	FALSE	FALSE	FALSE	TRUE	FALSE	TRUE	FALSE
ENSG00000198739	10	68685764	68859588	1	347731	LRRTM3	LRRTM3	protein_coding	ENSMUSG00000042846	Lrrtm3	FALSE	FALSE	FALSE	FALSE	FALSE	FALSE	TRUE	FALSE	TRUE	TRUE
ENSG00000100503	14	51186481	51297839	-1	51199	NIN	NIN	protein_coding	ENSMUSG00000021068	Nin	FALSE	FALSE	FALSE	FALSE	FALSE	FALSE	TRUE	FALSE	TRUE	FALSE
ENSG00000123159	19	14588572	14606944	-1	10755	GIPC1	GIPC1	protein_coding	ENSMUSG00000019433	Gipc1	FALSE	FALSE	FALSE	FALSE	FALSE	FALSE	TRUE	FALSE	FALSE	TRUE
ENSG00000118733	1	102268130	102462586	-1	118427	OLFM3	OLFM3	protein_coding	ENSMUSG00000027965	Olfm3	FALSE	FALSE	FALSE	FALSE	FALSE	FALSE	TRUE	FALSE	FALSE	TRUE
ENSG00000196549	3	154741913	154901497	1	4311	MME	MME	protein_coding	ENSMUSG00000027820	Mme	FALSE	FALSE	FALSE	FALSE	FALSE	FALSE	TRUE	FALSE	TRUE	FALSE
ENSG00000113209	5	140514800	140517703	1	26167	PCDHB5	PCDHB5	protein_coding	ENSMUSG00000045657	Pcdhb10	FALSE	FALSE	FALSE	FALSE	FALSE	FALSE	TRUE	FALSE	TRUE	FALSE
ENSG00000101445	20	37434348	37551667	1	26051	PPP1R16B	PPP1R16B	protein_coding	ENSMUSG00000037754	Ppp1r16b	FALSE	FALSE	FALSE	FALSE	FALSE	FALSE	TRUE	TRUE	TRUE	FALSE
ENSG00000144668	3	37493606	37865005	1	3680	ITGA9	ITGA9	protein_coding	ENSMUSG00000039115	Itga9	FALSE	FALSE	FALSE	FALSE	FALSE	FALSE	TRUE	TRUE	TRUE	FALSE
ENSG00000170017	3	105085753	105295744	1	214	ALCAM	ALCAM	protein_coding	ENSMUSG00000022636	Alcam	FALSE	FALSE	FALSE	FALSE	FALSE	FALSE	TRUE	FALSE	TRUE	FALSE
ENSG00000080493	4	72053003	72437804	1	8671	SLC4A4	SLC4A4	protein_coding	ENSMUSG00000060961	Slc4a4	FALSE	FALSE	FALSE	FALSE	FALSE	FALSE	TRUE	FALSE	TRUE	FALSE
ENSG00000115421	2	60983365	61029220	1	64895	PAPOLG	PAPOLG	protein_coding	ENSMUSG00000020273	Papolg	FALSE	FALSE	FALSE	FALSE	FALSE	FALSE	TRUE	FALSE	TRUE	FALSE
ENSG00000162702	1	200374068	200379184	-1	23528	ZNF281	ZNF281	protein_coding	ENSMUSG00000041483	Zfp281	FALSE	FALSE	FALSE	FALSE	FALSE	FALSE	TRUE	FALSE	TRUE	FALSE
ENSG00000152137	12	119616447	119658936	1	26353	HSPB8	HSPB8	protein_coding	ENSMUSG00000041548	Hspb8	FALSE	FALSE	FALSE	FALSE	FALSE	FALSE	FALSE	TRUE	FALSE	TRUE
ENSG00000198832	22	31500758	31516055	-1	140606		SELM	protein_coding	ENSMUSG00000075702	Selm	FALSE	FALSE	FALSE	FALSE	FALSE	FALSE	FALSE	TRUE	FALSE	TRUE
ENSG00000145506	5	1008944	1039058	1	85409	NKD2	NKD2	protein_coding	ENSMUSG00000021567	Nkd2	FALSE	FALSE	FALSE	FALSE	FALSE	FALSE	FALSE	TRUE	TRUE	FALSE
ENSG00000107242	9	71320575	71624092	1	8395	PIP5K1B	PIP5K1B	protein_coding	ENSMUSG00000024867	Pip5k1b	FALSE	FALSE	FALSE	FALSE	FALSE	FALSE	FALSE	TRUE	TRUE	FALSE
ENSG00000129009	15	74466012	74469213	1	3671	ISLR	ISLR	protein_coding	ENSMUSG00000037206	Islr	FALSE	FALSE	FALSE	FALSE	FALSE	FALSE	FALSE	TRUE	TRUE	FALSE
ENSG00000139567	12	52300692	52317145	1	94	ACVRL1	ACVRL1	protein_coding	ENSMUSG00000000530	Acvrl1	FALSE	FALSE	FALSE	FALSE	FALSE	FALSE	FALSE	TRUE	TRUE	FALSE
ENSG00000168505	2	237073879	237077012	-1	2637	GBX2	GBX2	protein_coding	ENSMUSG00000034486	Gbx2	FALSE	FALSE	FALSE	FALSE	FALSE	FALSE	FALSE	TRUE	FALSE	TRUE
ENSG00000163359	2	238232646	238323018	-1	1293	COL6A3	COL6A3	protein_coding	ENSMUSG00000048126	Col6a3	FALSE	FALSE	FALSE	FALSE	FALSE	FALSE	FALSE	TRUE	TRUE	FALSE
ENSG00000111348	12	15094951	15114662	-1	397	ARHGDIB	ARHGDIB	protein_coding	ENSMUSG00000030220	Arhgdib	FALSE	FALSE	FALSE	FALSE	FALSE	FALSE	FALSE	TRUE	TRUE	FALSE
ENSG00000132329	2	238767536	238820756	1	10267	RAMP1	RAMP1	protein_coding	ENSMUSG00000034353	Ramp1	FALSE	FALSE	FALSE	FALSE	FALSE	FALSE	FALSE	TRUE	FALSE	TRUE
ENSG00000162496	1	12627939	12677737	-1	9249	DHRS3	DHRS3	protein_coding	ENSMUSG00000066026	Dhrs3	FALSE	FALSE	FALSE	FALSE	FALSE	FALSE	FALSE	TRUE	TRUE	TRUE
ENSG00000125378	14	54416454	54425479	-1	652	BMP4	BMP4	protein_coding	ENSMUSG00000021835	Bmp4	FALSE	FALSE	FALSE	FALSE	FALSE	FALSE	FALSE	TRUE	TRUE	FALSE
ENSG00000125652	19	6372444	6375042	1	84266	ALKBH7	ALKBH7	protein_coding	ENSMUSG00000002661	Alkbh7	FALSE	FALSE	FALSE	FALSE	FALSE	FALSE	FALSE	TRUE	FALSE	TRUE
