# Supplementary material for: Transcriptional consequences of MBD5 disruption in mouse brain and CRISPR-derived neurons
Source: Mol Autism. 2020 Jun 5;11:45. doi: 10.1186/s13229-020-00354-1 (PMC7275313; doi:10.1186/s13229-020-00354-1)
Supplement: Supplementary file 1 — Additional file 1: Table S1. Information of mouse samples collected. Table S2. Guide RNAs used for MBD5 gene editing. Table S3. Complete list of all expressed genes tested for differential expression in each mouse brain region, corresponding statistics and co-expression module assignment. Table S4. Genes that showed regulation in the same direction at nominal significance in at least one mouse brain region and at least one cell line. Table S5. Description of the gene lists with relevance to neuronal development and function and corresponding publications. Table S6. Complete delineation of genes comprising the gene lists in Supplementary Table 5. Table S7. Complete list of all expressed genes tested for differential expression in NPCs and neurons and corresponding statistics. [file 13229_2020_354_MOESM1_ESM.zip › Supplementary_Table_5_R3.xlsx]

## Sheet: Sheet1
Name	Details	Publication	PMID
Autism-associated CNV: 1q21.1	Autism Associated CNV lists	Krishnan et al.,Nat Neurosci. 2016	PMID: 27479844
Autism-associated CNV: 3q29
Autism-associated CNV: 7q11.23
Autism-associated CNV: 15q11-13
Autism-associated CNV: 15q13.3
Autism-associated CNV: 16p11.2
Autism-associated CNV: 17q12
Autism-associated CNV: 22q11
ADHD-associated genes	We selected genes that were identified as significant in at least two studies.	Zhang et al, Nucleic Acids Res. 2012	PMID: 22080511
ASD-associated (autismKB + SFARI)	Autism spectrum disorder associated genes from autismKB and SFARI databases as of 06/2016. Genes with score 6 (not supported) from SFARI are excluded.	Xu et al, Nucleic Acids Res. 2012 Abrahams et al, Mol Autism 2013	PMID: 22139918 PMID: 24090431
BPD-associated genes	We selected genes that were identified as positive in at least two studies.	Chang et al., Biol Psychiatry 2013	PMID: 23764453
CHD8 Binding sites	CHD8 binding sites in NPCs based on ChIP seq	Sugathan, Proc Natl Acad Sci U S A 2014	PMID: 25294932
ASD associated Chromatin Modifiers	The contribution of de novo coding mutations to autism spectrum disorder	Iossifov et al., Nature 2014	PMID: 25363768
Constraint genes	Constraint score confidence interval observed / expected<0.35	Karczewski et al., BioRxiv 2019	doi: https://doi.org/10.1101/531210
DAWN ASD associated genes	Autism spectrum disoerders associated genes predicted by DAWN algorithm based on exome sequencing studies and co-expression networks from BRAIN-SPAN	Lui et al, Mol Autism 2014	PMID: 24602502
DDD genes with LoF	from DECIPHER database with Lof confirmed filter	Firth et al., Am J Hum Genet, 2009	PMID: 19344873
DDD-associated genes		Kaplanis et al., BioRxiv 2019	doi: https://doi.org/10.1101/797787
ASD-associated (DeRubeis, FDR 0.05)	Autism spectrum disorder associated gene lists identifed based on a Bayesian gene-bases likelihood model of exome sequencing data No of genes: 22 (FDR < 0.05); 33 (FDR < 0.1) ; 107 (FDR < 0.3)	De Rubeis et al., Nature 2014	PMID: 25363760
ASD-associated (DeRubeis, FDR 0.1)
ASD-associated (DeRubeis, FDR 0.3)
DNM DD-associated genes	Developmentally important genes damaging de novo mutations associated with severe, undiognosed developmental disorders	DDD study, Nature 2017	PMID: 28135719
Epilepsy-associated genes	epilepsy associated genes	Wang et al., Seizure 2017	PMID: 28007376
Essential genes in genome	essential genes in the human genome	Wang et al., Science 2015	PMID: 26472758
ExtTADA ASD-associated genes (FDR 0.1)	Genes associated with schizophrenia and neurodevelopmental disorders at various FDR cut-offs	Nguyen et al., Genome Med 2017	PMID: 29262854
ExtTADA ASD-associated genes (FDR 0.3)
ExtTADA ASD-associated genes (FDR 0.05)
ExtTADA DD-associated genes (FDR 0.1)
ExtTADA DD-associated genes (FDR 0.3)
ExtTADA DD-associated genes (FDR 0.05)
ExtTADA EPI-associated genes (FDR 0.1)
ExtTADA EPI-associated genes (FDR 0.3)
ExtTADA EPI-associated genes (FDR 0.05)
ExtTADA ID-associated genes (FDR 0.1)
ExtTADA ID-associated genes (FDR 0.3)
ExtTADA ID-associated genes (FDR 0.05)
ExtTADA NDD-associated genes (FDR 0.1)
ExtTADA NDD-associated genes (FDR 0.3)
ExtTADA NDD-associated genes (FDR 0.05)
ExtTADA SCZ-associated genes (FDR 0.3)
FMRP tagerts in cell lines	mRNA targets of FMR1 in cell lines	Ascano et al., Nature 2012	PMID: 23235829
FMRP targets in mice	Fragile X syndrome gene’s mRNA targets in mouse	Darnell et al., Cell 2011	PMID: 21784246
GTEx_Caudate_basal_ganglia_high	"Very highly" - Selected genes in top 99.9th percentile of expression for a given tissue from GTEx release v6p "High" - Selected genes in top 99th percentile of expression for a given tissue from GTEx release v6p "Low" Selected genes with median expression < 1 RPKM for a given tissue from GTEx release v6p "not expressed" - Selected genes with median expression < 0.01 RPKM for a given tissue from …	Melé et al., Science (2015)	PMID: 25954002
GTEx_Caudate_basal_ganglia_low
GTEx_Caudate_basal_ganglia_not
GTEx_Caudate_basal_ganglia_very_high
GTEx_Cerebellum_high
GTEx_Cerebellum_low
GTEx_Cerebellum_not
GTEx_Cerebellum_very_high
GTEx_Frontal_Cortex_BA9_high
GTEx_Frontal_Cortex_BA9_low
GTEx_Frontal_Cortex_BA9_not
GTEx_Frontal_Cortex_BA9_very_high
GTEx_Nucleus_accumbens_basal_ganglia_high
GTEx_Nucleus_accumbens_basal_ganglia_low
GTEx_Nucleus_accumbens_basal_ganglia_not
GTEx_Nucleus_accumbens_basal_ganglia_very_high
GTEx_Putamen_basal_ganglia_high
GTEx_Putamen_basal_ganglia_low
GTEx_Putamen_basal_ganglia_not
GTEx_Putamen_basal_ganglia_very_high
GTEx Brain-specific genes	Genes preferentially expressed in Brain from GTEx
ID and DD associated genes	ID and DD associated genes	Satterstrom et al., Cell 2020	PMID: 31981491
ID-associated genes	We used curated ID list from Perikshak et al. Cell 2013 paper. The list of curated ID gene sets that were used in that paper is in the citations	Parikshak et al. Cell 2013	PMID: 24267887
LGDM_all	Autism spectrum disorders genes with de novo likely gene disrupting mutations based on exome sequencing studies Iossifov_LGDS_recurrent lists includes genes with de novo likely gene disrupting mutations observed in at least two unrelated individuals. Iossifov_LGDS_all lists includes genes with de novo likely gene disrupting mutations. Iossifov_missense_recurrent lists includes genes with missense…	Iossifov et al., 2014. Nature	PMID: 25363768
LGDM_recurrent
LGDM_missense_recurrent
Macrocephaly-associated genes	Genes associated with human phenotype Macrocephaly (HP:0000256)	Falk et al., Mol Genet Metab 2015	PMID: 25542617
MDD-associated genes	Major depressive disorder. We selected genes that were identified as positive in at least two studies.	Guo et al., PLoS One, 2012	PMID: 23071556
Mendelian disease associated genes	Genes associated with mendelian disease	Iossifov et al., PNAS 2015	PMID: 26401017
Co-expression module M2	regulation of transcription, histone modification, decreasing trend during development	Parikshak et al. Cell 2013	PMID: 24267887
Co-expression module M3	RNA processing, decreasing trend during development
Co-expression module M13	synaptic transmission; increasing expression during development, showed enrichment for ASD genes
Co-expression module M16	hemophilic cell adhesion, nervous system development, increasing expression during development, showed strongest enrichment for ASD genes
Co-expression module M17	synaptic transmission, cation channel activity, increasing expression during development, showed enrichment for ASD genes
Top 5 percentile RVIS genes	Genes with RVIS score within top 5 percentile	Petrovski et al., PLoS Genet 2013 Redin et al., Nat Genet 2017	PMID: 23990802 PMID: 27841880
SCZ-associated genes (except broad regions)	based on all genes associated with a loci except broad regions	Ripke et al., Nature 2014	PMID: 25056061
SCZ-associated genes	based on single genes associated with a loci	Ripke et al., Nature 2014	PMID: 25056061
SCZ core genes	Schizophrenia core genes	Jia et al., Nucleic Acids Res 2017	PMID: 27733502
SFARI ASD genes categories S, 1-4	SFARI ASD genes at categories S,1,2,3,4	Abrahams et al, Mol Autism 2013	PMID: 24090431
SFARI ASD genes categories 1-2	SFARI ASD genes at categories 1,2	Abrahams et al, Mol Autism 2014	PMID: 24090431
SFARI ASD genes category 1	SFARI ASD genes at category 1	Abrahams et al, Mol Autism 2015	PMID: 24090431
SFARI ASD genes category 2	SFARI ASD genes at category 2	Abrahams et al, Mol Autism 2016	PMID: 24090431
SFARI ASD genes category 3	SFARI ASD genes at category 3	Abrahams et al, Mol Autism 2017	PMID: 24090431
SFARI ASD genes category S	SFARI ASD genes at category S	Abrahams et al, Mol Autism 2018	PMID: 24090431
SFARI ASD genes no recurrent dnLoF	This gene list includes genes with S and 1-4 level scores at SFARI database except genes with recurrent de novoloss of function mutations	Abrahams et al, Mol Autism 2019	PMID: 24090431
SFARI genes categories S, 1-4	This gene list includes genes with S and 1-4 level scores at SFARI database	Abrahams et al, Mol Autism 2020	PMID: 24090431
"Abnormality of skull size”-associated genes	A list of 669 genes associated with the “abnormality of skull size” (HP:0000240) phenotype was obtained from the ToppGene suite Website: https://toppgene.cchmc.org/ as of Nov 2016	Chen et al., Nucleic Acids Res 2009	PMID: 19465376
Krishnan 2016 Topoisomerase targets	Topoisomerase targets	King et al., Nature 2013	PMID: 23995680
Krishnan 2016 MAPK pathway genes	MAPK pathway genes	Krishnan et al.,Nat Neurosci. 2016	PMID: 27479844
Krishnan 2016 Postsynaptic genes	Postsynaptic genes
Krishnan 2016 WNT pathway genes	WNT pathway genes
Krishnan 2016 C1	Synpatic transmission and plasticity
Krishnan 2016 C2	Embryonic development and morphogenesis
Krishnan 2016 C3	Sensory perception
Krishnan 2016 C4	Histone modification
Krishnan 2016 C5	mRNA splicing and transport
Krishnan 2016 C6C7	Glucose metabolism
Krishnan 2016 C8	Rho GTPase, IGF and PI3K signaling
Krishnan 2016 C9	MAPK, TGF beta and TLR signaling
Krishnan 2016 ASD-associated genes 1percent	Autism associated genes predicted and ranked by a machine learning approach based on expression and genetic data.
Krishnan 2016 ASD-associated genes 5percent
Krishnan 2016 ASD-associated genes 10percent
TADA ASD genes at FDR ≤ 0.1	The latest TADA ASD genes at q ≤ 0.1	Satterstrom et al., Cell 2020	PMID: 31981491
ASD-associated (Willsey, 2013)	Willsey gene lists: Autism spectrum disorders associated genes. high confident - genes with de novo loss of functon mutations in at least two unrelated individuals; probable – genes with de novo loss of function mutations in one individual, where de novo loss of functions identified in exome studies	Willsey et al., Cell 2013	PMID: 24267886
ASD suseptibility genes	ASD susceptibility genes	Lim et al., Nat Neurosci 2017	PMID: 28714951
