# Supplementary material for: Transcriptional consequences of MBD5 disruption in mouse brain and CRISPR-derived neurons
Source: Mol Autism. 2020 Jun 5;11:45. doi: 10.1186/s13229-020-00354-1 (PMC7275313; doi:10.1186/s13229-020-00354-1)
Supplement: Supplementary file 1 — Additional file 1: Table S1. Information of mouse samples collected. Table S2. Guide RNAs used for MBD5 gene editing. Table S3. Complete list of all expressed genes tested for differential expression in each mouse brain region, corresponding statistics and co-expression module assignment. Table S4. Genes that showed regulation in the same direction at nominal significance in at least one mouse brain region and at least one cell line. Table S5. Description of the gene lists with relevance to neuronal development and function and corresponding publications. Table S6. Complete delineation of genes comprising the gene lists in Supplementary Table 5. Table S7. Complete list of all expressed genes tested for differential expression in NPCs and neurons and corresponding statistics. [file 13229_2020_354_MOESM1_ESM.zip › Supplementary_Table_6_NL.xlsx]

## Sheet: Sheet1
Autism-associated CNV: 1q21.1	Autism-associated CNV: 3q29	Autism-associated CNV: 7q11.23	Autism-associated CNV: 15q11-13	Autism-associated CNV: 15q13.3	Autism-associated CNV: 16p11.2	Autism-associated CNV: 17q12	Autism-associated CNV: 22q11	ADHD-associated genes	ASD-associated (autismKB + SFARI)	BPD-associated genes	CHD8 Binding sites	ASD associated Chromatin Modifiers	Constraint genes	DAWN ASD associated genes	DDD genes with LoF	DDD-associated genes	ASD-associated (DeRubeis, FDR 0.05)	ASD-associated (DeRubeis, FDR 0.1)	ASD-associated (DeRubeis, FDR 0.3)	DNM DD-associated genes	Epilepsy-associated genes	Essential genes in genome	ExtTADA ASD-associated genes (FDR 0.1)	ExtTADA ASD-associated genes (FDR 0.3)	ExtTADA ASD-associated genes (FDR 0.05)	ExtTADA DD-associated genes (FDR 0.1)	ExtTADA DD-associated genes (FDR 0.3)	ExtTADA DD-associated genes (FDR 0.05)	ExtTADA EPI-associated genes (FDR 0.1)	ExtTADA EPI-associated genes (FDR 0.3)	ExtTADA EPI-associated genes (FDR 0.05)	ExtTADA ID-associated genes (FDR 0.1)	ExtTADA ID-associated genes (FDR 0.3)	ExtTADA ID-associated genes (FDR 0.05)	ExtTADA NDD-associated genes (FDR 0.1)	ExtTADA NDD-associated genes (FDR 0.3)	ExtTADA NDD-associated genes (FDR 0.05)	ExtTADA SCZ-associated genes (FDR 0.3)	FMRP targets in cell lines	FMRP targets in mice	GTEx_Caudate_basal_ganglia_high	GTEx_Caudate_basal_ganglia_low	GTEx_Caudate_basal_ganglia_not	GTEx_Caudate_basal_ganglia_very_high	GTEx_Cerebellum_high	GTEx_Cerebellum_low	GTEx_Cerebellum_not	GTEx_Cerebellum_very_high	GTEx_Frontal_Cortex_BA9_high
NBPF8	UBXN7	STX1A	MAGEL2	TRPM1	ALDOA	ACACA	UFD1L	DRD4	ABAT	BDNF	A2M	CHD8	AAK1	CUL3	AAAS	ABL1	ADNP	ADNP	SCN2A	ZMNYD11	AARS	ALDOA	CHD8	CHD8	CHD8	ANKRD11	ANKRD11	ANKRD11	SCN1A	SCN1A	SCN1A	SCN2A	SCN2A	SCN2A	ADNP	AADAC	ADNP	SETD1A	AARS	AAK1	MTND1P23	A1CF	A1CF	MTND1P23	MTND1P23	A1CF	A1CF	MTND2P28	MTND1P23
NBPF24	PIGZ	CLIP2	UBE3A	CHRNA7	SEZ6L2	LHX1	PI4KA	SLC6A3	ABCA10	SLC6A4	AAAS	CHD2	ABCA2	DYRK1A	ABCB11	ADCY5	ANK2	ANK2	SYNGAP1	ARID1B	ADRA2B	FARSA	SCN2A	SCN2A	SCN2A	ARID1B	ARID1B	ARID1B	STXBP1	STXBP1	STXBP1	ARID1B	ARID1B	ARID1B	AGO1	ACTL6A	AGO1	TAF13	AARS2	AATK	MTND2P28	A2ML1-AS2	A2ML1-AS2	MTND2P28	MTND2P28	A2ML1	A2ML1-AS2	ACAP3	MTND2P28
GPR89C	PAK2	BCL7B	SNRPN	KLF13	PPP4C	ZNHIT3	TBX1	SNAP25	ABCA7	DAOA	AADAT	ARID1B	ABCB7	GRIN2B	ABCC6	ADNP	ARID1B	ARID1B	CHD8	ANKRD11	ALDH7A1	QARS	SYNGAP1	SYNGAP1	SYNGAP1	MLL	MLL	MLL	GABRB3	GABRB3	GABRB3	POGZ	POGZ	POGZ	AGO2	ADCK4	AGO2	RB1CC1	AATK	ABCA2	ISG15	A2MP1	AADAC	GNB1	NOC2L	A2ML1-AS2	AADAC	CCNL2	NOC2L
GPR89B	SENP5	EIF4H	SNURF-SNRPN	OTUD7A	MAZ	DUSP14	SLC25A1	DRD5	ACE	CACNA1C	AAGAB	KDM6B	ABCD1	POGZ	ABHD5	AFF3	CHD8	CHD8	ARID1B	DDX3X	ALG13	RPL18	ARID1B	ARID1B	ARID1B	ADNP	ADNP	ADNP	GNAO1	GNAO1	GNAO1	KAT6B	KAT6B	KAT6B	AHDC1	ADCY9	AHDC1	PRRC2A	ABCF1	ABCA3	SDF4	A3GALT2	AADACL3	ENO1	SDF4	A2MP1	AADACL2	GNB1	SDF4
GJA8	TFRC	LIMK1	NDN	MTMR10	DOC2A	GGNBP2	DGCR2	SLC6A4	ACHE	COMT	AAK1	PHF2	ABCE1	SCN2A	ACAD9	AGO1	CUL3	CUL3	ANK2	ADNP	ARHGEF9	RPL23A	ADNP	ADNP	ADNP	DYRK1A	DYRK1A	DYRK1A	GABBR2	GABBR2	GABBR2	GATAD2B	GATAD2B	GATAD2B	ANK2	ADNP	ANK2	VPS13C	ABCF2	ABCG1	ACAP3	A4GNT	AADACL4	FBXO2	ACAP3	A3GALT2	AADACL3	GABRD	ACAP3
GJA5	C3orf43	GTF2I	ATP10A	ARHGAP11B	PRRT2	C17orf78	MED15	MAOA	ACSL4	DISC1	AARS	WAC	ABHD17A	TBR1	ACADM	AHDC1	DYRK1A	DYRK1A	SUV420H1	KMT2A	ARV1	UMPS	PTEN	PTEN	PTEN	MED13L	MED13L	MED13L	KCNQ2	KCNQ2	KCNQ2	CTNNB1	CTNNB1	CTNNB1	ANKRD11	AGBL5	ANKRD11	MKI67	ABHD15	ABR	DVL1	AACSP1	AB019438.66	CAMK2N1	CPSF3L	A4GALT	AADACL4	TNFRSF25	DVL1
ACP6	DLG1	BAZ1B	MKRN3	HERC2P10	TAOK2	HNF1B	SLC7A4	DBH	ACTN4	ANK3	AARS2	ASH1L	ABHD17B	ADNP	ACADVL	ALG13	GRIN2B	GRIN2B	DYRK1A	SYNGAP1	CACNA1A	TRMT112	CHD2	CHD2	CHD2	SETD5	SETD5	SETD5	SCN2A	SCN2A	SCN2A	ASXL3	ASXL3	ASXL3	ARID1A	AGO1	ARID1A	RARG	ABL1	ACCN1	AURKAIP1	AADAC	AB019440.1	RAP1GAP	RP5-890O3.9	A4GNT	AB015752.3	ENO1	AURKAIP1
BCL9	SLC51A	FZD9	NIPA1	LOC283710	ASPHD1	DHRS11	KLHL22	SLC6A2	ACY1	MAOA	AASDH	DOT1L	ABHD17C	CBX4	ACAN	AMER1	KATNAL2	KATNAL2	GRIN2B	SCN2A	CACNA1H	CAD	ANK2	ANK2	ANK2	ASXL3	ASXL3	ASXL3	CACNA1A	CACNA1A	CACNA1A	MED13L	MED13L	MED13L	ARID1B	AGO2	ARID1B	ITSN1	ACLY	ACLY	CCNL2	AADACL2	AB019440.50	RPL11	DVL1	AACSP1	AB019438.66	FBXO44	CCNL2
CHD1L	RNF168	FKBP6	SNURF	FAN1	KCTD13	AATF	ZDHHC8	BDNF	ADA	TPH2	AASDHPPT	DNMT3A	ABHD8	CDC42BPB	ACAT1	ANKRD11	POGZ	POGZ	ADNP	DYRK1A	CACNB4	RPTOR	DSCAM	DSCAM	DSCAM	SYNGAP1	SYNGAP1	SYNGAP1	SCN8A	SCN8A	SCN8A	PURA	PURA	PURA	ARID2	AHDC1	ARID2	KIAA1109	ACO2	ACO2	MRPL20	AADACL3	ABC12-47043100G14.2	MARCKSL1	AURKAIP1	AADAC	AB019440.1	RPL11	MRPL20
FMO5	LRRC33	GTF2IRD1	HERC2P3		FAM57B	MRM1	P2RX6	TPH2	ADAMTS18	DRD2	ABCA1	SRCAP	ABI1	ARID1B	ACOX1	AP2S1	SCN2A	SCN2A	TBR1	SETD5	CASR	YARS2	DYRK1A	DYRK1A	DYRK1A	EP300	EP300	EP300	C1orf56	C1orf56		WAC	WAC	WAC	ASH1L	AIFM3	ASH1L	DARC	ACP2	ACTB	TMEM240	AADACL4	ABC7-43041300I9.1	HPCA	CCNL2	AADACL2	AB019440.50	NCDN	TMEM240
PDIA3P	CEP19	WBSCR28	GOLGA6L2		YPEL3	TADA2A	CRKL	COMT	ADARB1	MTHFR	ABCA11P	SUV420H1	ABL1	ATP1B1	ACP5	ARF1	SUV420H1	SUV420H1	POGZ	MECP2	CDKL5	RPL32	TBR1	TBR1	TBR1	TCF4	TCF4	TCF4		PRG3		SETBP1	SETBP1	SETBP1	ASIC2	AK7	ASIC2	URB2	ACTN1	ADAP1	SSU72	AANAT	ABCB10P1	NCDN	TMEM240	AADACL3	ABC12-47043100G14.2	NDUFS5	SSU72
PRKAB2	TM4SF19	MLXIPL	NBEAP1		MAPK3	SYNRG	RTN4R	HTR2A	ADCY5	NRG1	ABCB7	PHF3	ABLIM1	BCL11A	ACY1	ARHGAP35	SYNGAP1	SYNGAP1	CUL3	ASXL3	CERS1	ATP2A2	KDM5B	KDM5B	KDM5B	CTNNB1	CTNNB1	CTNNB1		FETUB		TCF20	TCF20	TCF20	ASXL1	AKAP7	ASXL1	HSPA8	ACVR1B	ADARB1	RP11-345P4.9	AARD	ABCB10P3	NDUFS5	SSU72	AADACL4	ABC7-43041300I9.1	RPS8	GNB1
	MFI2	VPS37D	LOC727924		CORO1A	PIGW	SERPIND1	HTR1B	ADK	HTR2A	ABCB8	SETD2	ABR	RIMS1	ADA	ARHGEF9	TBR1	TBR1	KATNAL2	STXBP1	CHD2	ABL1	POGZ	POGZ	POGZ	SATB2	SATB2	SATB2		AP3S2		PPP2R5D	PPP2R5D	PPP2R5D	ASXL3	ANK2	ASXL3	KLHL17	ADAM22	ADCY1	GNB1	AATK-AS1	ABCB10P4	RPS8	MIB2	AADAT	ABCB10P3	RPL5	GABRD
	FBXO45	WBSCR27	PAR5		C16orf92	DDX52	AIFM3	DRD1	ADNP	DRD1	ABCC10	BRCA1	AC005358.1	COL25A1	ADAR	ARID1A	ASXL3	ASXL3	BCL11A	KCNQ2	CHRNA2	ALDH18A1	GIGYF1	GIGYF1	GIGYF1	FOXP1	FOXP1	FOXP1		N6AMT1		SYNGAP1	SYNGAP1	SYNGAP1	ATP8A1	ANKFN1	ATP8A1	ST3GAL6	ADAMTS1	ADCY5	GABRD	AB015752.3	ABCB5	PRDX1	CDK11A	AANAT	ABCB10P4	ATP1A1	PRKCZ
	ZDHHC19	RFC2	GOLGA8EP		MVP	MYO19	ARVCF	DDC	ADORA2A	GABRA5	ABCD2	CHD1	ACACA	DIP2C	ADGRG1	ARID1B	BCL11A	BCL11A	CACNA2D3	PPP2R5D	CHRNA4	ATIC	NRXN1	NRXN1	NRXN1	PURA	PURA	PURA		TAAR2		GRIN2A	GRIN2A	GRIN2A	AUTS2	ANKRD11	AUTS2	SHANK1	ADAMTS3	ADD1	LINC00982	AB019438.66	ABCC13	RPL5	RP1-283E3.8	AARD	ABCB11	CADM3	TPRG1L
	PIGX	CLDN3	OR4N4		ZG16		SCARF2	ADRA2A	ADORA3	TPH1	ABCD4	KAT6A	ACAN	DDX3X	ADGRG6	ARID2	CACNA2D3	CACNA2D3	MIB1	MED13L	CHRNB2	ATP6V0C	SUV420H1	SUV420H1	SUV420H1	STXBP1	STXBP1	STXBP1		TRIM8		SCN8A	SCN8A	SCN8A	AZI1	ANP32A	BAZ2B	EPHA5	ADAR	ADNP	TPRG1L	AB019440.1	ABCC5-AS1	AHCYL1	GNB1	AATK-AS1	ABCB5	IGSF8	LRRC47
	WDR53	CLDN4	NIPA2		SPN		RIMBP3	CHRNA4	ADRB2	SLC6A3	ABCE1	MSL2	ACAP2	CSTF2T	ADNP	ASH1L	MLL3	MLL3	GABRB3	CTNNB1	CLCN2	BCR	SHANK3	SHANK3	SHANK3	SCN2A	SCN2A	SCN2A		FBXO41		TCF4	TCF4	TCF4	BAZ2B	AP3B1	BCL11A	LPHN2	ADCY1	ADRBK1	LRRC47	AB019440.50	ABCD1P2	RP1-178F15.4	RP11-547D24.1	AB015752.3	ABCC13	ATP1A2	KCNAB2
	BDH1	WBSCR22	OR4M2		INO80E		ZNF74	SYP	ADSL	NDUFV2	ABCF1	BAZ2B	ACE2	FOXP1	AFF2	ASXL1	CTTNBP2	CTTNBP2	CTTNBP2	SATB2	CNTN2	CCT2	HIVEP3	HIVEP3	HIVEP3	PPP2R5D	PPP2R5D	PPP2R5D		B3GNT4		COL4A3BP	COL4A3BP	COL4A3BP	BCL11A	AP3S2	BRPF1	NIPBL	ADCY3	AFF3	KCNAB2	ABC12-47043100G14.2	ABCD1P3	PAQR6	GABRD	AB019438.66	ABCC5-AS1	PEA15	CHD5
	NCBP2	ELN	CYFIP1		SLC7A5P1		COMT	DRD2	AFF2	DRD3	ABHD12	BRWD1	ACER3	ITGA5	AGA	ASXL2	GABRB3	GABRB3	MLL3	WDR45	CPA6	CCT3	ASH1L	ASH1L	ASH1L	AHDC1	AHDC1	AHDC1		VPS37A		KCNH1	KCNH1	KCNH1	BNC2	APCS	C9orf142	KDM5B	ADD1	AFF4	RPL22	ABC7-43041300I9.1	ABCD1P4	ATP1A2	PRKCZ	AB019440.1	ABCC6P2	PPFIA4	RPL22
	TCTEX1D2	DNAJC30	NPAP1		GDPD3		LINC00896	LPHN3	AGAP1	TH	ABHD13	CBX4	ACHE	LMTK3	AGK	ASXL3	PTEN	PTEN	PTEN	TCF4	CSTB	CDC16	PAX5	PAX5	PAX5	KANSL1	KANSL1	KANSL1				TNPO2	TNPO2	TNPO2	BNIP1	APPL2	CACNA1A	TNRC18	AFG3L2	AGAP1	VAMP3	ABCA10	ABCD1P5	PEA15	RP11-181G12.2	AB019440.50	ABCD1P2	ZBTB18	ACOT7
	NCBP2-AS2	TBL2	HERC2P2		C16orf54		GSC2	FADS2	AGBL4	CLOCK	ABHD16A	KAT2B	ACIN1	MED13L	AGL	ATP1A3	RELN	RELN	RELN	EP300	DEPDC5	CDC23	GRIN2B	GRIN2B	GRIN2B	EHMT1	EHMT1	EHMT1				AGO2	AGO2	AGO2	BRPF1	ARHGAP15	CACNA1E	ARFGEF1	AGAP1	AGAP2	PARK7	ABCA12	ABCF2P1	PCP4L1	SKI	ABC12-47043100G14.2	ABCD1P3	RPS7	VAMP3
	PCYT1A	LAT2	GOLGA6L6		PAGR1		CLDN5	ADRA2C	AGMO	DTNBP1	ABI1	MPHOSPH8	ACOT7	NFIA	AHDC1	ATP6V0A1	MIB1	MIB1	ASXL3	FOXP1	DNM1	GATA2	BAZ2B	BAZ2B	BAZ2B	KAT6B	KAT6B	KAT6B				AHDC1	AHDC1	AHDC1	C1orf56	ARHGAP5	CACNA2D3	MIF	AGPAT6	AGAP3	ENO1	ABCA13	ABCF2P2	GLUL	PLCH2	ABC7-43041300I9.1	ABCD1P4	YWHAQ	PARK7
		ABHD11	GOLGA6L1		TBX6		DGCR14	TH	AGTR2	HTR2C	ABI2	PHF21A	ACRC	L1CAM	AHI1	ATP6V1A		ASH1L	MYO9B	CDK13	DOCK7	GCLC	KDM6B	KDM6B	KDM6B	GATAD2B	GATAD2B	GATAD2B				DLG4	DLG4	DLG4	C9orf142	ARID1A	CAMK2A	HIST1H1E	AHDC1	AGPAT3	CLSTN1	ABCA17P	ABHD17AP1	CSRP1	TPRG1L	ABCA1	ABCD1P5	VSNL1	ENO1
			OR4N3P		HIRIP3		TXNRD2	MAOB	AHDC1	PBRM1	ABL1	PHF7	ACSL4	NCKAP1	AIPL1	ATRX		APH1A	ETFB	SMC1A	EEF1A2	HNRNPU	KCNS3	KCNS3	KCNS3	KAT6A	KAT6A	KAT6A				TLK2	TLK2	TLK2	CACNA1A	ARID1B	CAMTA1	BLNK	AHI1	AGRN	KIF1B	ABCA4	ABHD17AP2	AGT	LRRC47	ABCA12	ABCF2P2	TMEM178A	CLSTN1
			CXADRP2		CDIPT		TSSK2	TPH1	AHI1	PDLIM5	ABT1	RAI1	ACTB	MBD5	AK2	AUTS2		CD42BPB	ASH1L	PURA	EFHC1	LRR1	TRIP12	TRIP12	TRIP12	HNRNPU	HNRNPU	HNRNPU				RAI1	RAI1	RAI1	CACNA1E	ARID2	CEP85L		AHNAK	AGTPBP1	PGD	ABCA6	ABT1P1	RPS7	RPL22	ABCA13	ABHD17AP1	CALM2	KIF1B
			LOC440243		TMEM219		TMEM191B	HTR2C	AKAP9	ARNTL	ABTB2	ZMYND11	ACTL6A	RAB2A	AKR1D1	BCL11A		ETFB	TRIO	TBL1XR1	EPM2A	MARS	ILF2	ILF2	ILF2	MEF2C	MEF2C	MEF2C				SETD5	SETD5	SETD5	CACNA2D3	ARID5B	CHAMP1		AHNAK2	AHDC1	TARDBP	ABCA9-AS1	AC000003.1	RHOB	TNFRSF25	ABCA4	AC000003.1	RPS27A	PGD
			GOLGA8DP		QPRT		CLTCL1	SYT1	ALDH1A3	TAAR6	ACAA2	CREBBP	ACTN1	PHF2	ALDH18A1	BCL11B		NAA15	NAA15	GATAD2B	FGF12	MASTL	KATNAL2	KATNAL2	KATNAL2	NSD1	NSD1	NSD1				CHD2	CHD2	CHD2	CAMK2A	ARIH1	CHD2		AHRR	AKAP6	SRM	ABCB10P1	AC000003.2	CALM2	PLEKHG5	ABCA6	AC000003.2	RPL32	TARDBP
			TUBGCP5		KIF22		DGCR8	GRM7	ALDH5A1	GRM3	ACAD8	TRRAP	ACTN2	RNF38	ALDH1A3	BCOR		MYO9B	MYT1L	HDAC8	FRRS1L	MYC	BCL11A	BCL11A	BCL11A	KCNQ2	KCNQ2	KCNQ2				SON	SON	SON	CAMTA1	ARL14EP	CHD4		ALAS1	AKAP9	EXOSC10	ABCB10P3	AC000029.1	RPS27A	PARK7	ABCA9-AS1	AC000029.1	RPL15	SRM
			GOLGA8I				HIRA	STS	ALDH7A1	GRIN2B	ACAD9	CHD3	ACTN4	PCOLCE	ALDH3A2	BICD2		MYT1L	NR3C2	PACS1	GABRA1	NOP58	WAC	WAC	WAC	SLC6A1	SLC6A1	SLC6A1				EHMT1	EHMT1	EHMT1	CEP85L	ARVCF	CHD8		ALG13	AKT3	FBXO2	ABCB10P4	AC000067.1	TMSB10	RERE	ABCB10P1	AC000067.1	RPL14	FBXO2
							USP41	STX1A	ALOX5AP	DGKH	ACADM	CHD4	ACTR1A	SCP2	ALDH4A1	BMPR2		NR3C2	APH1A	SLC6A1	GABRB1	PCNA	LAMC3	LAMC3	LAMC3	CREBBP	CREBBP	CREBBP				ANKRD11	ANKRD11	ANKRD11	CHAMP1	ASH1L	CLDN5		ALMS1	ALDOA	FBXO44	ABCB11	AC000077.2	COX5B	ENO1	ABCB10P3	AC000077.2	TMA7	FBXO44
							LZTR1	ADRA1A	AMPD1	TENM4	ACADSB	EP300	ACTR2	SHANK2	ALDH5A1	BRAF		SETD5	SETD5	AHDC1	GABRB3	PSMB4	SPAST	SPAST	SPAST	POGZ	POGZ	POGZ				TRIP12	TRIP12	TRIP12	CHD2	ASIC2	CLTC		ALS2	ALDOC	MFN2	ABCB4	AC000081.2	CHN1	CLSTN1	ABCB10P4	AC000081.2	PCBP4	MFN2
							C22orf39	PNMT	AMT	DUSP6	ACADVL	EP400	ACTR3	PPM1D	ALDH7A1	BRPF1		TRIO	VIL1	GNAO1	GABRD	PTPMT1	MBD5	MBD5	MBD5	TBL1XR1	TBL1XR1	TBL1XR1				PUF60	PUF60	PUF60	CHD3	ASUN	CNOT3		AMIGO2	ALS2	PLEKHM2	ABCB5	AC000099.1	EEF1B2	CTNNBIP1	ABCB11	AC000099.1	NISCH	EFHD2
							LOC388849	ELK3	ANK2	RGS4	ACBD5	SETD5	ACTR3B	PRPF39	ALG1	CACNA1A		VIL1	CDC42BPB	HNRNPU	GABRG2	RCC1	CNOT3	CNOT3	CNOT3	PACS1	PACS1	PACS1				CEP85L	CEP85L	CEP85L	CHD4	ASXL1	COL4A3BP		AMOT	AMPH	ATP13A2	ABCC11	AC000111.3	ITM2C	KIF1B	ABCB4	AC000111.3	FAM107A	PLEKHM2
							C22orf29	HTR1A	ANK3	TRPM2	ACBD6	ARID1A	ACVR1B	SETBP1	ALG12	CACNA1C			SPARCL1	KANSL1	GAL	RPL13	WDFY3	WDFY3	WDFY3	CHD2	CHD2	CHD2				TBR1	TBR1	TBR1	CHD7	ASXL3	CREBBP		ANK2	ANAPC1	SDHB	ABCC12	AC000111.4	PTMA	TARDBP	ABCB5	AC000111.4	RPL24	ATP13A2
							TANGO2	HTR1E	ANKRD11	SYNE1	ACIN1	BPTF	ACVR2A	SPAST	ALG3	CACNA1E			BIRC6	CSNK2A1	GNAO1	SRSF2	PHF2	PHF2	PHF2	CHAMP1	CHAMP1	CHAMP1				CLTC	CLTC	CLTC	CHD8	ATF4	CSNK2A1		ANK3	ANK1	PADI2	ABCC13	AC000111.5	RPL32	RP4-635E18.8	ABCC11	AC000111.5	TAGLN3	SDHB
							RANBP1	CLOCK	ANKS1B	AVPR1B	ACO2	EHMT1	ADAM10	SMARCC2	ALG6	CACNA1G			GALNTL4	KAT6B	GOSR2	TUBGCP2	FOXP1	FOXP1	FOXP1	PPM1D	PPM1D	PPM1D				PHIP	PHIP	PHIP	CHMP2A	ATP10D	CTCF		ANKFY1	ANK2	ALDH4A1	ABCC2	AC000111.6	RPL15	EXOSC10	ABCC12	AC000111.6	CNBP	IGSF21
							TRMT2A	NGF	ANXA1	NPAS2	ACOT13	HCFC1	ADAM17	TCF3	ALG8	CAMK2B			WDFY3	GRIN2B	GPR98	WDR43	ZC3H4	ZC3H4	ZC3H4	ZBTB18	ZBTB18	ZBTB18				DYRK1A	DYRK1A	DYRK1A	CLDN5	ATP1A1	CTNNB1		ANKHD1-EIF4EBP3	ANK3	AKR7A2	ABCC3	AC000124.1	RPSA	FBXO2	ABCC13	AC000124.1	H1FX	ALDH4A1
							DGCR6L	SLC9A9	AP1S2	KCNQ3	ACOT8	KDM4B	ADAM22	TROVE2	ALMS1	CAMTA1			MTMR12	CHD2	GRIN2A	WDR74	ASXL3	ASXL3	ASXL3	SMARCA2	SMARCA2	SMARCA2				FBXO11	FBXO11	FBXO11	CLTC	ATP1A3	CTNND1		ANKRD11	ANKRD11	CAPZB	ABCC4	AC000362.1	RPL14	FBXO44	ABCC2	AC000362.1	ZIC1	CAPZB
							GNB1L		APBA2	ST3GAL1	ACOX1	NCOA2	ADAM23	UBR3	ALS2	CASK			EP400	ALG13	GRIN2B	YARS	NCKAP1	NCKAP1	NCKAP1	TCF20	TCF20	TCF20				STXBP1	STXBP1	STXBP1	CNOT3	ATP6V0C	CUL3		ANKRD18A	ANKRD17	CAMK2N1	ABCC5-AS1	AC000367.1	RP11-761N21.2	MFN2	ABCC3	AC000367.1	RP11-3P17.5	CAMK2N1
							MRPL40		APC	TSNAX	ACOX3	NSD1	ADAMTS10	ZMYM2	ALX1	CBL			ZNF774	KAT6A	GRIN2D	HDAC3	CACNA2D3	CACNA2D3	CACNA2D3	NFIX	NFIX	NFIX				MFN1	MFN1	MFN1	COL4A3BP	ATP8A1	DLG4		ANKRD27	ANKRD52	PINK1	ABCC6	AC000370.2	TMA7	KAZN	ABCC4	AC000370.2	AP2M1	PINK1
							THAP7		APH1A	SORCS2	ACP1	PHF12	ADAMTS2	UNC80	ALX3	CDK13			DPP3	CDKL5	GUF1	CKAP5	TCF7L2	TCF7L2	TCF7L2	BCL11A	BCL11A	BCL11A				SRCAP	SRCAP	SRCAP	CRCT1	AUTS2	DNMT3A		ANKS1A	AP1B1	DDOST	ABCC6P1	AC000374.1	FAM107A	TMEM51-AS1	ABCC5-AS1	AC000374.1	EIF4A2	DDOST
							SNAP29		APP	CRY2	ACP2	PHF20	ADAMTS6	VCP	ALX4	CDK8			FCRL6	POGZ	HCN1	EIF4A3	MLL5	MLL5	MLL5	EBF3	EBF3	EBF3				FOXP1	FOXP1	FOXP1	CREBBP	AZI1	DSCAM		ANXA2	AP2A1	HP1BP3	ABCC6P2	AC000403.1	RPL24	EFHD2	ABCC6	AC000403.1	MRFAP1	HP1BP3
							CDC45		AR	ITIH3	ACSF3	SAP130	ADARB1	BANK1	AMPD2	CDKL5			SMURF1	MEF2C	ITPA	BRCA2	TNRC6B	TNRC6B	TNRC6B	GNAO1	GNAO1	GNAO1				MLL	MLL	MLL	CSNK2A1	B3GNT4	DYRK1A		ANXA6	AP2A2	RP5-930J4.4	ABCD1P2	AC002044.4	CNBP	PLEKHM2	ABCC6P1	AC002044.4	UCHL1	RP5-930J4.4
									ARHGAP11B	ALDH2	ACTB	SMARCA4	ADCY1	C1orf95	AMT	CHAMP1			TTLL3	EHMT1	KCNA2	POLR1B	WNT7B	WNT7B	WNT7B	WAC	WAC	WAC				CACNA1A	CACNA1A	CACNA1A	CTCF	BAZ2B	EBF3		AP1B1	AP2B1	RAP1GAP	ABCD1P3	AC002064.4	RP11-3P17.5	FAM131C	ABCC6P2	AC002066.1	CCNI	RAP1GAP
									ARHGAP24	AKT1	ACTG1	ARID2	ADCY2	ELOVL1	ANKH	CHD2			UTP6	GNAI1	KCNB1	TTI1	ANKRD11	ANKRD11	ANKRD11	AUTS2	AUTS2	AUTS2				EEF1A2	EEF1A2	EEF1A2	CTNNB1	BCL11A	EEF1A2		AP2A2	AP3D1	CDC42	ABCD1P4	AC002066.1	APOD	CROCCP2	ABCC9	AC002066.2	TECRP1	CDC42
									ARHGAP32	P2RX7	ACTR1A	DIDO1	ADCY5	AGK	ANKRD11	CHD3			CARKD	CASK	KCNC1	COPG1	MYT1L	MYT1L	MYT1L	GNAI1	GNAI1	GNAI1				KCNQ2	KCNQ2	KCNQ2	CTNND1	BEAN1	EFTUD2		AP2B1	APBA1	RPL11	ABCD1P5	AC002066.2	ATP5I	CROCC	ABCD1	AC002069.5	RPL34	RPL11
									ARHGAP33	NOS1	ACTR1B	NCOA1	ADCY9	ARSK	ANTXR1	CHD4			DNAH10	IQSEC2	KCNMA1	MAK16	RANBP17	RANBP17	RANBP17	ASXL1	ASXL1	ASXL1				TCF7L2	TCF7L2	TCF7L2	CUL3	BHLHE40	EHMT1		AP3D1	APBB1	PITHD1	ABCF2P1	AC002069.5	CPLX1	ATP13A2	ABCD1P2	AC002069.6	CPE	PITHD1
									ARHGEF6	DDC	ACTR2	RPH3A	ADD1	ATRN	AP1S2	CHD7			PPM1D	SMAD4	KCNQ2	KIN	MED13L	MED13L	MED13L	EFTUD2	EFTUD2	EFTUD2				AGO1	AGO1	AGO1	CYP27C1	BNC2	EIF4A2		APBA2	APC	LYPLA2	ABCF2P2	AC002069.6	MRFAP1	ARHGEF10L	ABCD1P3	AC002070.1	SLC1A3	PNRC2
									ARHGEF9	ACE	ACTR3	BAZ2A	ADD2	BBS10	AP4E1	CHD8			PHF15	CTCF	KCNQ3	ATP6V1A	HECTD4	HECTD4		HECW2	HECW2	HECW2				KDM2B	KDM2B	KDM2B	DIP2A	BNIP1	EP300		APLP2	APC2	PNRC2	ABCG5	AC002070.1	UCHL1	IGSF21	ABCD1P4	AC002075.3	RPS23	MTFR1L
									ARID1B	PER3	ACTR3B	BRD4	ADD3	ACTL6A	APOPT1	CLCN4			S100G	CREBBP	KCNT1	RPAP1	SETD2	SETD2		FOXG1	FOXG1	FOXG1				USP7	USP7	USP7	DLG4	BPIFA3	FAM104A		APP	APLP1	CLIC4	ABCG8	AC002075.3	SPARCL1	CAPZB	ABCD1P5	AC002075.4	SPARC	RP1-317E23.7
									ARNT2	NR1D1	ACTR6	CBX6	ADNP	ANKS1B	APTX	CLTC			KIAA0182	SMARCA2	KCTD7	SOS1	DIP2A	DIP2A		CTCF	CTCF	CTCF				ATP8A1	ATP8A1	ATP8A1	DNMT3A	BRPF1	FBXO11		AQR	APOE	SEPN1	ABHD17AP1	AC002076.10	RPL34	CAMK2N1	ABCF2P1	AC002076.10	CPLX2	STMN1
									ARX	NR3C1	ACTR8	CHD5	ADRBK1	ASB8	ARG1	CNKSR2			CSNK1E	NAA10	LGI1	FIP1L1	ZFYVE26	ZFYVE26		DNMT3A	DNMT3A	DNMT3A				MAST1	MAST1	MAST1	DSCAM	BRWD1	FOSL2		ARAP1	APP	MTFR1L	ABHD17AP2	AC002115.5	ETNPPL	PINK1	ABCF2P2	AC002115.9	SNCB	HMGN2
									ASH1L	PALB2	ACVR1B	CHD6	ADRM1	FCAR	ARID1A	CNOT3			KIAA0100	CHAMP1	LMNB2	USP5	RIMS1	RIMS1		SET	SET	SET				FOXG1	FOXG1	FOXG1	DYRK1A	BST2	FOXG1		ARAP3	ARAP2	RP1-317E23.7	ABHD17AP5	AC002115.9	CPE	DDOST	ABCG5	AC002127.2	TUBB2A	NUDC
									ASMT	ADCY8	ACVR2B	EHMT2	AEBP2	LMCD1	ARID1B	COG4			CACNA1D	PPM1D	NECAP1	CDC73	TSPAN4	TSPAN4		BRPF1	BRPF1	BRPF1				POU3F3	POU3F3	POU3F3	EBF3	BTBD19	FOXP1		ARFGEF2	ARF3	STMN1	ABHD17AP6	AC002127.2	GPM6A	HP1BP3	ABCG8	AC002127.4	GABBR1	TRNP1
									ASS1	CRHR1	ACYP1	HDAC4	AES	SMC3	ARL6	COL2A1			RAB2A	NSD1	NHLRC1	METTL1	LRRC4	LRRC4		TRIP12	TRIP12	TRIP12				LRRC3C	LRRC3C	LRRC3C	EEF1A2	BTBD7	FOXP2		ARHGAP22	ARFGEF1	HMGN2	ABO	AC002127.4	SLC1A3	RP5-930J4.4	ABHD1	AC002306.1	RPS18	WDTC1
									ASTN2	PER1	ACYP2	HDAC5	AF196779.12	BEND7	ARMC4	COL4A1			PCOLCE	COL4A3BP	PCDH19	NDOR1	BNIP1	BNIP1		SRCAP	SRCAP	SRCAP				RPL26	RPL26	RPL26	EFTUD2	BTN1A1	GABBR2		ARHGEF11	ARHGAP20	NUDC	ABRA	AC002306.1	RPS23	RAP1GAP	ABHD12B	AC002314.4	GRM4	TMEM222
									ASXL3	IMPA2	ADAD2	KDM5C	AFF1	C2CD3	ARMC9	COL4A3BP			MYOC	DNM1	PLCB1	SPRTN	TBL1XR1	TBL1XR1		CLTC	CLTC	CLTC				RPS16	RPS16		EHMT1	BUB1	GABRB2		ARHGEF18	ARHGAP21	WDTC1	ABT1P1	AC002314.4	CTD-2287O16.1	USP48	ABHD15	AC002331.1	RPL10A	IFI6
									ATG7	MAOB	ADAL	NUP98	AFF2	CD34	ARSA	CREBBP			SLCO1B1	CNKSR2	PNPO	STAT5B	GALNT18	GALNT18		CNOT3	CNOT3	CNOT3				RHOG	RHOG		EIF4A2	C10orf114	GABRB3		ARHGEF2	ARHGAP23	TMEM222	AC000003.1	AC002331.1	RPS14	CDC42	ABHD17AP1	AC002366.3	HSP90AB1	STX12
									ATP10A	TNF	ADAM10	SMARCA2	AFF3	BAHCC1	ARSB	CSNK2A1			SLC6A1	CNOT3	PRDM8	KIF11	NUDT17	NUDT17		TAB2	TAB2	TAB2				SNRPB2	SNRPB2		ENO1	C10orf137	GATAD2B		ARHGEF7	ARHGAP32	IFI6	AC000003.2	AC002366.3	SPARC	KDM1A	ABHD17AP2	AC002368.4	RPL39P3	DNAJC8
									ATP13A4	CHRNA7	ADAM17	SMARCC2	AFF4	C1orf43	ARSE	CSNK2B			ATP1B1	KIF1A	PRICKLE1	ELAC2	GABRB3	GABRB3		PUF60	PUF60	PUF60				LHFPL4	LHFPL4		EP300	C13orf45	GIGYF1		ASB13	ARHGAP33	STX12	AC000029.1	AC002368.4	RGS14	RPL11	ABHD17AP5	AC002383.2	EEF1A1	ATPIF1
									ATP2B2	SP8	ADAM9	SUPT6H	AFTPH	PRIM2	ARX	CTBP1			SCARA3	SCN1A	PRRT2	ELP6	ZNF614	ZNF614		QRICH1	QRICH1	QRICH1				FKBP11	FKBP11		FAM104A	C16orf93	GNAI1		ASCC2	ARHGEF11	RPA2	AC000036.4	AC002383.2	TUBB2B	PITHD1	ABI3	AC002386.1	SERINC1	SRSF4
									ATRNL1	CSNK1D	ADAMTS1	TCF20	AGAP1	PTEN	ASAH1	CTCF			KRT34	MSL3	SCARB2	LIAS	MEMO1	MEMO1		MBD5	MBD5	MBD5				SMARCA4	SMARCA4		FAM5B	C19orf71	GNAO1		ATG2A	ARHGEF12	DNAJC8	AC000067.1	AC002386.1	RP1-257A7.5	PNRC2	ABI3BP	AC002395.1	RPS12	SDC3
									ATRX	LMO3	ADAMTS10	USP22	AGAP2	SERINC5	ASL	CTNNB1			BRWD1	KCNH1	SCN1A	PRMT5	PCDHA13	PCDHA13		SIN3A	SIN3A	SIN3A				HS3ST4	HS3ST4		FBXO11	C1orf198	GOLPH3		ATM	ARHGEF17	ATPIF1	AC000068.5	AC002395.1	GABBR1	NIPAL3	ABO	AC002429.4	ACTB	ZCCHC17
									ATXN7	SLC18A1	ADAMTS13	BAZ1A	AGAP3	CHMP2B	ASPA	CUL3			KDM5B	KCNQ3	SCN1B	CIAO1	MLL	MLL		MAP4K4	MAP4K4	MAP4K4				TMPRSS12	TMPRSS12		FCRL6	C1orf56	GRIN2A		ATP13A2	ARHGEF2	SRSF4	AC000077.2	AC002429.4	RPS18	SRRM1	ABRA	AC002451.1	HNRNPA2B1	FABP3
									AUTS2	DFNB31	ADAMTS3	BRD1	AGFG1	CLDN11	ASPM	CUL4B			PRPF39	BCL11A	SCN2A	DDX1		STXBP1		SHANK3	SHANK3	SHANK3				FCRL6	FCRL6		FKBP11	C3AR1	GRIN2B		ATP1A1	ARHGEF4	SDC3	AC000078.5	AC002451.1	RPL10A	LDLRAP1	ABT1P1	AC002454.1	CHCHD2	PEF1
									AVP	GRIN1	ADAMTS4	BRD3	AGO1	CNOT1	ASS1	DDX23			SIX2	EEF1A2	SCN8A	GPN2		TMEM39B		MYT1L	MYT1L	MYT1L				SRSF3	SRSF3		FOSL2	C9orf135	HECW2		ATP8A2	ARHGEF7	ZCCHC17	AC000081.2	AC002463.3	HSP90AB1	SEPN1	AC000003.1	AC002463.3	EIF4H	PTP4A2
									AVPR1A	ADRBK2	ADAMTS6	BRPF1	AGO2	CASD1	ASXL1	DDX3X			KIRREL3	WAC	SCN9A	RPL36		CSDE1		HNRNPK	HNRNPK	HNRNPK				OTX2	OTX2		FOXG1	C9orf142	HIST1H1E		ATR	ARID1A	FABP3	AC000089.3	AC002465.2	RPL39P3	MTFR1L	AC000003.2	AC002465.2	STAG3L5P-PVRIG2P-PILRB	KHDRBS1
									BAIAP2	GABRB1	ADAMTS7	CHD9	AGO3	CDC42EP4	ATIC	DEAF1			FAM190A	PTEN	SIK1	RUVBL2		CCSER1		CSNK2A1	CSNK2A1	CSNK2A1				CHMP2A	CHMP2A		FOXP1	C9orf85	HIST1H2AC		AXIN1	ARID1B	PEF1	AC000099.1	AC002472.1	EEF1A1	RP1-317E23.7	AC000029.1	AC002477.1	ATP6V0E2	EIF3I
									BBS4	GPR50	ADAR	KAT6B	AGO4	DUSP14	ATM	DHDDS			GGNBP2	ZBTB18	SLC12A5	URB2		QRICH1		WDR26	WDR26	WDR26				SLC35E3	SLC35E3		FOXP2	CACNA1A	HIVEP2		BAHD1	ARID2	COL16A1	AC000111.3	AC002477.1	GJA1	STMN1	AC000036.4	AC002480.2	LINC00599	MARCKSL1
									BCAS1	NAPG	ADAT1	KDM1A	AGPAT1	SMAP1	ATP6V1B1	DLG4			NRXN1	PDHA1	SLC13A5	YTHDC1		PLCD4		COL4A3BP	COL4A3BP	COL4A3BP					CHAMP1		GABBR2	CACNA1E	HIVEP3		BBS2	ARNT2	PTP4A2	AC000111.4	AC002480.2	SERINC1	DHDDS	AC000067.1	AC002480.3	PHYHIP	BSDC1
									BCKDK	ATP1A3	ADAT2	KDM2B	AGPAT3	TNC	ATP7A	DNM1			WHSC1	NFIX	SLC1A2	NELFB		LEO1		CHD4	CHD4	CHD4					DOLPP1		GABRB2	CACNA2D3	HK1		BCAR1	ARPP21	KHDRBS1	AC000111.5	AC002480.5	RPS12	HMGN2	AC000077.2	AC002480.4	CLU	HPCA
									BCL11A	SYNGR1	ADCK3	MTF2	AGPS	CRY1	ATP8B1	DNM1L			KLC1	CHD8	SLC25A12	NUP214		BTN1A1		ARID2	ARID2	ARID2					LIPI		GABRB3	CAMK2A	HNRNPK		BCR	ARRB1	EIF3I	AC000111.6	AC002485.1	ACTB	NUDC	AC000081.2	AC002480.5	STMN2	TMEM54
									BDNF	HTR1A	ADCK4	PBRM1	AGTPBP1	DCAF11	ATRX	DNMT3A			RANBP17	GABRB3	SLC25A22	RPL37		NAA15		HIVEP2	HIVEP2	HIVEP2					BEAN1		GALNT18	CAMTA1	HNRNPU		BFAR	ARVCF	MARCKSL1	AC000123.4	AC002486.2	AC006483.1	WDTC1	AC000089.3	AC002485.1	GRINA	DLGAP3
									BIN1	YWHAH	ADH5	PHIP	AHCTF1	DHX29	AUH	DPF2			LEO1	USP9X	SLC2A1	SLC5A3		ZNF490		TCF12	TCF12	TCF12					TRA2B		GATAD2B	CASP8AP2	ILF2		BIRC6	ASH1L	BSDC1	AC000124.1	AC002486.3	NDUFA4	TMEM222	AC000099.1	AC002486.2	KIFC2	SFPQ
									BIRC6	CHRNA5	ADHFE1	RUVBL1	AHCYL1	HCFC2	AUTS2	DPYSL5			PTPRM	DYNC1H1	SLC6A1	DYNC1H1		GGNBP2		KCNH1	KCNH1	KCNH1					OVCH2		GIGYF1	CASZ1	KANSL1		BLM	ATF7IP	HPCA	AC000362.1	AC002523.1	EEF1A1P6	SYTL1	AC000111.3	AC002486.3	RPL8	NCDN
									BRAF	NCAM1	ADK	SHPRH	AHCYL2	HIST1H3D	B3GALT6	DYNC1H1			KDM4B	SUV420H1	SPTAN1	ORC6		PSD3		HIST1H1E	HIST1H1E	HIST1H1E					ODC1		GNAI1	CBL	KAT6A		BMP2	ATG2A	TMEM54	AC000367.1	AC002539.1	TOMM7	AHDC1	AC000111.4	AC002511.2	SH3GL2	PSMB2
									BRCA2	CD36	ADM	SUPT16H	AHDC1	LYSMD3	B4GALT7	DYRK1A			SETBP1	FOXG1	ST3GAL3	MRPL9		AHDC1		SCN8A	SCN8A	SCN8A					LDHC		GNAO1	CBX4	KAT6B		BMS1	ATG2B	DLGAP3	AC000370.2	AC002539.2	HNRNPA2B1	IFI6	AC000111.5	AC002511.3	RPS6	C1orf216
									BRINP1	CRHR2	ADNP	TET1	AHNAK	ZNF175	BBS1	EBF3			SRPK2	TCF20	ST3GAL5	SARS		BRWD1		HK1	HK1	HK1					EGR1		GOLPH3	CCAR1	KATNAL2		BOD1L	ATG9A	SFPQ	AC000374.1	AC002542.2	PPIA	ATPIF1	AC000111.6	AC002519.6	RPL35	MAP7D1
									BZRAP1	NTRK3	ADNP2	ZMYND8	AHR	ZNF33A	BBS10	EEF1A2			ZNF559	SCN8A	STX1B	ACO2		FAM91A1		C9orf142	C9orf142	C9orf142					ZNF148		GRIN2A	CCSER1	KCNB1		BPTF	ATMIN	RPL5P4	AC000403.1	AC002543.2	CHCHD2	SRSF4	AC000124.1	AC002523.1	STXBP1	MEAF6
									C11orf30	IL1RN	ADO	ACTL6A	AHSA1	DYNC1I2	BBS12	EEF2			CSDE1	PUF60	STXBP1	SNRNP200		VCP		WHSC1	WHSC1	WHSC1					PPP2CA		GRIN2B	CDH11	KCNH1		BRD1	ATN1	NCDN	AC002044.4	AC002551.1	TAC1	NKAIN1	AC000362.1	AC002539.1	DNM1	C1orf122
									C12orf57	GNL3	ADPGK	ARID4A	AIFM1	EIF3G	BBS2	EFTUD2			JUP	ZC4H2	SZT2	NSMCE1		TLK2		ZBTB7A	ZBTB7A	ZBTB7A					PGAM5		GUCA2A	CDH19	KCNQ2		BRPF1	ATP13A2	PSMB2	AC002056.3	AC002553.4	TSC22D4	ZCCHC17	AC000367.1	AC002539.2	EEF1A1P5	AKIRIN1
									C15orf43	ST8SIA2	ADPRHL2	ARID4B	AJAP1	F3	BBS4	EHMT1			QRICH1	MYT1L	TBC1D24	ATP1A1		SLC25A46		SON	SON	SON					DPAGT1		HECTD4	CDK13	KCNQ3		BSN	ATP1A1	MAP7D1	AC002056.5	AC002978.1	ATP6V1F	PEF1	AC000370.2	AC002542.2	RPL7A	NDUFS5
									C16orf68	TACR1	ADSL	ASF1A	AKAP11	FBXL5	BBS5	EIF5A			GSDMC	CHD4	UBA5	GPN3		ATP1A1		VEZF1	VEZF1	VEZF1					GLTSCR1		HECW2	CDKN2AIP	KCNS3		BTBD11	ATP1A2	THRAP3	AC002059.10	AC002979.1	PHYHIP	KHDRBS1	AC000374.1	AC002551.1	EDF1	HPCAL4
									C3orf58	CSMD1	ADSS	ASF1B	AKAP13	MARK4	BBS7	EP300			AGAP2	TRIO	WWOX	HSPE1		RAI1		FOXP2	FOXP2	FOXP2					ACTL6A		HIST1H1E	CEP85L	KDM2B		BTN2A1	ATP1A3	MEAF6	AC002064.4	AC002981.1	CLU	EIF3I	AC000403.1	AC002553.4	PTGDS	CAP1
									C4B	EGR3	AEBP2	ASXL1	AKAP4	NAV2	BBS9	ERF			PLA1A	ITPR1		NAA25		UBE3C		RAB11A	RAB11A	RAB11A					TUBA1A		HIST1H2AC	CHAMP1	KDM5B		C10orf26	ATP1B1	C1orf122	AC002064.5	AC002992.1	RP11-318M2.3	MARCKSL1	AC002044.4	AC002978.1	NPDC1	PPT1
									CA6	GRM4	AFF4	ATAD2	AKAP6	PAMR1	BCAP31	FBN1			HDLBP	BRAF		NSF		HMMR		FOSL2	FOSL2	FOSL2					GMPR		HIST1H4H	CHD2	KDM6B		C11orf41	ATP2A2	AKIRIN1	AC002066.1	AC003001.1	NDUFB9	BSDC1	AC002056.3	AC002979.1	PSAP	SMAP2
									CACNA1A	IFNG	AFG3L1P	AURKB	AKT1	GDPD4	BCKDHA	FBXO11			TGM1	PPP2R1A		PLK1		ARHGAP5		MAP2K1	MAP2K1	MAP2K1					ARHGAP15		HIVEP2	CHD3	KIF11		C12orf51	ATP2B2	NDUFS5	AC002066.2	AC003006.1	GRINA	FNDC5	AC002056.5	AC002981.1	SPOCK2	RIMS3
									CACNA1B	SNAP25	AFG3L2	BAZ1B	AKT2	GMNN	BCKDHB	FBXW7			LRRC14	PTPN11		PSMA7		PPM1D		KCNB1	KCNB1	KCNB1					WASF1		HIVEP3	CHD4	LAMC3		C14orf102	ATP2B4	HPCAL4	AC002069.5	AC003009.1	RPL8	HPCA	AC002059.10	AC002992.1	RPL13AP5	YBX1
									CACNA1C	HSPA1A	AFTPH	BMI1	AKT3	HIST1H4B	BCL11A	FGF12			KDM3A	SET		RPL8		MTUS1		TNPO3	TNPO3	TNPO3					EPS15		HK1	CHD7	LARP4B		C14orf132	ATP5A1	CAP1	AC002069.6	AC003035.1	RPS6	PHC2	AC002064.4	AC003001.1	ABLIM1	SLC2A1
									CACNA1D	GPR78	AGA	BRD8	ALAS2	PCNX	BCOR	FGFR3			C11orf30	AUTS2		TUBB		CASP8AP2		PUM2	PUM2	PUM2					PPP1CB		HNRNPK	CHD8	LEO1		C15orf39	ATP5B	PPT1	AC002070.1	AC003043.1	ENHO	SFPQ	AC002064.5	AC003006.1	CEND1	ATP6V0B
									CACNA1E	BRD1	AGAP2	BRWD3	ALCAM	PSMG2	BCS1L	FOXG1			TAF4	SLC35A2		VPS29		ANKFN1		PRPF40A	PRPF40A	PRPF40A					LINGO2		HNRNPU	CHMP2A	LRRC3C		C19orf44	ATP6V0A1	COL9A2	AC002075.3	AC003045.1	RPL35	NCDN	AC002066.1	AC003009.1	RPLP2	B4GALT2
									CACNA1F	RORB	AGAP3	CARM1	ALDH1A1	RSU1	BIN1	FOXP1			TCTE3	KDM5B		TACC3		DSG3		MN1	MN1	MN1					GNB1		HS3ST4	CHUK	LZTR1		C2CD3	ATP6V0D1	SMAP2	AC002075.4	AC003079.1	EEF1A1P5	TFAP2E	AC002066.2	AC003035.1	APBB1	ERI3
									CACNA1G	PREP	AGBL3	CBX3	ALG13	KIAA1468	BLM	FOXP2			CERS4	ASXL1		DTYMK		LRRC7		CAMTA1	CAMTA1	CAMTA1					LRFN4		ILF2	CLDN5	MAP2		C9orf140	ATP6V1B2	YBX1	AC002076.10	AC003080.4	RPL7A	MAP7D1	AC002069.5	AC003043.1	RP11-466H18.1	RPS8
									CACNA1H	NT5C2	AGBL5	CBX5	ALKBH5	ITGB3BP	BMP4	GABRA1			TCF3	UPF3B		IARS2		NFATC1		GABRB2	GABRB2	GABRB2					MTF1		KANSL1	CLTC	MAP2K1		C9orf86	ATP9A	SLC2A1	AC002115.5	AC003084.2	PTGDS	THRAP3	AC002069.6	AC003045.1	RPS13	UROD
									CACNA1I	MPPE1	AGGF1	CCDC101	AMBRA1	MAPK4	BMPER	GABRB2			SLCO1B3			OSBP		MFI2		EEF1A2	EEF1A2	EEF1A2					CACNA1E		KAT6A	CNOT3	MAP4K4		CABIN1	ATXN1	IPO13	AC002115.9	AC003088.1	RP11-124N14.3	C1orf122	AC002070.1	AC003079.1	RP11-425L10.1	PRDX1
									CACNA2D3	GRIA1	AGK	CENPA	AMD1	SMPD3	BMPR1B	GABRB3			CD163L1			POLR2J3		SCN1A		SLC2A1	SLC2A1	SLC2A1					CNST		KAT6B	CNST	MAST1		CABLES1	AUTS2	ATP6V0B	AC002127.2	AC003092.1	PSAP	NDUFS5	AC002075.3	AC003084.2	FTH1	UQCRH
									CACNB2		AGPAT1	CHAF1A	AMER1	SPRY1	BRIP1	GATAD2B			NCKAP1			RPL18A		QPCT		LZTR1	LZTR1	LZTR1					ZMYND11		KATNAL2	COL4A3BP	MBD5		CACHD1	B3GAT1	ERI3	AC002127.4	AC003092.2	GHITM	HPCAL4	AC002075.4	AC003088.1	GNG3	ATPAF1
									CADM1		AGPAT3	DNMT1	AMIGO1	TNPO3	BRPF1	GIGYF1			CSTF2T			WDR3		DOCK5		LARP4B	LARP4B	LARP4B					PNLIPRP1		KCNB1	CRCT1	MED13L		CAD	BAI1	RPS8	AC002128.5	AC003658.1	GLUD1	PPT1	AC002076.10	AC003092.1	COX8A	CMPK1
									CADM2		AGPAT4	DPF1	AMMECR1L	MCM5	BRWD3	GNAI1			BRSK2			EIF3D		WHSC1		SUV420H1	SUV420H1	SUV420H1					SATB2		KCNH1	CREBBP	MEF2C		CAMK1D	BAI2	UROD	AC002306.1	AC003664.1	RPL13AP5	SMAP2	AC002115.5	AC003092.2	PRDX5	RNF11
									CADPS2		AGXT2L2	EPC1	AMOT	MAPT	BSND	GNAO1			MYH10			DHFR		ADCY9		MEIS2	MEIS2	MEIS2					LRRC40		KCNQ2	CREBZF	MEIS2		CAMSAP1	BAP1	PRDX1	AC002310.10	AC003666.1	PSD	RIMS3	AC002115.9	AC003658.1	CRYAB	EPS15
									CAMK4		AHCTF1	EPC2	ANAPC1	MARCO	BTD	GNAS			STXBP5			HEATR1		RELN		SF1	SF1	SF1					SLCO1A2		KCNQ3	CSDE1	MFN1		CAND2	BAT2	UQCRH	AC002310.12	AC003681.1	HTRA1	YBX1	AC002127.2	AC003664.1	FXYD6	C1orf123
									CAMSAP2		AHCY	EZH2	ANAPC2	VASH1	BUB1B	GNB1			SHANK3			WDR1		ERBB2IP		GOLPH3	GOLPH3	GOLPH3					SAMD11		KCNS3	CSNK2A1	MLL		CARS	BAT2L1	ATPAF1	AC002310.17	AC003682.16	IFITM3	IPO13	AC002127.4	AC003666.1	RP11-728F11.4	TMEM59
									CAMTA1		AHCYL1	GATAD2B	ANGPT1	ZNF410	C12orf65	GNB2			AXL			GMPPB		MLL3		OTX1	OTX1	OTX1					SPRED2		KDM2B	CTCF	MLL5		CASK	BAT2L2	EFCAB14	AC002314.4	AC003956.1	RPLP2	ATP6V0B	AC002128.5	AC003681.1	RPS25	MRPL37
									CAPN12		AHCYL2	GTF3C4	ANK1	METTL14	C21orf2	GRIA2			IQGAP2			MRPL38		P4HA2		SNX11	SNX11	SNX11					GRB14		KDM5B	CTNNB1	MN1		CASKIN2	BAT3	CMPK1	AC002331.1	AC003958.2	CD81	DMAP1	AC002306.1	AC003956.1	HSPA8	SSBP3
									CAPRIN1		AHI1	HDAC2	ANK2	MRPS26	C2orf71	GRIN1			UBN2			MRPL4		OR51A2		SMPD2	SMPD2	SMPD2					CDH19		KDM6B	CTNND1	MYT1L		CASP6	BAZ2A	RNF11	AC002366.3	AC003958.6	HBB	RPS8	AC002310.10	AC003958.6	APLP2	DHCR24
									CASC4		AHR	HDAC3	ANK3	MRPL44	C5orf42	GRIN2A			KDM6B			RPS11		MUC21		PTEN	PTEN	PTEN					PHF21A		KIF11	CUL3	NAA15		CAST	BCAN	EPS15	AC002368.4	AC003968.1	DKK3	PRDX1	AC002310.12	AC003968.1	RP11-543P15.1	JUN
									CASK		AHSA1	HDAC6	ANKFY1	MUDENG	C8orf37	GRIN2B			CAPN12			PRPF19		OR4C11		PRR12	PRR12	PRR12					ADNP		LAMC3	CYB561D1	NCKAP1		CBX2	BCL9L	C1orf123	AC002383.2	AC003973.4	RP11-466H18.1	PIK3R3	AC002310.17	AC003973.4	GAPDH	DNAJC6
									CBS		AIDA	HELLS	ANKHD1	NCOR1	CA2	H3F3A			SPP2			IPO11		OR2T10		TGFB2	TGFB2	TGFB2					MBD5		LARP4B	CYP27C1	NFIX		CBX4	BCR	TMEM59	AC002386.1	AC003973.5	RPS13	UQCRH	AC002314.4	AC003973.5	RP5-940J5.9	ZRANB2
									CC2D1A		AIG1	HLTF	ANKHD1-EIF4EBP3	NDUFB5	CA8	HDAC2						POLR1A		OR10Z1		KCNQ3	KCNQ3	KCNQ3					BCL11A		LEO1	DBX2	NOC4L		CC2D1A	BIRC6	DHCR24	AC002395.1	AC003984.1	CD59	FAAH	AC002331.1	AC003984.1	PTMS	TPI1P1
									CCDC64		AIMP1	HMGA2	ANKIB1	NIF3L1	CASK	HDAC4						XPO1		NRG4		EIF4A2	EIF4A2	EIF4A2					VPS4A		LHFPL4	DESI2	NRXN1		CCDC132	BMPR2	JUN	AC002400.1	AC003985.1	SLC1A2	RNF11	AC002366.3	AC003985.1	ENO2	RP4-706A16.3
									CCDC88C		AIMP2	HMGB2	ANKRD11	NR2F1	CBS	HDAC8						BMS1		IFNA10		PRKD1	PRKD1	PRKD1					PHF19		LRRC3C	DGKD	NSD1		CCDC51	BPTF	PGM1	AC002429.4	AC003986.5	RP11-425L10.1	ECHDC2	AC002368.4	AC003986.5	ATN1	AK5
									CCDC91		AIP	HMGB3	ANKRD12	OR2AK2	CC2D1A	HECW2						WDR75		DGKD		KDM5B	KDM5B	KDM5B					SMAD6		LRRC4	DIP2A	OTX1		CCDC88C	BRD4	WLS	AC002429.5	AC003986.6	FTH1	DHCR24	AC002383.2	AC003986.6	LDHB	USP33
									CCT4		AJUBA	HMGN4	ANKRD13C	PCIF1	CC2D2A	HIST1H1E						RFC3		ATP10D		CUL3	CUL3	CUL3					PPM1D		LZTR1	DLG4	PACS1		CCDC93	BRSK1	SRSF11	AC002451.1	AC003986.7	GNG3	JUN	AC002386.1	AC003986.7	TUBA1B	PRKACB
									CD38		AK3	INTS12	ANKRD13D	PDLIM1	CCBE1	HIST1H2AC						GTF2B		PTMS		FBXO11	FBXO11	FBXO11					SETDB2		MAP2	DNAJB6	PAX5		CCHCR1	BRSK2	ZRANB2	AC002451.3	AC003988.1	COX8A	DNAJC6	AC002395.1	AC003988.1	RP11-386G11.10	DDAH1
									CD44		AK300656	JMJD1C	ANKRD17	RAD21	CCDC103	HIVEP2						METTL16		C10orf114		NAA15	NAA15	NAA15					APPL2		MAP2K1	DNAJC17	PHF2		CCT3	BSN	TPI1P1	AC002454.1	AC003989.3	PRDX5	SRSF11	AC002400.1	AC003989.3	TUBA1A	SEP15
									CD99L2		AK8	KDM3B	ANKRD28	RAD51AP1	CCDC114	HK1						WBSCR22		BST2		VAMP2	VAMP2	VAMP2					SYNCRIP		MAP4K4	DNMT3A	PHIP		CCT7	BZRAP1	RP4-706A16.3	AC002456.2	AC003989.4	ARL2	ZRANB2	AC002429.4	AC003989.4	FAIM2	LMO4
									CDC42BPB		AKAP1	KDM4A	ANKRD34A	RBBP9	CCDC115	HNRNPD						GTF2H4		MLANA		MAP2	MAP2	MAP2					SRPR		MAST1	DOCK5	POGZ		CD97	C11ORF41	PRKACB	AC002463.3	AC004000.1	FAU	TPI1P1	AC002429.5	AC004000.1	PFDN5	RPL5
									CDH10		AKAP10	KDM5A	ANKRD44	REXO1	CCDC39	HNRNPK						INO80		IL3		SLC12A2	SLC12A2	SLC12A2					SLC6A1		MBD5	DOLPP1	POU3F3		CDC25A	C14ORF4	GNG5	AC002465.2	AC004004.2	PLEKHB1	RP4-706A16.3	AC002451.1	AC004004.2	ATP5B	F3
									CDH11		AKAP11	KDM6A	ANKRD50	RNF168	CCDC40	HNRNPU						MRP63		OR52M1		FAM104A	FAM104A	FAM104A					CHUK		MED13L	DOPEY1	PPM1D		CDC42BPB	C19ORF26	DDAH1	AC002472.1	AC004006.2	CRYAB	USP33	AC002451.3	AC004006.2	AGAP2	CNN3
									CDH22		AKAP3	L3MBTL3	ANKRD52	SCD	CCDC65	HRAS						NDUFAF3		FAM168B		NOC4L	NOC4L	NOC4L					ARIH1		MEF2C	DPAGT1	PPP2R5D		CDH2	C20ORF117	SEP15	AC002472.11	AC004009.3	RPS25	FUBP1	AC002454.1	AC004009.3	RPL18AP3	S1PR1
									CDH8		AKAP4	LBR	ANKS1B	SLC22A15	CCNO	HUWE1						TONSL		SIRPB2		HIST1H2AC	HIST1H2AC	HIST1H2AC					SIK1		MEIS2	DSCAM	PRKAR1A		CDK5RAP2	C20ORF12	RPL5	AC002477.1	AC004014.3	THY1	PRKACB	AC002456.2	AC004012.1	PEBP1	WDR47
									CDH9		AKAP7	MBTD1	ANLN	SMG7	CCNQ	IQSEC2						TXNL4A		PLA2G16		PRKAR1A	PRKAR1A	PRKAR1A					ARID5B		MEMO1	DSG3	PRKD1		CDR2	C2CD2L	F3	AC002480.2	AC004016.1	RP11-334E6.12	SEP15	AC002463.3	AC004014.3	COX6A1	RP11-20O24.4
									CDKL5		AKAP8	MEN1	ANO1	SPAG17	CDC45	IRF2BPL						AGO2		MYH2		LEO1	LEO1	LEO1					PRR12		MFN1	DTWD2	PRPF40A		CEBPZ	CABIN1	CNN3	AC002480.3	AC004022.7	HSPA8	BARHL2	AC002465.2	AC004016.1	CAMKK2	TAF13
									CDKN1B		AKAP8L	MLLT10	ANO8	STXBP1	CDC6	ITPR1						FPGS		VIP		SETD2	SETD2	SETD2					SLC26A4		MLL	DYRK1A	PRR12		CELSR1	CACNA1A	GPR88	AC002480.4	AC004022.8	NRGN	RPL5	AC002467.7	AC004022.7	ARL6IP4	SARS
									CECR2		AKAP9	MTA2	ANP32A	TBL1XR1	CDH23	KANSL1						MRPS35		IL27		KIF11	KIF11	KIF11					PHF12		MLL5	EBF3	PTEN		CELSR2	CACNA1B	S1PR1	AC002480.5	AC004052.1	RP11-543P15.1	CNN3	AC002472.1	AC004022.8	UBC	CELSR2
									CELF4		AKD1	NCOA3	ANP32B	TSR1	CDH3	KAT6A						PPAT		SPP2		CTNND1	CTNND1	CTNND1					N4BP2		MN1	ECHS1	PUF60		CELSR3	CACNA1E	RP11-20O24.4	AC002485.1	AC004054.1	GAPDH	RNPC3	AC002477.1	AC004052.1	TPT1	PSRC1
									CELF6		AKIP1	PAXIP1	ANP32E	ZFAND2A	CDKL5	KAT6B						TIMM10		TCTE3		CAMK2A	CAMK2A	CAMK2A					CDH11		MYH13	EEF1A2	PUM2		CEP152	CACNA1G	SARS	AC002486.2	AC004062.2	RP5-940J5.9	PRPF38B	AC002480.2	AC004054.1	RP11-290D2.6	SORT1
									CEP290		AKIRIN1	PCGF2	ANTXR1		CDKN1C	KCNA2						SMU1		TUSC1		RAB11B	RAB11B	RAB11B					ADCK4		MYT1L	EFTUD2	PURA		CEP192	CACNA1I	SORT1	AC002486.3	AC004063.1	PTMS	RP11-20O24.4	AC002480.3	AC004062.2	ITM2B	AMPD2
									CEP41		AKIRIN2	PHF14	ANTXR2		CDT1	KCNB1						ABHD11		DESI2		ASIC2	ASIC2	ASIC2					ASUN		NAA15	EGR1	QRICH1		CEP72	CACNB1	AMPD2	AC002511.2	AC004066.2	ENO2	SARS	AC002480.4	AC004063.1	NDRG2	GSTM3
									CGNL1		AKR1A1	PHF6	AP1B1		CENPJ	KCND3						TRAIP		SCN7A		CLDN5	CLDN5	CLDN5					HNRNPU		NCKAP1	EHMT1	RAB11A		CHD4	CACNB3	GSTM2	AC002511.3	AC004066.3	LDHB	AMPD2	AC002480.5	AC004066.2	SLC22A17	AHCYL1
									CHD2		AKR1B1	POLR1B	AP1G1		CEP104	KCNH1						LARS2		ATF4		TRAF7	TRAF7	TRAF7					ZMYM6		NFE2L2	EIF4A2	RAB11B		CHD6	CADPS	GSTM3	AC002519.6	AC004069.1	DDN	AHCYL1	AC002485.1	AC004069.1	AP1G2	SLC6A17
									CHD7		AKT1S1	PRDM10	AP2A1		CEP152	KCNK3						PSMB5		IFI30		TMEM26	TMEM26	TMEM26					CDK13		NFIX	EIF4EBP1	RAI1		CHD7	CALM1	AHCYL1	AC002519.8	AC004070.1	TUBA1B	SLC6A17	AC002486.2	AC004070.1	CBLN3	LAMTOR5
									CHD8		AKT2	PRMT2	AP2A2		CEP290	KCNQ2						RRM2		RGS2		CACNA1E	CACNA1E	CACNA1E					GSE1		NOBOX	ELP2	RANBP17		CHD8	CALM3	LAMTOR5	AC002523.1	AC004074.4	RP11-386G11.10	LAMTOR5	AC002486.3	AC004074.4	RN7SL1	ATP5F1
									CHKB		AKT3	PRMT5	AP2B1		CEP41	KCNQ3						COX15		RPL12		ARID1A	ARID1A	ARID1A					AK7		NOC4L	EMX1	RPL26		CHPF2	CAMK2A	ATP5F1	AC002539.1	AC004079.1	TUBA1A	ATP5F1	AC002511.2	AC004079.1	RTN1	RHOC
									CHRM3		ALCAM	PSIP1	AP2M1		CEP57	KCNT1						GOLGA6L1		TPT1		CHD7	CHD7						MAP3K1		NRXN1	ENKUR	SATB2		CHST3	CAMK2B	RHOC	AC002539.2	AC004112.4	FAIM2	KCND3	AC002511.3	AC004112.4	SRSF5	BCAS2
									CHRNA4		ALDH16A1	PYGO1	AP3B1		CEP83	KDM5B						MCM4		GLYAT		NOBOX	NOBOX						CASZ1		NSD1	ENO1	SCN1A		CHSY1	CAMK2N1	BCAS2	AC002542.2	AC004125.3	PFDN5	BCAS2	AC002519.6	AC004125.3	CALM1	CSDE1
									CHRNA7		ALDH1B1	RAD54L2	AP3B2		CHAMP1	KDM5C						VPS25		MYO1E		CYP27C1	CYP27C1						UNKL		NUDT17	EP300	SCN2A		CHSY3	CAMKK2	CSDE1	AC002543.2	AC004129.7	PDE1B	CSDE1	AC002519.8	AC004129.7	RPL3P4	ATP1A1
									CHRNB2		ALDH3A2	RNF2	AP3D1		CHD2	KDM6A						CDK9		CBX4		SYT1	SYT1						BUB1		OGFOD3	EP400	SCN8A		CIC	CAMSAP1	ATP1A1	AC002551.1	AC004129.9	PPP1R1A	ATP1A1	AC002523.1	AC004129.9	MEG3	TXNIP
									CHRNB3		ALDH7A1	RNF40	APBA2		CHD4	KDM6B						PPCDC		ZFAND5		CHD3	CHD3						SAMD4A		OR10J3	EPS15	SET		CKAP4	CAMSAP1L1	PHGDH	AC002553.4	AC004159.1	ATP5B	SRGAP2	AC002539.1	AC004159.1	RP11-123M6.2	PEX11B
									CIB2		ALG1	RSF1	APBB1		CHD7	KIDINS220						PSMC5		OVOL1		NFE2L2	NFE2L2						MIA3		OTX1	ERBB2IP	SETBP1		CKAP5	CAMTA1	TXNIP	AC002558.1	AC004257.1	KIF5A	SRGAP2C	AC002539.2	AC004160.4	HSP90AA1	SV2A
									CLN8		ALG10	SCML2	APBB1IP		CHM	KIF11						SLC20A1		DBX2		PHF12	PHF12						BTBD7		OTX2	FADS3	SETD2		CLASP1	CAMTA2	POLR3GL	AC002978.1	AC004381.7	RPL18AP3	RP11-343N15.5	AC002542.2	AC004257.1	CKB	APH1A
									CLSTN3		ALG10B	SET	APC		CHRDL1	KIF1A						ZBTB11		SPDYC		MYH13	MYH13						NDUFS1		PACS1	FAM104A	SETD5		CLPB	CAND1	PEX11B	AC002979.1	AC004386.3	ALDH2	SRGAP2B	AC002543.2	AC004381.7	LPCAT4	MRPS21
									CLTCL1		ALG11	SETDB1	APC2		CHRNG	KIF5C						CDC20		CYB561D1		OGFOD3	OGFOD3						FOXP2		PAX5	FAM168B	SF1		CLSPN	CASKIN1	SV2A	AC002981.1	AC004386.4	PEBP1	RP4-791M13.3	AC002551.1	AC004386.3	CKMT1B	MCL1
									CMIP		ALG12	SF3B3	APEX2		CHST14	KMT2A						ENO1		PRSS38		FAM5B	FAM5B						ELP2		PCDHA13	FAM200A	SHANK3		CLSTN1	CBX6	ANP32E	AC002984.2	AC004458.1	COX6A1	PDE4DIP	AC002553.4	AC004386.4	MIR1282	ENSA
									CNR1		ALG13	SIRT1	API5		CHST3	KMT2B						HSPA14		RAB2A		PPP2R3A	PPP2R3A						ARVCF		PHF12	FAM200B	SIN3A		CNNM4	CBX6-NPTXR	APH1A	AC002992.1	AC004461.4	ARL6IP4	TXNIP	AC002978.1	AC004458.1	RPS3AP6	VPS72
									CNR2		ALG14	SMARCAD1	APLP1		CHSY1	KMT2C						MFAP1		EP400		PHTF2	PHTF2						ZNF609		PHF2	FAM212B	SLC12A2		COASY	CDC42BPA	MRPS21	AC002994.1	AC004492.1	UBC	RP11-196G18.24	AC002979.1	AC004485.3	RPL4	PSMD4
									CNTN3		ALG3	SMARCB1	APP		CHUK	KMT2D						RPS6		GPR39		ENO1	ENO1						AP3B1		PHIP	FAM26F	SLC2A1		COBL	CDC42BPB	MCL1	AC003001.1	AC004510.3	TPT1	SV2A	AC002981.1	AC004492.1	RPLP1	PSMB4
									CNTN4		ALG5	SMARCC1	APPBP2		CIB2	KMT2E						SCD				OR10J3	OR10J3						SMURF2		PHTF2	FAM5B	SLC6A1		COG1	CDK16	ENSA	AC003003.5	AC004520.1	RP11-290D2.6	ANP32E	AC002984.2	AC004510.3	PKM	CELF3
									CNTN5		ALG8	SMARCD1	APPL1		CKAP2L	KMT5B						KPNB1				CRCT1	CRCT1						AGBL5		PLAC1L	FAM71F1	SMARCA2		COG8	CDK17	CERS2	AC003005.2	AC004528.1	ITM2B	APH1A	AC002992.1	AC004520.1	RGS11	MRPL9
									CNTN6		ALG9	SMNDC1	AQR		CLCN7	KRAS						MCL1				HIST1H4H	HIST1H4H						C10orf137		POGZ	FAM84A	SMPD2		COPA	CDK5R1	RP11-316M1.12	AC003006.1	AC004535.2	NDRG2	MRPS21	AC002994.1	AC004528.1	ARHGDIG	S100A6
									CNTNAP2		ALKBH1	SUV39H2	AR		CLN3	LZTR1						NVL				BNC2	BNC2						INSR		POU3F3	FAM91A1	SNX11		COPG2	CDK5R2	VPS72	AC003009.1	AC004543.1	SLC22A17	MCL1	AC003001.1	AC004535.2	PDIA2	S100A16
									CNTNAP3		ALKBH2	SUZ12	ARAF		CLN5	MAGEL2						RAN				PLAC1L	PLAC1L						SALL3		PPM1D	FBXO11	SON		CPD	CDKL5	PSMD4	AC003035.1	AC004543.2	RN7SL1	ENSA	AC003003.5	AC004543.1	MAPK8IP3	S100A13
									CNTNAP4		ALKBH3	TCF19	ARAP1		CLN8	MAP2K1						SNRPF				AZI1	AZI1						CCAR1		PPP2R3A	FBXO41	SPAST		CPSF1	CELF5	SELENBP1	AC003043.1	AC004552.1	SYNDIG1L	CDC42SE1	AC003005.2	AC004543.2	PKD1	RP1-178F15.5
									CNTNAP5		ALKBH5	TET3	ARCN1		CLPB	MAP3K7						RRM1				PSAP	PSAP						TNKS		PPP2R5D	FCRL6	SRCAP		CPT2	CELSR2	PSMB4	AC003045.1	AC004593.3	CALM1	SEMA6C	AC003006.1	AC004552.1	SRRM2	RP1-178F15.4
									COMT		ALKBH8	TP53BP1	ARF4		CNOT3	MBD5						SNRPD3				PTMA	PTMA						MYT1L		PRKAR1A	FETUB	STXBP1		CRAMP1L	CELSR3	CELF3	AC003075.4	AC004595.1	RPL3P4	VPS72	AC003009.1	AC004595.1	TCEB2	ILF2
									CREBBP		ALS2	TRIM24	ARF5		CNTNAP2	MECP2						GAB2				GUCA2A	GUCA2A						BAZ2B		PRKD1	FKBP11	SUV420H1		CRNKL1	CHD3	MRPL9	AC003079.1	AC004637.1	HSP90AA1	PSMD4	AC003035.1	AC004655.1	ARL6IP1	INTS3
									CSMD1		ALS2CR8	TRIM28	ARFGEF1		COASY	MED12						GSS				TMEM105	TMEM105						NOS2		PRPF40A	FOSL2	SYNGAP1		CSNK1G2	CHD4	S100A10	AC003080.4	AC004655.1	CKB	PI4KB	AC003043.1	AC004656.1	PRRT2	DENND4B
									CTCF		AMACR	TRIM33	ARFGEF2		COG1	MED13L						POLR3K					PPP1CB						MEGF10		PRR12	FOXG1	TAB2		CSTF1	CHD5	S100A6	AC003084.2	AC004656.1	SRP14	PSMB4	AC003045.1	AC004673.1	ALDOA	JTB
									CTNNA3		AMBRA1	UHRF1	ARHGAP21		COG4	MEF2C						PRPF8					GLI3						TNRC6B		PSAP	FOXP1	TBL1XR1		CTNNA1	CHD6	S100A16	AC003088.1	AC004673.1	MIR1282	POGZ	AC003075.4	AC004691.5	STX1B	RPS27
									CTNNB1		AMD1	USP21	ARHGAP23		COG7	MEIS2						TAZ					KCNE2						WFDC2		PTEN	FOXP2	TBR1		CTNNBL1	CHD8	S100A13	AC003090.1	AC004691.5	B2M	CELF3	AC003079.1	AC004692.5	FUS	TPM3
									CTNND2		AMFR	USP3	ARHGAP25		COG8	MIB1						SNRNP25					C13orf45						MAN2A2		PTMA	GABBR2	TCF12		CTR9	CHN1	RP1-178F15.5	AC003092.1	AC004692.4	ARPP19	MRPL9	AC003080.4	AC004699.1	CBLN1	C1orf43
									CTTNBP2		AMOTL1	WDR82	ARHGAP26		COL11A1	MN1						ATP5D					TEX12						SLC12A6		PUF60	GABRB2	TCF20		CTTN	CHN2	RP1-178F15.4	AC003092.2	AC004692.5	RPS3AP6	S100A6	AC003084.2	AC004702.2	MT3	HAX1
									CUL3		AMOTL2	WHSC1	ARHGAP29		COL18A1	MSL2						UBA1					RYBP						C9orf85		PUM2	GABRB3	TCF4		CUL7	CHST2	ILF2	AC003104.1	AC004699.1	RPL4	ILF2	AC003088.1	AC004744.3	NDRG4	UBE2Q1
									CUL7		ANAPC1	WHSC1L1	ARHGAP30		COL2A1	MSL3						CTPS1					LY6E						HAUS2		PURA	GALM	TCF7L2		CUX1	CIC	INTS3	AC003658.1	AC004702.2	RPLP1	INTS3	AC003090.1	AC004745.1	SLC22A31	ADAR
									CX3CR1		ANAPC10	AKAP1	ARHGAP31		COL4A3	MTOR						ZMAT2					TOMM20L						VSTM4		QRICH1	GALNT18	TGFB2		CWC22	CIT	JTB	AC003664.1	AC004744.3	PKM	DENND4B	AC003092.1	AC004769.1	RPL13	PMVK
									CXCR3		ANAPC13	BRPF3	ARHGAP32		COL4A4	MYCN						CCT4					AIFM3						PCSK5		RAB11A	GATAD2B	TLK2		CXorf26	CKAP5	RPS27	AC003666.1	AC004745.1	FBXL16	CRTC2	AC003092.2	AC004771.1	YWHAE	PBXIP1
									CYFIP1		ANAPC2	CHD7	ARHGAP35		COL6A3	MYT1L						COASY					EIF4EBP1						ZNF292		RAB11B	GDAP1L1	TMEM26		CXXC1	CKB	TPM3	AC003681.1	AC004769.1	RP11-161M6.2	JTB	AC003104.1	AC004791.2	ACADVL	FDPS
									CYLC2		ANAPC5	DZIP3	ARHGAP36		COL9A1	NAA10						MCM2					OR2L3						FAM212B		RAI1	GGNBP2	TNPO2		CYFIP2	CLASP1	C1orf43	AC003682.16	AC004771.1	RPS2	RPS27	AC003658.1	AC004812.1	ATP1B2	RUSC1
									CYP11B1		ANAPC7	HDAC1	ARHGAP4		COL9A2	NAA15						OGDH					MEA1						PSMA7		RANBP17	GIGYF1	TNPO3		CYTH3	CLASP2	HAX1	AC003682.17	AC004791.2	TCEB2	C1orf43	AC003664.1	AC004817.1	RPL26	SYT11
									DAB1		ANKFY1	HDAC9	ARHGAP42		COLEC11	NACC1						RPS3A					POU3F3								RHOG	GIMAP1	TNRC6B		DAPK1	CLCN3	UBE2Q1	AC003956.1	AC004812.1	HCFC1R1	HAX1	AC003666.1	AC004824.1	UBB	SSR2
									DAGLA		ANKHD1-EIF4EBP3	KDM2A	ARHGAP44		COQ2	NEXMIF						POLR3H					TNFRSF6B								RIMS1	GLI3	TRAF7		DAXX	CLEC16A	ADAR	AC003958.2	AC004817.1	ARL6IP1	ATP8B2	AC003681.1	AC004824.2	RP11-138I1.4	UBQLN4
									DAPK1		ANKIB1	L3MBTL1	ARHGAP5		COQ8A	NF1						RPS15A					GIMAP1								RPL26	GLTSCR1	TRIP12		DCAF13	CLIP3	PMVK	AC003958.6	AC004824.1	ALDOA	UBE2Q1	AC003682.16	AC004840.8	RP11-746M1.1	PAQR6
									DAPP1		ANKRA2	MBD2	ARHGAP6		COQ9	NFIA						TPX2					WARS								RPS16	GLYAT	USP7		DCHS1	CLSTN1	PBXIP1	AC003968.1	AC004824.2	MT3	ADAR	AC003682.17	AC004851.1	ALDOC	SMG5
									DBH		ANKRD1	MBD4	ARHGEF1		COX15	NFIX						RPL9					NR2F1								SATB2	GMPR	VAMP2		DDB1	CLTC	DPM3	AC003973.1	AC004840.8	MT2A	PMVK	AC003956.1	AC004854.5	RP11-192H23.5	CCT3
									DCTN5		ANKRD11	PHF19	ARHGEF11		COX6B1	NONO						ALG2					SECTM1								SCN1A	GNAI1	VEZF1		DDHD1	CNP	YY1AP1	AC003973.4	AC004851.1	COX4I1	ADAM15	AC003958.2	AC004866.1	RPL19	C1orf61
									DCUN1D1		ANKRD12	PHRF1	ARHGEF12		COX7B	NOTCH1						ANKRD52					SOX11								SCN2A	GNAO1	WAC		DDX10	COBL	SYT11	AC003973.5	AC004854.5	RPL13	CLK2	AC003958.6	AC004866.3	EIF1	BCAN
									DCX		ANKRD13C	PIWIL4	ARHGEF17		CPS1	NR2F1						KARS					TAS2R14								SCN8A	GNB1	WDFY3		DDX18	COPG	SSR2	AC003984.1	AC004862.6	YWHAE	RUSC1	AC003968.1	AC004869.2	RPL27	HDGF
									DDC		ANKRD17	PRDM7	ARHGEF2		CRB1	NR4A2						KIF23					PHIP								SET	GOLPH3	WDR26		DDX23	CPE	UBQLN4	AC003985.1	AC004866.1	ATP1B2	YY1AP1	AC003973.1	AC004869.3	RUNDC3A	PRCC
									DDX11		ANKRD32	PRMT8	ARHGEF6		CRB2	NSD1						UTP6					LMO4								SETBP1	GPR39	WHSC1		DDX24	CPLX1	PAQR6	AC003986.5	AC004866.3	RPL26	SYT11	AC003973.4	AC004870.3	GFAP	CADM3
									DDX3X		ANKRD49	SMYD1	ARHGEF7		CREBBP	NSD2						CLP1					FAM84A								SETD2	GPRIN1	WNT7B		DDX27	CPLX2	SMG5	AC003986.6	AC004869.2	UBB	KIAA0907	AC003973.5	AC004870.4	LUC7L3	KCNJ10
									DDX53		ANKRD54	SND1	ARHGEF9		CRX	ODC1						PSMD2					ARL14EP								SETD5	GRB14	ZBTB18		DDX31	CPT1C	CCT3	AC003986.7	AC004869.3	RP11-138I1.4	ARHGEF2	AC003984.1	AC004870.5	SEPT4	KCNJ9
									DEAF1		ANKS1A	SP110	ARID1A		CRYAA	OGT						RFC2					PHF5A								SF1	GRIN2A	ZBTB7A		DDX42	CREBBP	C1orf61	AC003988.1	AC004870.3	ALDOC	SSR2	AC003985.1	AC004875.1	PSMC5	IGSF8
									DENR		ANLN	STK11	ARID1B		CRYBA1	PACS1						FAM96B					MAEA								SHANK3	GRIN2B	ZC3H4		DDX47	CRMP1	HAPLN2	AC003989.3	AC004870.4	RP11-192H23.5	UBQLN4	AC003986.5	AC004878.2	DDX5	ATP1A2
									DEPDC5		ANO6	STK31	ARID2		CRYBB1	PACS2						COX17					APCS								SIN3A	GSE1			DENND5A	CRTC1	BCAN	AC003989.4	AC004870.5	RPL19	PAQR6	AC003986.6	AC004878.5	HID1	PEA15
									DGKZ		ANO8	TAF9	ARID3A		CRYBB2	PBX1						NUDT21					RPL26								SLC12A2	GUCA2A			DENND5B	CTBP1	RP11-284F21.7	AC003991.3	AC004875.1	PPP1R1B	SMG5	AC003986.7	AC004878.6	H3F3B	COPA
									DHCR7		ANP32A	TDRD10	ARID4A		CRYGC	PCBP2						WDR7					MRPL41								SLC2A1	HAUS2			DGCR8	CTNNB1	MRPL24	AC004000.1	AC004878.2	EIF1	CCT3	AC003988.1	AC004878.7	WBP2	USF1
									DIAPH3		ANP32B	TET2	ARID4B		CSPP1	PCDH19						SLC38A5					MPZ								SLC35E3	HECTD4			DGKD	CTNND2	HDGF	AC004004.2	AC004878.3	RPL27	C1orf61	AC003989.3	AC004878.8	NPTX1	PFDN2
									DIP2A		ANP32E	ACTL6B	ARID5B		CSTB	PCGF2						NUP62					CACNA1A								SLC6A1	HECW2			DGKH	CUL9	PRCC	AC004006.2	AC004878.5	RUNDC3A	MEF2D	AC003989.4	AC004889.1	ACTG1	UFC1
									DISC1		ANTXR1	AIRE	ARIH1		CTC1	PDHA1						BUD31					CREBZF								SMARCA2	HIST1H1E			DHTKD1	CUX1	CADM3	AC004009.3	AC004878.6	GFAP	HAPLN2	AC003991.3	AC004895.1	RPL6P27	NDUFS2
									DLG1		ANXA5	ASH2L	ARIH2		CTCF	PHF12						YBEY					PPP2R1A								SMARCA4	HIST1H2AC			DHX32	CUX2	DUSP23	AC004012.1	AC004878.7	SEPT4	BCAN	AC004000.1	AC004899.3	ATP5A1	PCP4L1
									DLG4		ANXA7	ASXL2	ARMC5		CTDP1	PHF21A						HAUS5					NR4A2								SMPD2	HIST1H4H			DHX33	CYFIP2	TAGLN2	AC004014.3	AC004878.8	ATP5H	HDGF	AC004004.2	AC004901.1	RP11-862L9.3	SDHC
									DLGAP1		AP1AR	ASXL3	ARMC8		CTNNB1	PHF6						INTS5					C9orf135								SNRPB2	HIVEP2			DHX34	DAB2IP	KCNJ10	AC004016.1	AC004889.1	WBP2	PRCC	AC004006.2	AC004911.2	BSG	RGS4
									DLGAP2		AP1B1	ATAD2B	ARMCX4		CTNS	PHIP						RPS18					C19orf71								SNX11	HIVEP3			DHX35	DAGLA	KCNJ9	AC004017.1	AC004895.1	ACTG1	CADM3	AC004009.3	AC004920.2	CIRBP	RGS5
									DLGAP3		AP1G1	ATM	ARNT		CTSA	PIK3CA						KIAA0100					TCF7L2								SON	HK1			DHX37	DAPK1	IGSF8	AC004019.10	AC004901.1	RP11-498C9.3	KCNJ9	AC004012.1	AC004920.3	RPS15	MGST3
									DLX1		AP1M1	ATR	ARNT2		CTSD	PIK3R1						PAF1					RTDR1								SPAST	HMMR			DHX38	DBC1	ATP1A2	AC004022.7	AC004911.2	AQP4	IGSF8	AC004014.3	AC004924.1	OAZ1	ALDH9A1
									DLX2		AP2B1	ATRX	ARNTL		CTSK	PIK3R2						UTP3					DOPEY1								SRCAP	HNRNPK			DHX8	DCAF6	PEA15	AC004022.8	AC004920.2	ATP5A1	ATP1A2	AC004016.1	AC004938.5	TLE2	MPC2
									DLX6		AP2M1	BRD2	ARPC2		CUL4B	POGZ						ERG					BPIFA3								SRSF3	HNRNPU			DHX9	DCLK1	COPA	AC004051.2	AC004920.3	RP11-862L9.3	PEA15	AC004019.10	AC004941.5	AC005944.2	DCAF6
									DMD		AP2S1	BRD7	ARPC4		CUL7	POU3F3						C21orf59					SETD1A								STXBP1	HOXC10			DIP2C	DCTN1	USF1	AC004052.1	AC004924.1	MBP	COPA	AC004022.7	AC004943.1	AES	GCSHP5
									DMPK		AP3D1	BRD9	ARRB1		CWC27	PPM1D						DHODH					ZNF623								SUV420H1	HS3ST4			DLC1	DDN	PFDN2	AC004053.1	AC004938.5	BSG	USF1	AC004022.8	AC004969.1	EEF2	ATP1B1
									DMXL2		AP3M1	BRDT	ARRDC3		CYP2U1	PPP1CB						ESPL1					CBL								SYNGAP1	HTR3C			DLG5	DDX24	UFC1	AC004054.1	AC004941.5	GPX4	PFDN2	AC004051.2	AC004980.1	TUBB4A	KIFAP3
									DNAH10		AP3M2	CASR	ASAP1		DBT	PPP2CA						GINS3					SLC35A4								SYT1	IFI30			DNAH17	DENND5A	NDUFS2	AC004062.2	AC004943.1	RPS15	NDUFS2	AC004052.1	AC004980.8	UBL5	PRDX6
									DNAH5		AP3S1	CBX1	ASAP2		DCHS1	PPP2R1A						MED11					YY1								TAB2	IFNA10			DNAJC1	DGCR2	PCP4L1	AC004063.1	AC004945.1	OAZ1	ATP1B1	AC004053.1	AC004988.1	PRDX2	CACYBP
									DNAJC19		AP4B1	CBX2	ASB7		DCX	PPP2R5D						NCAPH					GABRB3								TBL1XR1	IL27			DNAJC2	DGKZ	SDHC	AC004066.2	AC004969.1	GNG7	PRDX6	AC004054.1	AC005008.2	CACNA1A	GLUL
									DNER		AP4E1	CBX7	ASH1L		DDB2	PPP3CA						OGT					PBX1								TBR1	IL3			DNAJC5	DHX30	RGS4	AC004066.3	AC004980.1	AC005944.2	GLUL	AC004062.2	AC005008.3	RAB3A	NMNAT2
									DNM1L		AP4M1	CBX8	ASH2L		DDC	PRPF8						POLR2J					EMX1								TCF12	ILF2			DNM2	DICER1	RGS5	AC004067.5	AC004980.8	AES	DHX9	AC004063.1	AC005017.2	FKBP8	RP11-101E13.5
									DNMT3A		AP4S1	CHAF1B	ASIC1		DDHD1	PRR12						PSMB2					ATP6V0C								TCF20	IMPAD1			DNMT1	DIDO1	MGST3	AC004069.1	AC004988.1	EEF2	NMNAT2	AC004066.2	AC005019.2	TMEM59L	TMEM9
									DOCK1		APAF1	CHD1L	ASIC2		DDHD2	PSMC5						PSMG3					RPS20								TCF4	INSR			DNTTIP2	DIP2A	ALDH9A1	AC004069.2	AC005008.2	SLC25A23	RP11-101E13.5	AC004066.3	AC005020.1	SCN1B	PHLDA3
									DOCK10		APBA3	CHRAC1	ASTN1		DDOST	PTCH1						SPI1					ZFP36L2								TCF7L2	IRF2BPL			DOCK1	DIP2B	CREG1	AC004070.1	AC005008.3	TUBB4A	CSRP1	AC004067.5	AC005033.6	CLIP3	CSRP1
									DOCK4		APBB3	CLOCK	ASTN2		DDX11	PTEN						ZNHIT2					ZNF273								TGFB2	KANSL1			DOCK4	DIP2C	MPC2	AC004074.4	AC005017.2	CTXN1	SHISA4	AC004069.1	AC005034.2	RPS16	SHISA4
									DOLK		APEX1	CXXC1	ASUN		DDX3X	PTPN11						EIF2S1					SPRY1								TLK2	KAT6A			DOCK5	DIRAS2	GCSHP5	AC004076.7	AC005019.2	UBL5	ARL8A	AC004069.2	AC005037.2	ATP1A3	GPR37L1
									DPP10		APEX2	DAXX	ASXL2		DEPDC5	PUF60						COPE					SOX5								TMEM105	KAT6B			DOCK7	DISP2	ATP1B1	AC004076.9	AC005019.3	PRDX2	RP11-175B9.3	AC004070.1	AC005040.3	TMEM145	ARL8A
									DPP4		APH1A	DMAP1	ASXL3		DHCR24	PURA						NOB1					TTC9C								TMEM26	KATNAL2			DOCK9	DLC1	PRDX6	AC004079.1	AC005020.1	NDUFB7	ADIPOR1	AC004074.4	AC005042.3	APOE	RP11-175B9.3
									DPP6		API5	DNAJC2	ATAD2		DHCR7	QRICH1						RPL3					MYL6B								TMPRSS12	KCNB1			DOPEY2	DLG2	GLUL	AC004112.4	AC005033.6	AC007192.6	PPFIA4	AC004079.1	AC005042.5	CALM3	ADIPOR1
									DPYD		APIP	DNMT3B	ATAD2B		DHODH	RAB14						CCNA2					RSU1								TNPO2	KCNE2			DOT1L	DLG4	DHX9	AC004125.3	AC005034.2	FKBP8	BTG2	AC004112.4	AC005048.1	CTB-12A17.3	PPFIA4
									DRD1		APITD1-CORT	DNMT3L	ATAD5		DIS3L2	RAC1						CDIPT					FAM200A								TNPO3	KCNH1			DPP3	DLG5	ARPC5	AC004129.7	AC005037.2	TMEM59L	ZC3H11A	AC004125.3	AC005062.2	SEPW1	TMCC2
									DRD2		APLF	DPF2	ATF1		DKC1	RAI1						TTC27					ENKUR								TNRC6B	KCNQ2			DPYSL3	DLGAP1	IVNS1ABP	AC004129.9	AC005040.3	CTD-2540B15.13	PLEKHA6	AC004129.7	AC005077.5	RPL18	NUCKS1
									DRD3		APOA2	DPF3	ATF2		DLAT	RERE						ATP6V0B					PGBD4								TRAF7	KCNQ3			DSN1	DLGAP2	RGS2	AC004156.3	AC005042.3	CTD-2527I21.4	CNTN2	AC004129.9	AC005077.7	CA11	CAMK1G
									DRD4		APOBR	DPY30	ATF7		DLD	RHOBTB2						RCL1					LAMB1								TRIP12	KCNS3			DST	DLGAP3	RP11-101E13.5	AC004159.1	AC005042.5	COX6B1	TMCC2	AC004156.3	AC005077.8	FTL	NENF
									DSCAM		APOLD1	EED	ATF7IP		DLG3	RIT1						RFC5					KLF1								TSPAN4	KDM2B			DSTYK	DLGAP4	TMEM9	AC004160.4	AC005048.1	APLP1	NUCKS1	AC004159.1	AC005083.1	SNRNP70	MORF4L1P1
									DST		APOM	ELP2	ATG13		DLL3	RPS6KA3						UROD					FAM200B								USP7	KDM5B			DUS1L	DMWD	CSRP1	AC004221.2	AC005062.2	RPS16	NENF	AC004160.4	AC005086.1	SLC17A7	C1orf115
									DUSP22		APOO	ELP3	ATG16L1		DLL4	SATB1						DIMT1					LRRC46								VAMP2	KDM6B			DUS3L	DMXL2	SHISA4	AC004231.2	AC005077.5	APOE	MORF4L1P1	AC004231.2	AC005086.2	RPL13A	SRP9
									DVL1		APOOL	ELP4	ATG2A		DMD	SATB2						ISG20L2					BTBD19								VEZF1	KIAA1984			DUSP8	DNAJC6	GPR37L1	AC004237.1	AC005077.7	CALM3	CAPN2	AC004237.1	AC005086.3	RPS11	EPHX1
									DVL3		APP	ERCC5	ATG4A		DMP1	SCN1A						RAD9A					ZNF775								WAC	KIF11			DYNC1H1	DNM1	ARL8A	AC004257.1	AC005077.8	CTB-12A17.3	SRP9	AC004257.1	AC005086.4	LENG8	PYCR2
									DYDC1		APPBP2	ERCC6	ATG4B		DNAAF3	SCN2A						SEPHS2					LRP3								WDFY3	KLF1			DYNC2H1	DOCK3	RP11-175B9.3	AC004381.6	AC005083.1	SEPW1	PYCR2	AC004381.7	AC005088.1	PRNP	ITPKB
									DYDC2		APPL2	EZH1	ATG5		DNAAF4	SCN8A						EIF3G					PRRX2								WDR26	KRT18			DYX1C1	DOCK4	ADIPOR1	AC004381.7	AC005086.1	RPL18	ADCK3	AC004386.3	AC005094.2	CHGB	ARF1
									DYRK1A		APTX	FMR1	ATG9A		DNMT3A	SET						EFTUD2					ZSCAN22								WHSC1	LAMB1			EAPP	DOCK9	CHI3L1	AC004383.3	AC005086.2	CA11	ARF1	AC004386.4	AC005102.1	SNAP25	GUK1
									EEF1A2		AQR	FXR1	ATL1		DNMT3B	SETBP1						NOL11					AKAP7								WNT7B	LAMC3			ECD	DOPEY1	BTG2	AC004386.3	AC005086.3	FTL	GUK1	AC004449.6	AC005105.2	CST3	RNF187
									EFR3A		ARAF	FXR2	ATN1		DOCK8	SETD1A						RPL7A					KRT18								ZBTB18	LARP4B			EDC4	DOPEY2	ZC3H11A	AC004386.4	AC005086.4	RPL13A	HIST3H2A	AC004458.1	AC005150.1	GNAS	FTH1P2
									EGR2		ARCN1	GADD45A	ATP11C		DPAGT1	SETD1B						SPATA5L1					FAM71F1								ZBTB7A	LDHC			EFTUD1	DOT1L	CNTN2	AC004448.2	AC005088.1	RPS11	RNF187	AC004461.4	AC005159.1	ATP5E	RAB4A
									EHMT1		ARF1	GADD45B	ATP13A1		DPM1	SETD2						UBA3					ZNF391								ZC3H4	LEO1			EFTUD2	DPP8	TMCC2	AC004448.5	AC005094.2	FKBP1A	FTH1P2	AC004471.10	AC005160.3	RPS21	PGBD5
									EIF3G		ARF4	GALK1	ATP13A3		DSPP	SETD5						POLG2					VAPA								ZFYVE26	LHFPL4			EHBP1	DPYSL2	NUCKS1	AC004449.6	AC005102.1	PRNP	PGBD5	AC004471.9	AC005161.1	EEF1A2	AGT
									EIF4E		ARF6	GATAD2A	ATP1A1		DSTYK	SHANK3						DPAGT1					RRAS								ZNF614	LINGO2			EHMT1	DSCAM	CAMK1G	AC004458.1	AC005105.2	SNAP25	AGT	AC004485.3	AC005162.4	STMN3	TOMM20
									EIF4EBP2		ARFGAP2	H2AFX	ATP1A3		DYM	SHOC2						ETF1					SPRY2									LIPI			EIF2S2	DSCAML1	PPP2R5A	AC004461.4	AC005150.1	CST3	KCNK1	AC004492.1	AC005162.5	PPIAP22	RGS7
									ELAVL2		ARFGEF1	H2AFZ	ATP1B1		DYNC2H1	SIN3A						RAD51D					HOXC10									LMO4			EIF3A	DST	NENF	AC004471.10	AC005159.1	NNAT	TARBP1	AC004510.3	AC005176.1	COL6A1	FH
									ELAVL3		ARFIP1	HAT1	ATP2A2		DYRK1A	SKI						BUB3					ZC2HC1B									LRFN4			EIF3B	DTNA	MORF4L1P1	AC004471.9	AC005160.3	ATP5E	IRF2BP2	AC004520.1	AC005176.3	S100B	ZBTB18
									ELP4		ARFRP1	HDAC10	ATP2B1		EBF3	SLC2A1						PSMC4					TRIML1									LRIF1			EIF3D	DTX1	C1orf115	AC004485.3	AC005161.1	EEF1A2	RP4-781K5.2	AC004528.1	AC005178.1	YWHAH	COX20
									EML1		ARGLU1	HDAC11	ATP2B2		EBP	SLC35A2						TYMS					S1PR4									LRP3			EIF4G1	DUSP8	CAPN2	AC004490.1	AC005162.4	STMN3	TOMM20	AC004535.2	AC005189.6	PVALB	HNRNPU
									EN2		ARHGAP1	HDAC7	ATP2B3		ECEL1	SLC39A8						EXOSC4					ANP32A									LRRC3C			ELMO2	DYNC1H1	TP53BP2	AC004492.1	AC005162.5	PPIAP22	FH	AC004538.3	AC005195.1	RPL3	SCCPDH
									EP300		ARHGAP11A	HDAC8	ATP2C1		EDA	SLC6A1						AURKAIP1					IRF2BPL									LRRC4			EMILIN2	EEF1A2	DEGS1	AC004510.3	AC005176.1	APP	ZBTB18	AC004543.1	AC005215.1	SYNGR1	ACP1
									EP400		ARHGAP11B	HIRA	ATP5A1		EDNRB	SMAD4						EIF3CL					BHLHE40									LRRC40			EML1	EEF2	SRP9	AC004520.1	AC005176.2	SOD1	COX20	AC004543.2	AC005229.5	MT-RNR1	RPS7
									EPC2		ARHGAP19	HMGA1	ATP5B		EFNB1	SMARCA2						IARS					WTIP									LRRC46			EML3	EGR1	EPHX1	AC004528.1	AC005176.3	PCP4	HNRNPU	AC004549.6	AC005229.7	MT-RNR2	ID2
									EPHA6		ARHGAP21	HMGB1	ATP6AP1		EFTUD2	SMARCA4						PGD					PTPN11									LRRC7			ENTPD6	EHMT1	PYCR2	AC004535.2	AC005178.1	S100B	ZNF692	AC004552.1	AC005235.1	MT-ND1	ITGB1BP1
									EPHB2		ARHGAP24	HMGB4	ATP6V0A1		EGR2	SMARCB1						PKMYT1					FAM26F									LY6E			EP300	EHMT2	PARP1	AC004538.3	AC005189.6	YWHAH	RPS7	AC004593.3	AC005237.2	MT-ND2	YWHAQ
									EPHB6		ARHGAP5	HMGN1	ATP6V0B		EHMT1	SMC1A						POLR2I					OTX2									LZTR1			EP400	EIF2C1	ITPKB	AC004540.5	AC005195.1	RASD2	RNF144A	AC004595.1	AC005255.5	MT-CO1	HPCAL1
									EPS8		ARHGDIA	HMGN2	ATP6V0D1		EIF2AK3	SMC3						SRRM1					HTR3C									MAEA			EPHA4	EIF2C2	ARF1	AC004543.1	AC005215.1	RPL3	RP11-434B12.1	AC004603.4	AC005255.6	MT-CO2	KCNF1
									ERBB2IP		ARHGEF1	HMGN3	ATP6V1A		ELAC2	SNAP25						PMF1					SNAP25									MAN2A2			EPPK1	EIF4G1	GUK1	AC004543.2	AC005229.5	MLC1	YWHAQ	AC004637.1	AC005256.1	MT-ND3	DDX1
									ERBB4		ARHGEF11	HR	ATP6V1B2		ELN	SON						DDX18					C3AR1									MAP2			EPRS	EIF4G2	RNF187	AC004549.6	AC005229.7	MT-RNR1	HPCAL1	AC004655.1	AC005262.4	MT-ND5	FAM49A
									ERG		ARHGEF12	HSPBAP1	ATP7A		ELOVL4	SOX10						INTS3					C1orf198									MAP2K1			ERBB2	EIF4G3	FTH1P2	AC004552.1	AC005235.1	MT-RNR2	DDX1	AC004656.1	AC005276.1	MT-ND6	VSNL1
									ESR1		ARHGEF40	ING1	ATP9A		ENPP1	SOX11						POLR3E					AADAC									MAP3K1			ERCC3	ELFN2	RHOU	AC004593.3	AC005237.2	MT-ND1	VSNL1	AC004673.1	AC005281.1	MT-CYB	LAPTM4A
									ESR2		ARHGEF7	ING2	ATRN		EOGT	SOX5						RBM14					C16orf93									MAP4K4			ESPL1	ELMO2	AGT	AC004595.1	AC005255.5	MT-ND2	LAPTM4A	AC004691.5	AC005281.2	SLC25A6	RHOB
									ESRRB		ARID1A	ING3	ATRNL1		EP300	SPAST						RBM14-RBM4					IMPAD1									MAST1			ESYT1	EML2	C1orf198	AC004603.4	AC005255.6	MT-CO1	PUM2	AC004692.4	AC005284.1	TMSB4X	KIF3C
									ETFB		ARID1B	ING4	ATRX		EPG5	SPEN						RNPC3					ZRANB1									MBD5			ETFDH	ENC1	COA6	AC004637.1	AC005256.1	MT-TS1	RHOB	AC004692.5	AC005288.1	TSPAN7	RAB10
									EXOC3		ARID2	ING5	ATXN1		ERCC1	SPOP						RUVBL1					SPATA2									MEA1			EXOC2	EP300	RP4-781K5.2	AC004655.1	AC005262.4	MT-CO2	KIF3C	AC004699.1	AC005301.8	SYP	HADHA
									EXOC5		ARID3A	INO80	ATXN1L		ERCC2	SPTAN1						DONSON					TOB1									MED13L			EXOC3	EP400	TOMM20	AC004656.1	AC005276.1	MT-ND3	HADHA	AC004702.2	AC005307.1	TSPYL2	HADHB
									EXOC6		ARID3B	IWS1	ATXN2		ERCC3	SRCAP						LMO2					FADS3									MEF2C			EXOC6B	EPB41L1	GPR137B	AC004673.1	AC005281.1	MT-ND5	MAPRE3	AC004744.3	AC005307.3	BEX1	MAPRE3
									EXOC6B		ARID4A	JARID2	ATXN2L		ERCC4	SRRM2						BYSL					GPRIN1									MEGF10			EXOSC10	EPB49	ACTN2	AC004691.5	AC005284.1	MT-ND6	OST4	AC004745.1	AC005324.7	CTD-2328D6.1	OST4
									EXT1		ARID4B	JHDM1D	ATXN7		ERCC5	SRSF1						CCDC84					TNFRSF1A									MEIS2			EXT2	EPHA4	FH	AC004692.4	AC005288.1	MT-CYB	PREB	AC004769.1	AC005351.1	NDUFA1	ATRAID
									F13A1		ARID5B	JMJD4	ATXN7L1		ERCC6	STAG1						DPY30					SKIDA1									MEMO1			EXTL3	EPN1	ZBTB18	AC004692.5	AC005300.5	SLC25A6	ATRAID	AC004771.1	AC005355.1	FAM127A	SLC30A3
									FABP3		ARIH1	JMJD6	ATXN7L2		ERCC6L2	STAG2						KIF18A					MOGAT3									METAP1D			FAF1	EXTL3	COX20	AC004699.1	AC005301.8	TMSB4X	SNX17	AC004775.5	AC005355.2	CDR1	SNX17
									FABP5		ARIH2	JMJD7-PLA2G4B	ATXN7L3		ERCC8	STXBP1						POLR1C					ATP1A3									MFI2			FAM115A	FAM115A	HNRNPU	AC004702.2	AC005304.1	GPM6B	PPM1G	AC004791.2	AC005357.1	PDZD4	PPM1G
									FAM135B		ARL1	JMJD8	AUTS2		ERF	SYNCRIP						RPL35A					PLEK									MFN1			FAM129A	FAM120A	SCCPDH	AC004744.3	AC005324.7	TSPAN7	NRBP1	AC004812.1	AC005358.3	RPL10	NRBP1
									FAM92B		ARL16	KAT2A	AXIN1		ESCO2	SYNGAP1						TRMT61A					CDKN2AIP									MIA3			FAM13A	FAM160A2	ACP1	AC004745.1	AC005351.1	PCSK1N	FNDC4	AC004817.1	AC005370.1	GDI1	FNDC4
									FAN1		ARL17B	KAT5	AXIN2		ETFA	SYT1						RBM10					SCGN									MLANA			FAM155B	FAM171B	RPS7	AC004769.1	AC005355.1	RPS4X	SUPT7L	AC004824.1	AC005375.1		SLC4A1AP
									FAT1		ARL2	KAT7	AZIN1		ETFB	TAB2						RPA1					DTWD2									MLL			FAM171A1	FAM179B	ID2	AC004771.1	AC005355.2	BEX1	SLC4A1AP	AC004824.2	AC005394.1		MRPL33
									FBN1		ARL2BP	KAT8	B4GALT5		ETFDH	TAF1						IMPDH2					TNFRSF21									MLL3			FAM189A1	FAM190B	ITGB1BP1	AC004775.5	AC005357.1	BEX4	MRPL33	AC004837.5	AC005399.1		YPEL5
									FBXO15		ARL4A	KDM1B	BABAM1		ETHE1	TAOK1						POLR2L					SULT4A1									MLL5			FAM19A5	FAM21A	YWHAQ	AC004791.2	AC005358.3	PLP1	YPEL5	AC004840.8	AC005477.1		EHD3
									FBXO33		ARL5A	KDM3A	BACH2		EVC	TBL1XR1						DHX33					HIVEP3									MN1			FAM53B	FAM5B	KCNF1	AC004812.1	AC005370.1	CTD-2328D6.1	RPLP0P6	AC004851.1	AC005487.2		DPY30
									FBXO40		ARL5B	KDM4C	BAG6		EVC2	TCF20						FEN1					KIAA1984									MOGAT3			FAM73B	FAM65A	NTSR2	AC004817.1	AC005375.1	NDUFA1	SRSF7	AC004854.4	AC005488.1		RPLP0P6
									FER		ARL6	KDM4D	BAHD1		EXT1	TCF4						TMX2					DNAJB6									MPZ			FAM83G	FAM91A1	DDX1	AC004824.1	AC005391.2	FAM127A	TMEM178A	AC004854.5	AC005488.11		SRSF7
									FEZF1		ARL6IP1	KDM5D	BAI1		EXT2	TCF7L2						POLD2					DNAJC17									MRPL41			FANCC	FASN	FAM49A	AC004824.2	AC005392.13	RPL10	LRPPRC	AC004862.6	AC005493.1		TMEM178A
									FEZF2		ARL6IP4	L3MBTL2	BAI2		EYA1	TFE3						RPL10					LRIF1									MTF1			FANCD2	FAT1	LAPTM4A	AC004837.5	AC005394.1	GDI1	CALM2	AC004866.1	AC005513.1		EPAS1
									FGA		ARL6IP5	L3MBTL4	BAI3		FAH	TLK2						FNTB					PDX1									MTUS1			FANCI	FAT2	RHOB	AC004840.8	AC005399.1		SPTBN1	AC004866.3	AC005522.6		MCFD2
									FGD1		ARL6IP6	MBD1	BAIAP2		FAM126A	TRAF7						HAUS3					PLEKHB2									MUC21			FAT1	FAT3	KIF3C	AC004851.1	AC005477.1		RTN4	AC004869.2	AC005522.7		CALM2
									FGFBP3		ARL8B	MBD3	BANP		FAM20A	TRIO						MED1					NPFFR2									MYH13			FAT3	FAT4	RAB10	AC004854.4	AC005488.1		RPS27A	AC004869.3	AC005538.5		ERLEC1
									FHIT		ARMC1	MEAF6	BAP1		FAM20C	TRIP12						RPS14					GDAP1L1									MYH2			FAT4	FBXL16	HADHA	AC004854.5	AC005488.11		CCT4	AC004870.3	AC005539.2		SPTBN1
									FLT1		ARMC10	MECOM	BAZ1A		FANCA	TRPM3						SF3B2					GALM									MYL6B			FBN1	FBXL19	HADHB	AC004862.6	AC005493.1		MDH1	AC004870.4	AC005549.1		RTN4
									FMR1		ARMC5	MECP2	BAZ1B		FANCB	U2AF2						HNRNPK					ECHS1									MYO1E			FBN2	FBXO41	DPYSL5	AC004866.1	AC005513.1		UGP2	AC004870.5	AC005549.2		RPS27A
									FOLH1		ARMC6	MGEA5	BAZ2A		FANCC	UBE3A						DDX56					METAP1D									MYT1L			FBXL19	FCHO1	MAPRE3	AC004866.3	AC005522.6		RAB1A	AC004875.1	AC005549.3		CCT4
									FOXG1		ARMC7	MINA	BAZ2B		FANCD2	UBTF						RPL15														N4BP2			FBXO10	FKBP8	OST4	AC004869.2	AC005522.7		AC007318.5	AC004878.2	AC005550.5		MDH1
									FOXP1		ARMC8	MLLT6	BBX		FANCE	UPF1						MYH9														N6AMT1			FBXO18	FOXK2	ATRAID	AC004869.3	AC005538.5		ACTR2	AC004878.3	AC005606.14		UGP2
									FOXP2		ARMCX5	MORF4L1	BCAR1		FANCF	USP7						MECR														NAA15			FBXO38	FOXO3	SNX17	AC004870.3	AC005539.2		PPP3R1	AC004878.5	AC005609.2		RAB1A
									FRK		ARMCX5-GPRASP2	MSL3	BCL11A		FANCG	USP9X						CHD8														NCKAP1			FGFR3	FRMPD4	PPM1G	AC004870.4	AC005546.2		RP11-474G23.2	AC004878.6	AC005616.1		AC007318.5
									FRMPD4		ARMCX6	MTA1	BCL11B		FANCI	VAMP2						DDX21														NDUFS1			FHOD3	FRY	FNDC4	AC004870.5	AC005549.1		CNRIP1	AC004878.7	AC005616.2		ACTR2
									FTSJ1		ARNT	MTA3	BCL2L1		FAR1	VCP						NAT10														NFATC1			FJX1	FSCN1	SUPT7L	AC004875.1	AC005549.2		PCBP1	AC004878.8	AC005621.1		PPP3R1
									GABRA1		ARNT2	MYSM1	BCL3		FAT4	WAC						FDXR														NFE2L2			FKRP	FYN	MRPL33	AC004878.2	AC005549.3		TIA1	AC004889.1	AC005624.2		RP11-474G23.2
									GABRA3		ARNTL	NAP1L2	BCL6		FBN1	WDR26						GNB2L1														NFIX			FLII	GABBR1	YPEL5	AC004878.3	AC005550.3		ADD2	AC004893.10	AC005626.3		CNRIP1
									GABRA4		ARPC3	NAP1L3	BCL9L		FBP1	WDR37						LAMTOR2														NOBOX			FLNA	GABBR2	RPLP0P6	AC004878.5	AC005550.5		TEX261	AC004895.1	AC005631.1		PCBP1
									GABRA5		ARPC5	NCL	BCOR		FBXL4	WDR45						HIST2H2AA3														NOC4L			FLNB	GARNL3	SRSF7	AC004878.6	AC005588.2		CYP26B1	AC004895.4	AC005682.6		SFXN5
									GABRB1		ARPC5L	NPM1	BCORL1		FGD1	YY1						HIST2H2AA4														NOS2			FOXK2	GAS7	MORN2	AC004878.7	AC005606.14		CCT7	AC004899.1	AC005686.1		CCT7
									GABRB3		ARPM1	NPM2	BCR		FGF10	ZBTB18						DBR1														NPFFR2			FREM2	GBF1	TMEM178A	AC004878.8	AC005609.2		FBXO41	AC004899.3	AC005701.1		FBXO41
									GABRG3		ARPP19	NPM3	BECN1		FGF3	ZBTB20						TWISTNB														NR2F1			FRYL	GCN1L1	COX7A2L	AC004889.1	AC005616.1		DCTN1	AC004901.1	AC005703.2		DGUOK
									GABRQ		ARRB2	OGT	BEGAIN		FGFR1	ZC4H2						VPS18														NR4A2			FSCN1	GIT1	SIX3	AC004893.10	AC005616.2		INO80B	AC004906.3	AC005703.3		BOLA3
									GAD1		ARRDC3	PADI4	BEND3		FH	ZEB2						ALYREF														NRG4			FTSJ3	GLUL	EPAS1	AC004895.1	AC005621.1		WBP1	AC004911.2	AC005722.4		DCTN1
									GADD45B		ASAP1	PCGF1	BEND4		FHL1	ZFHX3						FKBPL														NRXN1			FTSJD2	GM996	MCFD2	AC004895.4	AC005624.2		AUP1	AC004920.2	AC005725.1		INO80B
									GALNT13		ASAP2	PCGF5	BHLHE40		FKBP14	ZMIZ1						TP53RK														NSD1			FXR2	GNAL	CALM2	AC004899.1	AC005626.3		SUCLG1	AC004920.3	AC005730.2		AUP1
									GALNT14		ASB1	PCGF6	BHLHE41		FKRP	ZMYM2						NRDE2														NUDT17			FYN	GNAO1	SPTBN1	AC004899.3	AC005631.1		TMSB10	AC004924.1	AC005740.4		HTRA2
									GAMT		ASB4	PHC1	BICC1		FKTN	ZMYND11						U2AF2														ODC1			GAK	GNAS	AC093110.3	AC004901.1	AC005686.1		TGOLN2	AC004938.5	AC005741.2		CTNNA2
									GAN		ASB6	PHC2	BICD2		FLAD1	ZNF148						PPIL2														OGFOD3			GALNT10	GNAZ	RTN4	AC004906.3	AC005701.1		MAT2A	AC004941.3	AC005758.1		SUCLG1
									GAP43		ASF1A	PHC3	BIN1		FLNA	ZNF292						POLE2														OR10J3			GALNT2	GNB1	RPS27A	AC004911.2	AC005702.3		RNF103	AC004941.5	AC005772.2		TMSB10
									GAS2		ASF1B	PHF1	BIRC6		FLNB							RABGGTB														OR10Z1			GALNTL4	GPAM	EFEMP1	AC004920.2	AC005703.2		RMND5A	AC004943.1	AC005777.3		TGOLN2
									GATM		ASGR1	PHF10	BLNK		FLVCR2							SF3B3														OR2L3			GAS6	GPM6A	AHSA2	AC004920.3	AC005703.3		MRPS5	AC004945.1	AC005779.1		MAT2A
									GDA		ASH1L	PHF11	BMI1		FMR1							AAMP														OR2T10			GBA2	GPR158	CCT4	AC004924.1	AC005722.4		LINC00342	AC004947.2	AC005779.2		RNF181
									GIGYF1		ASNA1	PHF13	BMP2		FOLR1							ERCC2														OR4C11			GBF1	GPR162	MDH1	AC004938.5	AC005725.1		STARD7	AC004951.5	AC005780.1		IMMT
									GIGYF2		ASNSD1	PHF15	BMP4		FOXC1							EXOSC8														OR51A2			GCN1L1	GPRIN1	UGP2	AC004941.3	AC005730.2		SNRNP200	AC004969.1	AC005783.1		RNF103
									GLIS1		ASPM	PHF17	BMPR1B		FOXC2							GINS2														OR52M1			GEMIN4	GRAMD1B	SLC1A4	AC004941.5	AC005740.4		SEMA4C	AC004980.1	AC005786.3		MAL
									GLO1		ASPSCR1	PHF20L1	BMPR2		FOXE3							PAXBP1														OTX1			GEMIN5	GRIK3	RAB1A	AC004943.1	AC005741.2		COX5B	AC004980.10	AC005786.5		MRPS5
									GLRA2		ASRGL1	PHF21B	BNC1		FOXF1							RPS8														OTX2			GFPT1	GRIK5	AC007318.5	AC004945.1	AC005757.6		ACTR1B	AC004980.8	AC005794.1		KCNIP3
									GNAS		ASXL1	PHF5A	BNC2		FOXG1							PRPF31														OVCH2			GGNBP2	GRIN1	ACTR2	AC004947.2	AC005772.2		COA5	AC004980.9	AC005795.1		STARD7
									GNB1L		ASXL2	PHF8	BOD1L1		FOXN1							NFS1														OVOL1			GLB1	GRIN2A	PPP3R1	AC004951.5	AC005777.3		EIF5B	AC004988.1	AC005808.3		COX5B
									GPC6		ATAD1	PIAS1	BPTF		FOXP1							TELO2														P4HA2			GLE1	GRIN2B	RP11-474G23.2	AC004969.1	AC005779.1		RPL31	AC005008.2	AC005831.1		ACTR1B
									GPD2		ATAD2	PIAS2	BRAF		FOXP3							MRPL12														PACS1			GLG1	GRLF1	PCBP1	AC004980.1	AC005779.2		SLC20A1	AC005008.3	AC005863.1		COA5
									GPHN		ATAD2B	PIWIL1	BRD1		FOXRED1							NARS														PAX5			GLT25D2	GRM4	TEX261	AC004980.10	AC005780.1		DBI	AC005014.5	AC005863.2		KIAA1211L
									GPR139		ATAD3A	PIWIL2	BRD2		FRAS1							NKAP														PBX1			GLYR1	GRM5	PAIP2B	AC004980.8	AC005783.1		BIN1	AC005017.2	AC005926.1		EIF5B
									GPR37		ATAD3B	PIWIL3	BRD3		FREM1							POLE														PCDHA13			GMEB2	GSK3B	SFXN5	AC004980.9	AC005786.3		ERCC3	AC005019.2	AC006000.5		RPL31
									GPR85		ATAD5	PPIE	BRD4		FREM2							RPS9														PCSK5			GNA12	GTF3C1	PRADC1	AC004988.1	AC005786.5		HS6ST1	AC005019.3	AC006003.3		CREG2
									GPX1		ATE1	PRDM1	BRD7		FRMD7							TANGO6														PDX1			GNAL	GTF3C2	CCT7	AC005008.2	AC005794.1		SMPD4	AC005020.1	AC006004.1		MAP4K4
									GRIA3		ATF1	PRDM11	BRD8		FTCD							CPSF3														PGAM5			GNL2	HCFC1	DGUOK	AC005008.3	AC005795.1		MZT2B	AC005033.6	AC006007.1		DBI
									GRID1		ATF2	PRDM12	BRINP1		FTL							FDPS														PGBD4			GON4L	HCN2	BOLA3	AC005009.1	AC005808.3		CCDC115	AC005034.2	AC006014.1		RALB
									GRID2		ATF4	PRDM13	BRINP2		FTSJ1							IMP3														PHF12			GPR125	HDAC4	DCTN1	AC005014.5	AC005831.1		PTPN18	AC005037.2	AC006014.10		BIN1
									GRID2IP		ATF5	PRDM14	BRPF1		FUCA1							MRPS6														PHF19			GPR161	HDAC5	INO80B	AC005017.2	AC005838.2		FAM168B	AC005040.3	AC006022.4		HS6ST1
									GRIK2		ATF6	PRDM16	BRPF3		FYCO1							RABGGTA														PHF2			GPR98	HDLBP	AUP1	AC005019.2	AC005863.1		PLEKHB2	AC005041.11	AC006026.1		MZT2B
									GRIK3		ATF6B	PRDM2	BRSK1		FZD6							PAM16														PHF21A			GPRASP2	HEATR5B	CTNNA2	AC005019.3	AC005863.2		AC093838.4	AC005042.2	AC006026.12		CCDC115
									GRIK4		ATF7IP	PRDM4	BRSK2		GAA							EIF2S2														PHF5A			GPRIN1	HERC1	SUCLG1	AC005020.1	AC005926.1		TMEM163	AC005042.3	AC006026.13		IMP4
									GRIK5		ATG10	PRDM5	BRWD1		GALC							MRPL34														PHIP			GPT2	HERC2	TMSB10	AC005033.6	AC006000.5		AC013718.1	AC005042.5	AC006026.9		ARHGEF4
									GRIN1		ATG12	PRDM8	BRWD3		GALE							EXOSC7														PHTF2			GRAMD4	HIPK1	TGOLN2	AC005034.2	AC006003.3		UBXN4	AC005048.1	AC006028.11		FAM168B
									GRIN2A		ATG13	PRDM9	BSN		GALK1							ACLY														PLA2G16			GRB10	HIPK2	MAT2A	AC005037.2	AC006004.1		KIF5C	AC005062.2	AC006033.22		PLEKHB2
									GRIN2B		ATG14	PRKAA1	BTAF1		GALNS							PNKP														PLAC1L			GRIP1	HIPK3	VAMP5	AC005037.3	AC006007.1		FMNL2	AC005077.14	AC006037.2		MZT2A
									GRIN3B		ATG16L1	PRKAA2	BTBD11		GALT							RPL5														PLCD4			GSG2	HIVEP1	RNF181	AC005040.3	AC006014.1		KCNJ3	AC005077.5	AC006050.2		R3HDM1
									GRIP1		ATG2A	PRKCD	BTBD18		GAMT							TKT														PLEK			GTF2IRD1	HIVEP2	RNF103	AC005041.11	AC006014.10		PKP4	AC005077.7	AC006070.12		KIF5C
									GRM1		ATG3	PRMT1	BTBD7		GAS8							MVD														PLEKHB2			GTF3C1	HIVEP3	MAL	AC005042.2	AC006022.4		SCN2A	AC005077.8	AC006076.1		FMNL2
									GRM4		ATG4A	PRMT3	BTK		GATA2							RPS5														PNLIPRP1			GTF3C3	HK1	MRPS5	AC005042.3	AC006026.1		AC007969.5	AC005082.1	AC006077.4		ERMN
									GRM5		ATG4B	PRMT6	BUB3		GATA4							VARS														POGZ			GTF3C5	HMGXB3	STARD7	AC005042.5	AC006026.12		H3F3AP4	AC005082.12	AC006080.1		PKP4
									GRM7		ATG4C	PRMT7	BZW1		GATA6							SEC13														POU3F3			GTSE1	HNRNPUL1	CIAO1	AC005048.1	AC006026.13		HNRNPA3	AC005083.1	AC006115.1		PSMD14
									GRPR		ATG4D	PYGO2	C10orf12		GATAD2B							PIK3C3														PPM1D			HARS	HSP90AB1	SNRNP200	AC005062.2	AC006026.9		UBE2E3	AC005086.1	AC006115.6		SCN2A
									GSK3B		ATG7	RAD54L	C11orf30		GATM							PRIM1														PPP1CB			HARS2	HTT	COX5B	AC005071.1	AC006028.11		NEUROD1	AC005086.2	AC006116.1		METTL5
									GSN		ATG9B	RAG2	C11orf84		GBA2							UPF1														PPP2CA			HAUS8	HUWE1	ACTR1B	AC005077.14	AC006033.22		SSFA2	AC005086.3	AC006116.21		GAD1
									GSTM1		ATL1	RBBP4	C16orf70		GDI1							CYCS														PPP2R1A			HDAC1	IDS	COA5	AC005077.5	AC006035.1		SF3B1	AC005086.4	AC006126.3		AC007969.5
									GTF2I		ATL2	RBBP5	C16orf72		GFM1							LTV1														PPP2R3A			HDAC4	IGSF9B	EIF5B	AC005077.7	AC006037.2		HSPD1	AC005088.1	AC006129.1		DYNC1I2
									GUCY1A2		ATL3	RBBP7	C17orf104		GHR							POLR3C														PPP2R5D			HDLBP	INPP4A	RPL31	AC005077.8	AC006041.1		HSPE1	AC005094.2	AC006130.4		SLC25A12
									HCFC1		ATM	RING1	C17orf85		GJA1							CDC45														PRG3			HEATR5B	INTS1	MAP4K4	AC005082.1	AC006042.7		CLK1	AC005102.1	AC006133.3		RAPGEF4
									HCN1		ATN1	RNF17	C18orf25		GJB2							ELP3														PRKAR1A			HERC1	IPO13	DBI	AC005082.12	AC006050.2		NDUFB3	AC005105.2	AC006145.1		H3F3AP4
									HDAC4		ATP11B	RNF20	C18orf8		GK							RPS19														PRKD1			HERC2	IPO4	BIN1	AC005083.1	AC006070.12		ALS2	AC005150.1	AC006150.1		CHN1
									HDAC6		ATP13A1	RUVBL2	C19orf68		GLB1							C9orf114														PRPF40A			HERC5	IPO5	HS6ST1	AC005086.1	AC006076.1		FZD7	AC005152.3	AC006150.2		ATP5G3
									HECW2		ATP1B3	RYBP	C1orf226		GLDC							EIF6														PRR12			HGS	IQSEC2	MZT2B	AC005086.2	AC006077.4		SUMO1	AC005154.8	AC006153.3		MTX2
									HEPACAM		ATP2A2	SATB1	C20orf112		GLI2							GSPT1														PRRX2			HHIP	IQSEC3	CCDC115	AC005086.3	AC006080.1		EEF1B2	AC005159.1	AC006159.4		HNRNPA3
									HERC2		ATP5A1	SCMH1	C2CD2L		GLI3							SUPV3L1														PRSS38			HINT3	IRS2	IMP4	AC005086.4	AC006115.1		MAP2	AC005160.3	AC006159.5		UBE2E3
									HLA-A		ATP5B	SCML4	C3		GLIS3							MRPL53														PSAP			HIP1	ITPR1	ARHGEF4	AC005088.1	AC006115.6		LANCL1	AC005161.1	AC006195.2		ZC3H15
									HLA-B		ATP5D	SETD1A	C6orf106		GLMN							RPS17														PSD3			HIRA	ITSN1	FAM168B	AC005094.2	AC006116.1		XRCC5	AC005162.4	AC006196.1		FAM171B
									HLA-DRB1		ATP5E	SETD3	C6orf136		GM2A							RPS17L														PSMA7			HK2	JAK1	PLEKHB2	AC005102.1	AC006126.3		RPL37A	AC005162.5	AC006227.1		SF3B1
									HMGN1		ATP5F1	SETD4	C6orf62		GMPPA							CHAF1A														PTEN			HLCS	JPH3	MZT2A	AC005104.3	AC006130.1		AAMP	AC005176.1	AC006262.10		HSPD1
									HNRNPH2		ATP5G2	SETD6	C7orf26		GNAI1							NCBP2														PTMA			HMGXB3	JPH4	DARS	AC005105.2	AC006130.4		CNPPD1	AC005176.2	AC006262.4		HSPE1
									HOMER1		ATP5G3	SETD7	C7orf60		GNAO1							TARS														PTMS			HNRNPM	KALRN	KIF5C	AC005150.1	AC006133.3		FAM134A	AC005176.3	AC006272.2		CLK1
									HOXA1		ATP5H	SETDB2	C9orf172		GNAS							PCBP1														PTPN11			HOXA5	KCNA2	FMNL2	AC005152.3	AC006145.1		ZFAND2B	AC005178.1	AC006273.4		NDUFB3
									HOXB1		ATP5I	SFMBT1	CACNA1A		GNPAT							ACTB														PUF60			HPS4	KCNB1	ERMN	AC005154.8	AC006150.1		ABCB6	AC005189.6	AC006296.1		SUMO1
									HRAS		ATP5J	SFMBT2	CACNA1B		GNPTAB							TEFM														PUM2			HPS6	KCNC3	PKP4	AC005159.1	AC006150.2		ATG9A	AC005195.1	AC006296.2		EEF1B2
									HS3ST5		ATP5J2-PTCD1	SIRT2	CACNA1C		GNPTG							SNAPC3														PURA			HS6ST1	KCND2	PSMD14	AC005160.3	AC006153.3		ANKZF1	AC005215.1	AC006322.1		ADAM23
									HSD11B1		ATP5L	SIRT3	CACNA1D		GNS							TMEM30A														QPCT			HSP90AB1	KCNH1	METTL5	AC005161.1	AC006159.4		DNAJB2	AC005220.3	AC006326.3		C2orf80
									HTR1B		ATP5S	SIRT4	CACNA1E		GORAB							WDR46														QRICH1			HSP90B1	KCNH3	GAD1	AC005162.4	AC006159.5		PTPRN	AC005229.1	AC006335.10		MAP2
									HTR2A		ATP5SL	SIRT5	CACNA1G		GPC3							MRPL17														RAB11A			HSPA4	KCNH7	AC007969.5	AC005162.5	AC006195.2		OBSL1	AC005229.5	AC006335.11		LANCL1
									HTR3A		ATP6V0A1	SIRT6	CACNA1I		GPSM2							MRPS5														RAB11B			HSPA5	KCNMA1	CYBRD1	AC005176.1	AC006196.1		RP11-256I23.2	AC005229.7	AC006335.2		XRCC5
									HTR3C		ATP6V0C	SIRT7	CACNA2D1		GRHL3							NUP85														RAB2A			HSPA9	KCNQ2	DYNC1I2	AC005176.2	AC006227.1		SLC4A3	AC005235.1	AC006335.6		RPL37A
									HUWE1		ATP6V0D1	SMARCA1	CACNA2D2		GRIA3							CPSF1														RAI1			HSPH1	KCNQ3	RAPGEF4	AC005176.3	AC006262.10		SERPINE2	AC005237.2	AC006366.3		ARPC2
									HYDIN		ATP6V0E1	SMARCAL1	CACNA2D3		GRIK2							RPS27A														RANBP17			HTT	KCNT1	H3F3AP4	AC005178.1	AC006262.4		MFF	AC005237.4	AC006369.3		AAMP
									ICA1		ATP6V1A	SMARCD2	CACNB1		GRIN2A							MRPS16														RELN			HUNK	KDM4B	CHN1	AC005189.6	AC006272.2		SPHKAP	AC005255.3	AC006371.1		PNKD
									IGF2		ATP6V1B2	SMARCD3	CACNG3		GRIN2B							CCT8														RGS2			IFIH1	KDM5C	ATP5G3	AC005195.1	AC006296.1		DNER	AC005255.5	AC006372.4		CDK5R2
									IL16		ATP6V1D	SMN1	CACNG8		GRM6							ERCC3														RHOG			IGF1R	KDM6B	HNRNPA3	AC005215.1	AC006296.2		ITM2C	AC005255.6	AC006372.5		FAM134A
									IL17A		ATP6V1E1	SMN2	CACTIN		GTF2H5							MTFMT														RIMS1			IGF2R	KIAA0090	UBE2E3	AC005224.2	AC006322.1		PSMD1	AC005256.1	AC006372.6		ABCB6
									IL1R2		ATP6V1G1	SMYD2	CACUL1		GTPBP3							PAFAH1B1														RPL12			IK	KIAA0100	SSFA2	AC005229.1	AC006326.3		NCL	AC005262.4	AC006373.1		TUBA4A
									IL1RAPL1		ATP6V1G2	SMYD3	CAD		GUCY2C							SMARCB1														RPL26			IKBKAP	KIAA0226	FAM171B	AC005229.5	AC006335.10		PTMA	AC005264.2	AC006377.1		DNAJB2
									IL1RAPL2		ATP6V1H	SMYD4	CADM2		GUSB							MRPS21														RPS16			ILF3	KIAA0284	SF3B1	AC005229.7	AC006335.11		DGKD	AC005276.1	AC006380.1		PTPRN
									IL6		ATP7B	SMYD5	CADM3		HACE1							PPP4C														RPS20			ILVBL	KIAA0317	HSPD1	AC005235.1	AC006335.2		RAMP1	AC005281.1	AC006380.3		CHPF
									ILF2		ATP8B2	SP100	CADM4		HADH							DARS2														RRAS			INSM1	KIAA0430	HSPE1	AC005237.2	AC006335.6		ILKAP	AC005281.2	AC006390.4		SLC4A3
									IMMP2L		ATP9B	SP140	CADPS		HADHA							ORC3														RSU1			INSR	KIAA0664	CLK1	AC005237.4	AC006355.3		NDUFA10	AC005284.1	AC006427.2		ACSL3
									INADL		ATPAF1	SP140L	CADPS2		HAX1							CENPM														RTDR1			INTS2	KIAA0802	NDUFB3	AC005255.3	AC006366.3		GPC1	AC005288.1	AC006432.1		SCG2
									INPP1		ATPAF1-AS1	SUPT3H	CALCRL		HCCS							CCDC33														RYBP			INTS3	KIAA0913	TRAK2	AC005255.5	AC006369.3		KIF1A	AC005300.5	AC006445.6		SERPINE2
									INTS6		ATPIF1	SUPT7L	CALD1		HCFC1							EARS2														S1PR4			INTS7	KIAA0947	SUMO1	AC005255.6	AC006371.1		PPP1R7	AC005301.8	AC006445.7		MFF
									IQSEC2		ATR	SUV39H1	CALM1		HDAC4							SHMT2														SALL3			INTU	KIAA1045	EEF1B2	AC005256.1	AC006372.5		HDLBP	AC005304.1	AC006452.1		DNER
									IRF2BPL		ATRIP	SUV420H2	CALM2		HDAC8							SUPT5H														SAMD11			IPO13	KIAA1109	MAP2	AC005262.4	AC006373.1		SEPT2	AC005307.1	AC006458.3		CAB39
									ITGA4		ATRNL1	TADA2A	CAMK1D		HEXA							TAF5L														SAMD4A			IPO4	KIAA1244	LANCL1	AC005264.2	AC006377.1		STK25	AC005307.3	AC006461.2		ITM2C
									ITGB3		ATRX	TADA2B	CAMK2A		HEXB							TRAPPC1														SATB2			IQGAP1	KIAA1688	ATIC	AC005276.1	AC006380.1		BOK	AC005324.6	AC006480.1		C2orf72
									ITGB7		ATXN10	TADA3	CAMK2B		HGSNAT							YLPM1														SCGN			IQSEC1	KIAA2018	XRCC5	AC005281.1	AC006380.3		ATG4B	AC005324.7	AC006482.1		PSMD1
									JAKMIP1		ATXN1L	TAF1	CAMK2D		HIBCH							FLII														SCN1A			IRS1	KIF1A	RPL37A	AC005281.2	AC006390.4		ITPR1	AC005336.4	AC006483.5		NCL
									JARID2		ATXN2	TAF10	CAMK2G		HINT1							MPI														SCN2A			IRS2	KIF1B	AC009469.1	AC005284.1	AC006427.2		ARL8B	AC005336.5	AC006487.1		PTMA
									JMJD1C		ATXN2L	TAF12	CAMKV		HIVEP2							OPA1														SCN7A			ITGA2	KIF21A	ARPC2	AC005288.1	AC006432.1		SETD5	AC005351.1	AC006499.1		EFHD1
									KANK1		ATXN3	TAF1L	CAMSAP1		HLCS							UBE2I														SCN8A			ITGA4	KIF21B	AAMP	AC005300.5	AC006445.6		CPNE9	AC005355.1	AC006499.2		NGEF
									KAT2B		ATXN7L3	TAF3	CAMSAP2		HMGCL							MRPL35														SECTM1			ITGA5	KIF3C	PNKD	AC005301.8	AC006445.7		CAMK1	AC005355.2	AC006499.3		COPS8
									KAT6A		AUP1	TAF6L	CAMSAP3		HNF1B							RTEL1														SET			ITGA8	KIF5A	TMBIM1	AC005304.1	AC006452.1		CRELD1	AC005357.1	AC006499.4		RAMP1
									KATNAL2		AURKA	TDRD1	CAMTA1		HNF4A							NDC80														SETBP1			ITPKC	KIF5C	CYP27A1	AC005307.1	AC006458.3		BRK1	AC005358.3	AC006499.5		NDUFA10
									KCND2		AURKAIP1	TDRD12	CAMTA2		HNRNPU							TUBGCP5														SETD1A			ITPR1	KIFC2	CDK5R2	AC005307.3	AC006461.2		ATP2B2	AC005370.1	AC006499.6		GPC1
									KCNJ10		AVEN	TDRD3	CAND1		HOXA1							POP7														SETD2			ITPR2	KLC1	CNPPD1	AC005324.6	AC006480.1		SLC6A1	AC005375.1	AC006499.7		KIF1A
									KCNJ12		AVL9	TDRD5	CANX		HOXA13							TTI2														SETD5			ITPR3	KLHL22	FAM134A	AC005324.7	AC006482.1		SYN2	AC005391.2	AC006499.9		PPP1R7
									KCNJ15		AXIN2	TDRD6	CAPN15		HOXC13							NOC2L														SETDB2			ITPRIP	KNDC1	ABCB6	AC005336.4	AC006483.5		TIMP4	AC005392.13	AC006509.4		HDLBP
									KCNJ2		AZI2	TDRD7	CAPRIN1		HPGD							FASN														SF1			IWS1	LARGE	DNAJB2	AC005336.5	AC006487.1		RAF1	AC005394.1	AC006509.7		SEPT2
									KCNMA1		AZIN1	TDRD9	CAPZA2		HPRT1							NOL6														SHANK3			JAG1	LARS2	PTPRN	AC005351.1	AC006499.1		RPL32	AC005399.1	AC006534.1		STK25
									KCNQ2		B3GALNT2	TDRKH	CAPZB		HPS1							SRBD1														SIK1			JAK1	LHFPL4	RESP18	AC005355.1	AC006499.2		IQSEC1	AC005477.1	AC006534.2		ATG4B
									KCNQ3		B3GALT6	TTF2	CARD11		HPSE2							SRRT														SIN3A			JARID2	LINGO1	CHPF	AC005355.2	AC006499.3		FGD5-AS1	AC005481.5	AC006539.1		ITPR1
									KCNT1		B3GNT5	UBE2A	CARM1		HR							GFPT1														SIRPB2			JMJD6	LLGL1	SLC4A3	AC005357.1	AC006499.4		MRPS25	AC005487.2	AC006539.2		BHLHE40
									KCTD13		B4GALT3	UBE2B	CASC5		HSD17B10							DHX30														SKIDA1			KBTBD11	LMTK2	ACSL3	AC005358.3	AC006499.5		SH3BP5	AC005488.1	AC006539.3		ARL8B
									KDM4B		B4GALT7	UBE2E1	CASK		HSD17B4							EEF2														SLC12A2			KCTD2	LMTK3	SCG2	AC005370.1	AC006499.6		SH3BP5-AS1	AC005488.11	AC006548.26		CAMK1
									KDM5B		B7H6	UBR7	CASKIN1		HSD3B7							MRPL39														SLC12A6			KDM1A	LPHN1	SERPINE2	AC005375.1	AC006499.7		RN7SL4P	AC005493.1	AC006552.1		TADA3
									KDM5C		B9D2	UHRF2	CASKIN2		HSPG2							PDCD7														SLC25A46			KDM3B	LPHN3	MFF	AC005387.2	AC006499.9		RPL15	AC005498.3	AC006557.1		ARPC4
									KDM6B		BABAM1	USP16	CASZ1		HYAL1							WDR92														SLC26A4			KDM4A	LPIN2	DNER	AC005387.3	AC006509.4		NR1D2	AC005498.4	AC006926.1		CRELD1
									KHDRBS2		BACH1	USP25	CBFA2T2		HYDIN							DNTTIP2														SLC2A1			KDM4B	LPPR4	ITM2C	AC005391.2	AC006509.7		TOP2B	AC005513.1	AC006947.1		BRK1
									KIAA0100		BAD	WDR5	CBFA2T3		IDS							CEBPA														SLC35A4			KDM5A	LRP1	C2orf72	AC005392.13	AC006534.1		UBP1	AC005518.2	AC006953.1		ATP2B2
									KIAA0182		BAG1	YEATS4	CBFB		IDUA							PRPF6														SLC35E3			KDM5B	LRP3	PSMD1	AC005394.1	AC006534.2		CLASP2	AC005522.6	AC006960.5		SLC6A1
									KIAA1586		BAG3	ZAR1	CBLB		IFT140							LAMTOR4														SLC6A1			KDM5C	LRP8	NCL	AC005399.1	AC006539.1		ARPP21	AC005522.7	AC006960.7		SYN2
									KIAA2022		BAG4	ZGPAT	CBLL1		IFT172							WEE1														SLCO1A2			KEAP1	LRRC41	PTMA	AC005477.1	AC006539.2		TRANK1	AC005532.5	AC006987.4		RPL32
									KIF13B		BAG5	ZNF451	CBX1		IGF1							NUDCD3														SMAD6			KHNYN	LRRC4B	EFHD1	AC005481.5	AC006539.3		ACAA1	AC005534.6	AC006987.5		IQSEC1
									KIF5C		BAG6		CBX2		IGF1R							POLA1														SMARCA2			KIAA0174	LRRC68	NGEF	AC005487.2	AC006548.19		RPSA	AC005534.8	AC006987.6		HDAC11
									KIRREL3		BAHCC1		CBX3		IGF2							BIRC5														SMARCA4			KIAA0284	LRRC7	RAMP1	AC005488.1	AC006548.26		EIF1B	AC005537.2	AC006988.1		FGD5-AS1
									KIT		BAI3		CBX4		IGHMBP2							CHMP2A														SMPD2			KIAA0319L	LRRC8B	GPC1	AC005488.11	AC006552.1		RPL14	AC005538.5	AC006989.2		RN7SL4P
									KLC2		BAK1		CBX5		IGSF1							MINOS1														SMURF2			KIAA0368	LRRN2	KIF1A	AC005493.1	AC006557.1		RP11-761N21.2	AC005539.2	AC006994.3		UBE2E1
									KMO		BANF1		CBX6		IKBKG							GOLGA8O														SNAP25			KIAA0556	LYNX1	PPP1R7	AC005498.3	AC006926.1		CTNNB1	AC005546.2	AC007003.1		NKIRAS1
									KMT2A		BANP		CBX8		IL11RA							CCT5														SNRPB2			KIAA0564	MACF1	HDLBP	AC005498.4	AC006947.1		NKTR	AC005549.1	AC007009.2		RPL15
									KMT2C		BAP1		CCAR1		IL1RAPL1							BCL2														SNX11			KIAA0649	MADD	SEPT2	AC005513.1	AC006953.1		HIGD1A	AC005549.2	AC007016.3		TOP2B
									KMT2E		BARD1		CCAR2		IMPAD1							ANAPC4														SON			KIAA0913	MAGED1	STK25	AC005517.3	AC006960.5		POMGNT2	AC005549.3	AC007025.1		CLASP2
									KPTN		BARHL2		CCDC112		INPP5E							COPS3														SOX11			KIAA0922	MAGI2	BOK	AC005518.2	AC006960.7		PTPN23	AC005550.3	AC007040.1		RPSA
									KRAS		BASP1		CCDC132		INPPL1							FBXW11														SOX5			KIAA1024	MAN2A2	THAP4	AC005522.6	AC006987.4		SCAP	AC005550.5	AC007040.2		MOBP
									KRR1		BAX		CCDC22		IRF6							ALAD														SPAST			KIAA1109	MAP1A	BHLHE40	AC005522.7	AC006987.5		DHX30	AC005562.1	AC007040.3		EIF1B
									L1CAM		BAZ1A		CCDC88A		ISPD							PSMA6														SPATA2			KIAA1244	MAP1B	ARL8B	AC005523.3	AC006987.6		MAP4	AC005588.2	AC007040.8		RPL14
									LAMA1		BAZ1B		CCNA2		ITGA3							DDX23														SPDYC			KIAA1274	MAP2	CAMK1	AC005532.5	AC006988.1		PLXNB1	AC005592.1	AC007041.1		RP11-761N21.2
									LAMB1		BAZ2A		CCNC		ITGA7							PFAS														SPP2			KIAA1543	MAP3K12	TADA3	AC005534.6	AC006989.2		TMA7	AC005592.2	AC007050.1		CTNNB1
									LAMC3		BAZ2B		CCND2		ITPR1							IPO9														SPRED2			KIAA1671	MAP4	ARPC4	AC005534.8	AC006994.2		RP11-24C3.2	AC005592.3	AC007050.17		CCK
									LEP		BBC3		CCND3		IVD							HSD17B10														SPRY1			KIF13B	MAP4K4	CRELD1	AC005537.2	AC006994.3		UQCRC1	AC005597.1	AC007056.1		ZBTB47
									LIN7B		BBIP1		CCNE1		JAG1							IPO13														SPRY2			KIF1A	MAP7D1	BRK1	AC005538.5	AC007003.1		CELSR3	AC005606.14	AC007064.22		HHATL
									LMX1B		BBS1		CCNJ		JAGN1							TRAPPC11														SRCAP			KIF20A	MAPK1	SEC13	AC005539.2	AC007009.2		NCKIPSD	AC005609.2	AC007064.25		HIGD1A
									LPL		BBS10		CCNK		JAK3							MRPL46														SRPR			KIF26A	MAPK4	ATP2B2	AC005540.3	AC007016.3		IP6K2	AC005616.1	AC007078.4		POMGNT2
									LRBA		BBS2		CCNL1		KANSL1							BAG6														SRSF3			KIF2C	MAPK8IP1	SLC6A1	AC005546.2	AC007025.1		RP13-131K19.2	AC005616.2	AC007091.1		CSPG5
									LRFN5		BBS4		CCNT2		KAT6A							WDR18														STXBP1			KIF3B	MAPK8IP3	SYN2	AC005549.1	AC007036.6		WDR6	AC005621.1	AC007096.1		MAP4
									LRP1		BBX		CCNYL1		KAT6B							GTF3A														SULT4A1			KIF4A	MAPKBP1	RPL32	AC005549.2	AC007040.1		NDUFAF3	AC005624.2	AC007099.1		TMA7
									LRP2		BC010030		CCT2		KCNA2							MARS2														SUV420H1			KIF7	MAST1	IQSEC1	AC005549.3	AC007040.2		IMPDH2	AC005626.3	AC007099.2		RP11-24C3.2
									LRP2BP		BC104003		CCT3		KCNJ10							ZNF259														SYNCRIP			KIFAP3	MAST2	HDAC11	AC005550.3	AC007040.3		QRICH1	AC005631.1	AC007106.1		SHISA5
									LRPPRC		BCAP29		CCT4		KCNJ11							DNM1L														SYNGAP1			KIFC1	MAST4	FGD5-AS1	AC005550.5	AC007040.8		GPX1	AC005682.5	AC007114.1		UQCRC1
									LRRC1		BCAR1		CCT5		KCNQ1							HIST2H2BF														SYT1			KLC1	MAZ	RN7SL4P	AC005562.1	AC007041.1		RHOA	AC005682.6	AC007115.3		NCKIPSD
									LRRC7		BCAS2		CCT6A		KCNQ2							GPS1														TAAR2			KLF4	MBD5	KAT2B	AC005588.2	AC007050.1		AMT	AC005686.1	AC007126.1		NDUFAF3
									LZTR1		BCAS3		CCT7		KCTD7							RPS28														TAB2			KLHL21	MBP	UBE2E1	AC005592.1	AC007050.17		NICN1	AC005701.1	AC007128.1		IMPDH2
									LZTS2		BCAT2		CCT8		KDM5C							ATP5J2-PTCD1														TAS2R14			KLHL5	MED13	RPL15	AC005592.2	AC007056.1		BSN	AC005702.1	AC007131.1		GPX1
									MACROD2		BCKDHA		CD164		KDM6A							DNM2														TBL1XR1			KPNB1	MED13L	TOP2B	AC005592.3	AC007064.22		IP6K1	AC005702.3	AC007131.2		RHOA
									MAGED1		BCL11A		CD47		KIAA0586							INCENP														TBR1			KRI1	MED14	CRTAP	AC005597.1	AC007064.25		RBM6	AC005703.2	AC007131.3		TCTA
									MAGEL2		BCL2		CD79A		KIF11							LAS1L														TCF12			L3MBTL2	MED16	CLASP2	AC005606.14	AC007078.4		RBM5	AC005703.3	AC007136.1		NICN1
									MAL		BCL2L1		CD81		KIF1A							PTCD1														TCF20			L3MBTL4	MEF2D	ARPP21	AC005609.1	AC007091.1		TUSC2	AC005722.4	AC007161.5		IP6K1
									MAOA		BCL2L13		CD86		KIF1BP							GNL3L														TCF4			LAMB1	MFHAS1	ACAA1	AC005609.2	AC007096.1		NPRL2	AC005725.1	AC007179.1		CAMKV
									MAOB		BCL2L2-PABPN1		CDC14B		KIF7							LUC7L3														TCF7L2			LAMC1	MGAT5B	RPSA	AC005616.1	AC007099.1		C3orf18	AC005730.2	AC007179.2		RBM6
									MAP2		BCL6		CDC16		KLHL40							ZFP36														TCTE3			LARGE	MIB1	MOBP	AC005616.2	AC007099.2		PCBP4	AC005740.4	AC007193.6		RBM5
									MAP2K1		BCL7B		CDC23		KMT2A							PPA2														TEX12			LARS	MICAL2	EIF1B	AC005618.6	AC007114.1		RP11-155D18.12	AC005740.6	AC007204.1		GNAI2
									MAPK1		BCL9		CDC27		KMT2D							DDX39B														TGFB2			LARS2	MINK1	RPL14	AC005621.1	AC007115.3		ABHD14A	AC005741.2	AC007216.1		TUSC2
									MAPK12		BCLAF1		CDC34		KMT5B							MCMBP														TLK2			LATS2	MKL2	RP11-761N21.2	AC005624.2	AC007126.1		RPL29	AC005754.7	AC007216.2		PCBP4
									MAPK3		BCS1L		CDC37L1		L1CAM							PCF11														TMEM105			LDLR	MLL	CTNNB1	AC005625.1	AC007131.2		ALAS1	AC005754.8	AC007229.3		ABHD14A
									MAPK8IP2		BDH2		CDC40		L2HGDH							RPL23														TMEM26			LEO1	MLL2	SS18L2	AC005626.3	AC007131.3		TWF2	AC005757.6	AC007237.2		RPL29
									MARK1		BDP1		CDC42BPA		LAMA1							MRPL41														TMEM39B			LETM1	MLL3	ZBTB47	AC005631.1	AC007136.1		WDR82	AC005758.1	AC007242.1		TWF2
									MBD1		BEND5		CDC42BPB		LAMA2							RRP1														TMPRSS12			LIG1	MLL5	HHATL	AC005682.5	AC007161.5		BAP1	AC005772.2	AC007250.4		WDR82
									MBD3		BET1		CDC5L		LAMC3							NHP2L1														TNFRSF1A			LIG3	MMP24	HIGD1A	AC005682.6	AC007179.1		NISCH	AC005776.1	AC007251.2		BAP1
									MBD4		BEX4		CDC73		LAMP2							CDAN1														TNFRSF21			LMO7	MON2	TMEM42	AC005686.1	AC007179.2		NT5DC2	AC005777.3	AC007253.1		NISCH
									MBD5		BFAR		CDCA7		LARGE1							HSPA5														TNFRSF6B			LMTK2	MPRIP	TMEM158	AC005701.1	AC007193.6		SPCS1	AC005779.1	AC007271.3		SPCS1
									MBD6		BICD1		CDH11		LARP7							EXOSC1														TNKS			LONP1	MTMR4	CSPG5	AC005702.1	AC007204.1		TKT	AC005779.2	AC007272.1		TKT
									MC4R		BICD2		CDH2		LBR							CREBBP														TNPO2			LPIN1	MTOR	MAP4	AC005702.2	AC007216.1		ARF4	AC005780.1	AC007272.3		SELK
									MCC		BIRC2		CDH6		LEMD3							SNRPD1														TNPO3			LRBA	MTSS1L	PLXNB1	AC005702.3	AC007216.2		PDHB	AC005783.1	AC007274.2		ARF4
									MCM4		BIRC6		CDH8		LHX3							AARS														TNRC6B			LRFN3	MYCBP2	TMA7	AC005702.4	AC007229.3		FAM107A	AC005786.3	AC007274.5		PDHB
									MCPH1		BLCAP		CDK1		LHX4							AP2S1														TOB1			LRIG1	MYH10	RP11-24C3.2	AC005703.2	AC007237.2		SYNPR	AC005786.5	AC007278.2		FAM107A
									MDGA2		BLM		CDK12		LIG4							ARPC4														TOMM20L			LRIG3	MYO10	SHISA5	AC005703.3	AC007242.1		PSMC1P1	AC005789.9	AC007312.3		CADPS
									MECP2		BLMH		CDK13		LMBRD1							PRPF38B														TPT1			LRP2	MYO16	UQCRC1	AC005722.4	AC007250.4		UBA3	AC005794.1	AC007317.1		SYNPR
									MED13L		BLOC1S1		CDK16		LMX1B							RPL6														TRA2B			LRP4	MYO18A	WDR6	AC005725.1	AC007251.2		ARL6IP5	AC005795.1	AC007322.1		THOC7
									MEF2C		BLZF1		CDK17		LRP2							VMP1														TRAF7			LRP5	MYO5A	NDUFAF3	AC005730.2	AC007253.1		HNRNPA3P6	AC005808.3	AC007322.3		PSMD6
									MEGF11		BMF		CDK19		LRP4							THOC5														TRIM8			LRRC57	MYST3	IMPDH2	AC005740.3	AC007271.3		CLDND1	AC005831.1	AC007322.5		PSMC1P1
									MET		BMP2K		CDK2		LRP5							C19orf70														TRIML1			LSG1	MYT1L	GPX1	AC005740.4	AC007272.1		PCNP	AC005838.2	AC007322.7		UBA3
									MFRP		BMPR1A		CDK6		LRPPRC							IMP4														TRIP12			LTBP3	NACAD	RHOA	AC005740.6	AC007272.3		RP11-234A1.1	AC005841.1	AC007327.5		ARL6IP5
									MIB1		BMPR1B		CDKL5		LRRC6							PSMB7														TSPAN4			LTBP4	NAT8L	TCTA	AC005741.2	AC007274.2		RPL24	AC005863.1	AC007327.6		HNRNPA3P6
									MID1		BMPR2		CDKN2AIP		LTBP2							MRPS18B														TTC9C			MACF1	NAV1	IP6K1	AC005754.7	AC007274.5		CD47	AC005863.2	AC007333.1		CADM2
									MKKS		BMS1		CDV3		LTBP3							MTRF1L														TUBA1A			MADD	NAV2	CAMKV	AC005754.8	AC007278.2		TAGLN3	AC005926.1	AC007339.1		CLDND1
									MKL2		BNIP1		CDYL		LYST							NOL9														TUSC1			MAEA	NAV3	RBM6	AC005757.6	AC007312.3		ATP6V1A	AC005954.3	AC007349.4		PCNP
									MNT		BNIP2		CECR2		MAB21L2							RFK														UBE3C			MAML1	NBEA	RBM5	AC005758.1	AC007317.1		GAP43	AC006000.5	AC007349.5		RP11-234A1.1
									MOCOS		BNIP3L		CELF1		MAGEL2							DNMT1														UNKL			MAP1B	NCAM1	GNAI2	AC005772.2	AC007322.1		NDUFB4	AC006003.3	AC007349.7		RPL24
									MPP6		BOD1		CELF2		MAN2B1							EXOSC5														USP7			MAP1S	NCAN	SEMA3B	AC005776.1	AC007322.3		SLC41A3	AC006004.1	AC007353.1		CD47
									MSN		BOD1L		CELF3		MANBA							SARS2														VAMP2			MAP3K3	NCDN	TUSC2	AC005777.3	AC007322.5		PODXL2	AC006007.1	AC007358.1		TAGLN3
									MSNP1AS		BOLA3		CELF4		MAP3K1							DDX49														VAPA			MAP3K4	NCKAP1	PCBP4	AC005779.1	AC007322.7		ABTB1	AC006014.1	AC007359.6		CD200
									MSR1		BPGM		CELF5		MASP1							GEMIN5														VCP			MAP3K5	NCOA1	ABHD14A	AC005779.2	AC007327.5		MGLL	AC006014.10	AC007364.1		ATP6V1A
									MTF1		BPNT1		CELSR1		MC2R							CEBPD														VEZF1			MAP4K4	NCOA2	RPL29	AC005780.1	AC007327.6		SEC61A1	AC006014.8	AC007365.1		GAP43
									MTHFR		BPTF		CELSR2		MCCC1							RPL7L1														VIP			MAPK13	NCOA6	TWF2	AC005783.1	AC007333.1		RAB7A	AC006019.3	AC007365.2		LSAMP
									MTOR		BRAF		CELSR3		MCCC2							SMG1														VPS37A			MAPK7	NCOR1	WDR82	AC005786.3	AC007339.1		CNBP	AC006019.4	AC007365.4		BZW1P2
									MTR		BRCA1		CENPB		MCEE							POLR2B														VPS4A			MAPKBP1	NCOR2	BAP1	AC005786.5	AC007349.4		COPG1	AC006022.4	AC007377.1		TIMMDC1
									MTX2		BRCA2		CENPE		MCOLN1							ARMC7														VSTM4			MAST2	NCS1	NISCH	AC005789.9	AC007349.7		H1FX	AC006026.1	AC007381.3		NDUFB4
									MYH4		BRCC3		CENPI		MCPH1							ANAPC5														WAC			MAST4	NDRG2	SPCS1	AC005794.1	AC007353.1		TF	AC006026.12	AC007383.6		FAM162A
									MYO16		BRD1		CEP170		MECP2							NDNL2														WARS			MBD3	NDRG4	TKT	AC005795.1	AC007358.1		ATP1B3	AC006026.13	AC007387.2		SLC41A3
									MYO1A		BRD2		CEP170B		MEF2C							C3orf17														WASF1			MBTPS1	NDST1	SELK	AC005808.3	AC007359.6		ZIC4	AC006026.9	AC007389.2		PODXL2
									MYO9B		BRD3		CEP350		MEGF10							DAXX														WDFY3			MCM10	NEDD4	ARF4	AC005831.1	AC007364.1		ZIC4-AS1	AC006028.11	AC007390.4		ABTB1
									MYOZ1		BRD7		CEPT1		MEGF8							ERAL1														WDR26			MCM2	NELF	PDHB	AC005838.2	AC007365.1		ZIC1	AC006033.22	AC007391.2		MGLL
									MYT1L		BRD8		CFH		MESP2							NCBP1														WFDC2			MCM3	NEURL	RP11-802O23.3	AC005841.1	AC007365.2		PFN2	AC006035.1	AC007394.3		RPN1
									NAA15		BRE		CFLAR		MFRP							RPL27A														WHSC1			MCM6	NEURL4	FAM107A	AC005863.1	AC007365.4		EIF2A	AC006037.2	AC007395.4		RAB7A
									NAALADL2		BRF2		CHAF1A		MFSD8							ACTR8														WNT7B			MCM7	NF1	SYNPR	AC005863.2	AC007377.1		CCNL1	AC006041.1	AC007402.1		CNBP
									NAV2		BRI3		CHAMP1		MGAT2							PSMC3														WTIP			MDN1	NFIC	THOC7	AC005926.1	AC007381.3		RP11-3P17.5	AC006042.7	AC007422.1		COPG1
									NBEA		BRI3BP		CHD1		MGP							SCO2														YY1			MED12	NFIX	PSMD6	AC005932.1	AC007383.6		RP11-641D5.1	AC006042.8	AC007435.1		HMCES
									NCKAP1		BRIP1		CHD2		MICU1							ABT1														ZBTB18			MED24	NGEF	PSMC1P1	AC005954.3	AC007387.2		MAP6D1	AC006050.2	AC007450.1		H1FX
									NCKAP5		BRIX1		CHD3		MID1							RPL35														ZBTB7A			MED27	NHSL1	UBA3	AC005954.4	AC007389.2		ABCC5	AC006070.12	AC007463.2		MRPL3
									NCKAP5L		BROX		CHD4		MITF							TFRC														ZC2HC1B			MEGF8	NISCH	ARL6IP5	AC006000.5	AC007389.3		EIF2B5	AC006076.1	AC007486.1		TF
									NDNL2		BRP44		CHD5		MKKS							PSMC2														ZC3H4			METTL13	NLGN2	HNRNPA3P6	AC006003.3	AC007390.4		AP2M1	AC006077.4	AC007528.1		RAB6B
									NDP		BRPF1		CHD6		MKS1							CCDC101														ZFAND5			METTL2A	NLGN3	CLDND1	AC006004.1	AC007391.2		ABCF3	AC006080.1	AC007535.1		ANAPC13
									NDUFA5		BRPF3		CHD7		MLC1							DDI2														ZFP36L2			MFAP1	NOMO1	PCNP	AC006007.1	AC007392.3		VWA5B2	AC006115.1	AC007551.1		MRAS
									NEFL		BRSK1		CHD8		MLYCD							RPUSD4														ZFYVE26			MFHAS1	NPAS2	RP11-234A1.1	AC006014.1	AC007392.4		ECE2	AC006115.6	AC007551.2		ATP1B3
									NELL1		BRWD1		CHD9		MMAA							HAUS1														ZMYM6			MFI2	NPTXR	RPL24	AC006014.10	AC007394.3		CAMK2N2	AC006116.1	AC007556.3		PFN2
									NEO1		BRWD3		CHERP		MMAB							MAD2L1BP														ZMYND11			MFN2	NR2F1	ALCAM	AC006014.8	AC007395.3		PSMD2	AC006116.12	AC007557.4		SERP1
									NF1		BSG		CHM		MMACHC							GART														ZNF148			MGA	NRGN	CD47	AC006019.3	AC007395.4		EIF4G1	AC006116.13	AC007559.1		SELT
									NFIA		BSPRY		CHMP4B		MMADHC							C19orf52														ZNF273			MGAT1	NRIP1	TAGLN3	AC006019.4	AC007402.1		CHRD	AC006116.15	AC007560.2		RP11-3P17.5
									NFIX		BTAF1		CHMP6		MMP21							WDR61														ZNF292			MICAL1	NRXN1	CD200	AC006022.4	AC007403.2		MAGEF1	AC006116.17	AC007562.1		SERPINI1
									NHS		BTBD1		CHRM1		MNX1							PSMD12														ZNF391			MICALL1	NRXN2	ATP6V1A	AC006026.1	AC007403.3		RPL4P4	AC006116.19	AC007567.1		RP11-641D5.1
									NINL		BTBD9		CHRM3		MOCS1							ANAPC11														ZNF490			MIPEP	NRXN3	GAP43	AC006026.12	AC007422.1		TRA2B	AC006116.20	AC007568.1		SEC62
									NIPA1		BTD		CHRM4		MOCS2							CSTF3														ZNF609			MKI67	NSD1	LSAMP	AC006026.13	AC007435.1		DGKG	AC006116.21	AC007611.1		MRPL47
									NIPA2		BTF3		CHUK		MPDU1							NUP133														ZNF614			MLLT1	NSF	BZW1P2	AC006026.9	AC007450.1		EIF4A2	AC006116.22	AC007631.1		NDUFB5
									NIPBL		BTG1		CIC		MPI							DDX46														ZNF623			MLLT4	NTRK2	TIMMDC1	AC006028.11	AC007463.2		BCL6	AC006126.3	AC007652.1		SOX2
									NLGN1		BTG3		CIT		MPLKIP							ECD														ZNF775			MORC2	NTRK3	NDUFB4	AC006033.22	AC007486.1		APOD	AC006129.1	AC007677.2		PARL
									NLGN2		BTK		CKAP5		MPV17							HSCB														ZRANB1			MPDZ	NUP98	FAM162A	AC006035.1	AC007528.1		TNK2	AC006129.2	AC007679.1		AP2M1
									NLGN3		BTN3A2		CLASP1		MRE11							DSCC1														ZSCAN22			MTA2	NWD1	ADCY5	AC006037.2	AC007535.1		BDH1	AC006130.1	AC007679.4		ABCF3
									NLGN4X		BUB3		CLASP2		MSL3							C10orf2																	MTERFD1	ODZ2	RP11-797D24.4	AC006041.1	AC007551.1		RPL35A	AC006130.3	AC007682.1		PSMD2
									NLGN4Y		BUD31		CLCF1		MSX1							RTCB																	MTHFD1	ODZ3	ALDH1L1	AC006042.7	AC007551.2		ATP5I	AC006130.4	AC007682.2		EIF4G1
									NOS1		BYSL		CLCN3		MSX2							MMS19																	MTHFD1L	ODZ4	PODXL2	AC006042.8	AC007556.3		PCGF3	AC006133.3	AC007682.3		MAGEF1
									NOS1AP		BZW1		CLCN4		MTHFR							SUZ12																	MTMR3	OGDH	ABTB1	AC006050.2	AC007557.1		CPLX1	AC006145.1	AC007742.3		RPL4P4
									NOS2A		C10orf111		CLCN5		MTM1							ZC3H18																	MTMR4	OLFM1	MGLL	AC006070.12	AC007557.2		GAK	AC006150.1	AC007773.1		EIF4A2
									NPAS2		C10orf12		CLDND1		MTO1							EIF3C																	MTOR	OXR1	SEC61A1	AC006076.1	AC007557.3		TMEM175	AC006150.2	AC007795.1		SST
									NR2F1		C10orf137		CLIP1		MTR							DHX8																	MTR	PACS1	RPN1	AC006077.4	AC007557.4		IDUA	AC006153.3	AC007796.1		APOD
									NR3C2		C10orf140		CLIP2		MTRR							DDX20																	MYBBP1A	PACS2	RAB7A	AC006080.1	AC007559.1		CTBP1	AC006159.4	AC007842.1		TNK2
									NRCAM		C10orf25		CLK2		MT-TP							CSNK2B																	MYBL2	PAK6	CNBP	AC006115.1	AC007560.2		TMEM129	AC006159.5	AC007879.1		NCBP2
									NRG1		C10orf28		CLOCK		MUT							NCL																	MYH10	PCDH1	COPG1	AC006115.6	AC007562.1		FGFR3	AC006160.5	AC007879.3		RPL35A
									NRP2		C10orf76		CLPP		MYCN							RPL13A																	MYH9	PCDH10	HMCES	AC006116.1	AC007563.4		NAT8L	AC006195.2	AC007879.5		ATP5I
									NRXN1		C10orf88		CLPTM1		MYH9							SDHB																	MYO10	PCDH7	H1FX	AC006116.12	AC007567.1		MXD4	AC006196.1	AC007879.6		CPLX1
									NRXN2		C11orf1		CLPX		MYO5A							PKM																	MYO18A	PCDH9	MRPL3	AC006116.13	AC007568.1		ZFYVE28	AC006227.1	AC007879.7		TMEM175
									NRXN3		C11orf10		CLSTN1		MYO5B							H2AFX																	MYO19	PCDHA4	TF	AC006116.15	AC007611.1		ADD1	AC006262.10	AC007880.1		CTBP1
									NSD1		C11orf2		CLSTN3		MYT1L							GTF3C1																	MYO1C	PCDHAC2	ANAPC13	AC006116.17	AC007618.3		MFSD10	AC006262.4	AC007881.1		SLBP
									NTF3		C11orf30		CLTA		NAA10							HAUS8																	MYO1D	PCDHGA12	MRAS	AC006116.19	AC007631.1		LRPAP1	AC006262.5	AC007881.2		FGFR3
									NTF4		C11orf31		CLTC		NAGA							PRMT1																	MYO5B	PCDHGC3	ATP1B3	AC006116.20	AC007652.1		CRMP1	AC006262.6	AC007881.4		C4orf48
									NTNG1		C11orf46		CLUH		NAGLU							RPL37A																	MYO9B	PCLO	RNF13	AC006116.21	AC007677.2		WFS1	AC006272.2	AC007919.1		NAT8L
									NTRK1		C11orf51		CMIP		NAGS							RPS13																	NAP1L4	PCNX	PFN2	AC006116.22	AC007679.1		PPP2R2C	AC006273.4	AC007919.18		MXD4
									NTRK3		C11orf54		CMTR1		NALCN							UTP20																	NARF	PCNXL2	SERP1	AC006126.3	AC007679.4		MRFAP1	AC006273.5	AC007919.19		ADD1
									NUAK1		C11orf58		CNBP		NANS							WDR24																	NAT10	PCNXL3	SELT	AC006129.1	AC007682.2		MRFAP1L1	AC006296.1	AC007919.2		LRPAP1
									NUP133		C11orf73		CNIH2		NBAS							PI4KB																	NAV1	PDE2A	KCNAB1	AC006129.2	AC007682.3		FBXL5	AC006296.2	AC007948.1		CRMP1
									NXF5		C11orf83		CNKSR2		NBN							SFPQ																	NBAS	PDE4B	RP11-3P17.5	AC006130.1	AC007740.1		QDPR	AC006322.1	AC007950.1		JAKMIP1
									NXPH1		C11orf95		CNN3		NDE1							LARS																	NBEA	PDE4DIP	SERPINI1	AC006130.3	AC007742.3		SEL1L3	AC006326.3	AC007952.1		WFS1
									OCRL		C12orf10		CNNM2		NDP							RPS4X																	NBR1	PDE8B	GOLIM4	AC006130.4	AC007773.1		RPL9	AC006335.10	AC007952.4		PPP2R2C
									ODF3L2		C12orf32		CNOT1		NDUFA1							DNAJA3																	NCAPD2	PDS5B	RP11-641D5.1	AC006133.3	AC007790.4		UCHL1	AC006335.11	AC007952.5		MRFAP1
									OGT		C12orf44		CNOT10		NDUFS1							EIF2B3																	NCAPG	PDZD2	SEC62	AC006145.1	AC007795.1		OCIAD1	AC006335.2	AC007952.6		AC093323.3
									OPHN1		C12orf49		CNOT2		NDUFS4							BUD13																	NCAPH2	PDZD8	MRPL47	AC006150.1	AC007842.1		DANCR	AC006335.6	AC007965.1		MRFAP1L1
									OPRM1		C12orf5		CNOT3		NDUFS7							CCNH																	NCBP1	PEG3	NDUFB5	AC006150.2	AC007879.1		POLR2B	AC006355.3	AC007967.2		FBXL5
									OR1C1		C12orf52		CNOT4		NEB							ATRIP																	NCKAP5L	PER1	SOX2	AC006153.3	AC007879.3		G3BP2	AC006366.3	AC007967.3		LDB2
									OR2M4		C12orf65		CNOT6L		NECTIN4							DHDDS																	NCL	PFKM	SOX2-OT	AC006159.4	AC007879.6		SCARB2	AC006369.2	AC007967.4		QDPR
									OR2T10		C12orf73		CNOT7		NEK1							DAP3																	NCLN	PGM2L1	MAP6D1	AC006159.5	AC007881.1		CCNI	AC006369.3	AC007969.4		RPL9
									OR52M1		C14orf1		CNP		NEU1							ING5																	NDC80	PHACTR1	PARL	AC006160.5	AC007881.2		CCNG2	AC006371.1	AC008045.1		UBE2K
									OTX1		C14orf102		CNTFR		NF1							PES1																	NEO1	PHF12	AP2M1	AC006195.2	AC007881.4		RP11-127B20.2	AC006372.1	AC008063.2		UCHL1
									OXTR		C14orf133		CNTN1		NFIX							SMC1A																	NFKB1	PHF20	PSMD2	AC006196.1	AC007919.1		HNRNPD	AC006372.4	AC008063.3		RP11-320H14.1
									P2RX4		C14orf135		CNTNAP5		NGLY1							RARS																	NHS	PHLDB1	EIF4G1	AC006227.1	AC007919.18		HNRNPDL	AC006372.5	AC008064.1		RAC1P2
									P2RX5		C14orf149		COG3		NHS							TSR1																	NISCH	PHYHIP	MAGEF1	AC006262.10	AC007919.19		ENOPH1	AC006372.6	AC008065.1		OCIAD1
									P4HA2		C14orf159		COL11A1		NIPBL							KMT2D																	NMT1	PI4KA	RPL4P4	AC006262.4	AC007919.2		SCD5	AC006373.1	AC008069.1		DANCR
									PACS1		C14orf166		COL11A2		NKX2-1							NUP188																	NMT2	PIGQ	EIF4A2	AC006262.5	AC007948.1		TECRP1	AC006377.1	AC008069.2		HOPX
									PAFAH1B1		C14orf21		COL12A1		NKX2-5							PNN																	NOL10	PIKFYVE	SST	AC006262.6	AC007950.1		SPARCL1	AC006378.2	AC008072.1		IGFBP7
									PAH		C14orf43		COL1A1		NKX3-2							VCP																	NOP14	PINK1	APOD	AC006272.2	AC007952.1		NAP1L5	AC006380.1	AC008074.4		RUFY3
									PARD3B		C14orf93		COL1A2		NMNAT1							PGK1																	NOP58	PIP5K1C	TNK2	AC006273.4	AC007952.4		SNCA	AC006380.3	AC008079.9		PARM1
									PARK2		C15orf17		COL27A1		NODAL							RPP21																	NOTCH1	PITPNM1	NCBP2	AC006273.5	AC007952.6		TMSB4XP8	AC006390.4	AC008085.1		G3BP2
									PAX5		C15orf23		COL2A1		NOG							SYMPK																	NRD1	PITPNM2	RPL35A	AC006277.2	AC007965.1		TSPAN5	AC006427.2	AC008122.1		SCARB2
									PAX6		C15orf29		COL3A1		NPC1							CTDSPL2																	NRP1	PJA2	ATP5I	AC006296.1	AC007967.2		H2AFZ	AC006432.1	AC008147.1		CCNI
									PCDH10		C15orf38-AP3S2		COL4A1		NPC2							MRPS25																	NRP2	PKD1	CPLX1	AC006296.2	AC007967.3		PPP3CA	AC006445.6	AC008147.2		HNRNPD
									PCDH15		C15orf44		COL4A3BP		NPHP1							RNGTT																	NTN1	PKP4	TMEM175	AC006322.1	AC007967.4		UBE2D3	AC006445.7	AC008154.4		HNRNPDL
									PCDH19		C15orf55		COL4A5		NPHP3							SMC3																	NTN4	PLCB1	FGFRL1	AC006326.3	AC007969.4		RPL34	AC006452.1	AC008154.5		ENOPH1
									PCDH8		C15orf61		COL4A6		NPHP4							SS18L2																	NUAK1	PLCH2	CTBP1	AC006335.10	AC008045.1		ANK2	AC006458.3	AC008155.1		SCD5
									PCDH9		C16orf42		COL5A1		NPHS1							AIFM1																	NUDCD3	PLD3	TMEM129	AC006335.11	AC008060.5		AC004057.1	AC006461.2	AC008155.2		RP13-514E23.1
									PCDHA1		C16orf53		COL5A2		NPHS2							METTL3																	NUF2	PLEC	FGFR3	AC006335.2	AC008060.8		CAMK2D	AC006480.1	AC008166.1		MAPK10
									PCDHA10		C16orf57		COL6A1		NPR2							RPS7																	NUMA1	PLP1	C4orf48	AC006335.6	AC008063.2		SNHG8	AC006482.1	AC008171.1		TECRP1
									PCDHA11		C16orf58		COPA		NR2F1							KANSL3																	NUP133	PLXNA1	NAT8L	AC006355.3	AC008063.3		C4orf3	AC006483.5	AC008173.1		SPARCL1
									PCDHA12		C16orf62		COPB1		NR2F2							PHB2																	NUP160	PLXNA2	MXD4	AC006366.3	AC008064.1		ANXA5	AC006486.1	AC008175.1		SPP1
									PCDHA13		C16orf7		COPB2		NSD1							EIF5B																	NUP93	PLXNA4	ADD1	AC006369.2	AC008065.1		NDUFC1	AC006487.1	AC008264.4		NAP1L5
									PCDHA2		C16orf80		COPS2		NSDHL							RNF168																	NXF1	PLXNB1	MFSD10	AC006369.3	AC008069.2		TBC1D9	AC006499.1	AC008265.2		SNCA
									PCDHA3		C17orf48		COPS3		NT5C3A							TFPT																	ODZ3	PLXND1	LRPAP1	AC006371.1	AC008072.1		RPS3A	AC006499.2	AC008268.1		TMSB4XP8
									PCDHA4		C17orf49		COPS4		NTRK1							TSEN54																	OGDH	POLR2A	CRMP1	AC006372.1	AC008074.4		TRIM2	AC006499.3	AC008271.1		RAP1GDS1
									PCDHA5		C17orf56		COPS5		NUBPL							UTP23																	OTUD7A	PPARGC1A	JAKMIP1	AC006372.4	AC008079.9		GRIA2	AC006499.4	AC008278.2		TSPAN5
									PCDHA6		C17orf75		COPS6		NUP107							CFL1																	PAN2	PPFIA3	WFS1	AC006372.5	AC008085.1		FSTL5	AC006499.5	AC008278.3		ADH5
									PCDHA7		C17orf81		COPZ1		NYX							PGAM1																	PANK4	PPM1E	PPP2R2C	AC006372.6	AC008122.1		CPE	AC006499.6	AC008280.1		H2AFZ
									PCDHA8		C17orf85		CORO1A		OBSL1							SUPT6H																	PANX1	PPP1R9B	MRFAP1	AC006373.1	AC008147.1		GPM6A	AC006499.7	AC008281.1		PPP3CA
									PCDHA9		C17orf89		CORO1C		OCRL							EIF2B4																	PAPD7	PPP2R1A	AC093323.3	AC006377.1	AC008147.2		SLC25A4	AC006499.9	AC008372.1		UBE2D3
									PCDHAC1		C18orf32		CPE		ODAPH							CCT7																	PARD3	PPP2R2C	MRFAP1L1	AC006378.2	AC008154.4		SDHA	AC006509.4	AC008387.1		PAPSS1
									PCDHAC2		C18orf54		CPEB1		OFD1							NEDD8																	PARP14	PPP2R5B	TBC1D14	AC006380.1	AC008154.5		PDCD6	AC006509.7	AC008397.1		RPL34
									PCDHGA11		C19orf12		CPEB2		OPHN1							AURKA																	PARS2	PPP3CA	RP11-367J11.2	AC006380.3	AC008155.1		ZDHHC11B	AC006534.1	AC008410.1		ETNPPL
									PDE1C		C19orf25		CPEB3		ORC1							MVK																	PASK	PREX1	ABLIM2	AC006390.4	AC008155.2		CTD-2297D10.2	AC006534.2	AC008440.10		ANK2
									PDE4A		C19orf26		CPEB4		ORC4							CEP85																	PCDH7	PREX2	FBXL5	AC006427.2	AC008166.1		UBE2QL1	AC006539.1	AC008498.1		AC004057.1
									PDE4B		C19orf42		CPSF6		ORC6							HSPA9																	PCM1	PRICKLE2	QDPR	AC006432.1	AC008171.1		CTNND2	AC006539.2	AC008536.1		SNHG8
									PDZD4		C19orf6		CPSF7		OTC							NOM1																	PCNT	PRKACB	RPL9	AC006445.6	AC008173.1		ANKH	AC006539.3	AC008555.1		C4orf3
									PECR		C19orf70		CREB1		OTOGL							HMGCR																	PCNXL3	PRKCB	UCHL1	AC006445.7	AC008175.1		BASP1	AC006548.19	AC008555.2		ANXA5
									PER1		C19orf79		CREB3L1		OTULIN							ATP5A1																	PDCD11	PRKCE	RP11-320H14.1	AC006452.1	AC008264.4		ZFR	AC006548.26	AC008565.1		TMEM155
									PEX7		C1D		CREBBP		OTX2							ROMO1																	PDE8B	PRKCG	RAC1P2	AC006458.3	AC008265.2		SLC1A3	AC006552.1	AC008581.1		NDUFC1
									PHF2		C1orf124		CREBRF		OXCT1							MRPS11																	PDIA4	PROSAPIP1	OCIAD1	AC006460.2	AC008268.1		RPL37	AC006557.1	AC008592.3		SCOC
									PHF8		C1orf182		CRIM1		P3H1							EIF4G1																	PDXDC1	PRPF8	DANCR	AC006461.2	AC008271.1		OXCT1	AC006926.1	AC008592.5		DCLK2
									PHRF1		C1orf212		CRK		PAFAH1B1							TUFM																	PES1	PRR12	IGFBP7	AC006466.5	AC008278.2		NDUFS4	AC006946.12	AC008592.7		RPS3A
									PIK3CG		C1orf228		CRMP1		PAH							ARCN1																	PEX5	PSAP	SCARB2	AC006480.1	AC008278.3		GPBP1	AC006946.15	AC008625.1		FBXW7
									PIK3R2		C1orf27		CRTC1		PAK3							GTF2H1																	PEX6	PSD	CCNI	AC006482.1	AC008280.1		MAP1B	AC006947.1	AC008671.1		TRIM2
									PINX1		C1orf31		CRTC2		PALB2							PET117																	PFKFB3	PTCH1	HNRNPD	AC006483.5	AC008281.1		BTF3	AC006953.1	AC008674.1		GUCY1B3
									PITX1		C1orf43		CS		PAPSS2							WDR55																	PFKM	PTEN	HNRNPDL	AC006486.1	AC008372.1		NSA2	AC006960.5	AC008686.1		GLRB
									PLAUR		C1orf54		CSDE1		PARN							RPSA																	PGBD5	PTK2	ENOPH1	AC006487.1	AC008387.1		RPS23	AC006960.7	AC008691.1		GRIA2
									PLCB1		C1orf9		CSE1L		PAX2							SRSF3																	PGM1	PTK2B	SCD5	AC006499.1	AC008391.1		COX7C	AC006987.4	AC008694.2		KLHL2
									PLCD1		C1orf96		CSF1		PAX3							EIF3A																	PHF14	PTPN11	TECRP1	AC006499.2	AC008397.1		NR2F1	AC006987.5	AC008694.3		MSMO1
									PLN		C1QBP		CSK		PAX6							PUF60																	PHF15	PTPN5	SPARCL1	AC006499.3	AC008410.1		NPM1P27	AC006987.6	AC008703.1		CPE
									PLXNA4		C20orf11		CSMD1		PAX8							PSMD4																	PHF17	PTPRD	SPP1	AC006499.4	AC008427.2		TTC37	AC006988.1	AC008703.2		GPM6A
									POGZ		C20orf132		CSMD2		PAX9							HINFP																	PHF2	PTPRF	NAP1L5	AC006499.5	AC008498.1		AC008865.1	AC006989.2	AC008706.1		SLC25A4
									POMGNT1		C20orf29		CSMD3		PC							VPS16																	PHF20	PTPRG	SNCA	AC006499.6	AC008536.1		PJA2	AC006994.1	AC008738.2		SDHA
									PON1		C20orf30		CSNK1A1		PCBD1							ACIN1																	PHKA1	PTPRJ	TMSB4XP8	AC006499.7	AC008555.1		CAMK4	AC006994.2	AC008746.10		PDCD6
									POT1		C20orf7		CSNK1D		PCCA							RAD51C																	PHKA2	PTPRN2	ADH5	AC006499.9	AC008555.2		STARD4-AS1	AC006994.3	AC008746.9		TPPP
									POU3F2		C20orf72		CSNK1E		PCCB							SRRM2																	PHLPP1	PTPRS	H2AFZ	AC006509.4	AC008565.1		NREP	AC007000.10	AC008747.1		NDUFS6
									PPFIA1		C20orf94		CSNK1G1		PCDH19							ARHGAP1																	PHRF1	PTPRT	PPP3CA	AC006509.7	AC008581.1		EPB41L4A-AS1	AC007003.1	AC008752.1		MED10
									PPP1R1B		C21orf59		CSNK1G2		PCNT							SLC3A2																	PI4KA	PUM1	UBE2D3	AC006534.1	AC008592.5		REEP5	AC007009.2	AC008752.2		UBE2QL1
									PPP1R3F		C21orf67		CSNK1G3		PCYT1A							TSR2																	PIK3R4	PUM2	BDH2	AC006534.2	AC008592.7		AP3S1	AC007016.3	AC008752.3		CCT5
									PPP2R1B		C22orf28		CSNK2A1		PDE6G							EXOSC6																	PKD1	QKI	PAPSS1	AC006539.1	AC008625.1		CTD-2287O16.1	AC007025.1	AC008753.3		CTNND2
									PPP2R5D		C22orf32		CSNK2A2		PDHA1							ZFP36L2																	PKP2	R3HDM1	RPL34	AC006539.2	AC008671.1		HINT1	AC007036.4	AC008753.4		BASP1
									PQBP1		C22orf46		CSNK2B		PDHX							LIPT1																	PLA2G15	R3HDM2	ETNPPL	AC006539.3	AC008674.1		SEPT8	AC007036.6	AC008780.1		FTH1P10
									PREX1		C2CD2L		CSRNP2		PDSS2							SEC61A1																	PLCB1	RALGAPA1	ANK2	AC006548.19	AC008686.1		UQCRQ	AC007040.1	AC008834.1		ZFR
									PRICKLE1		C2orf28		CSTF1		PEPD							PDSS2																	PLCE1	RALGAPB	AC004057.1	AC006548.26	AC008691.1		VDAC1	AC007040.11	AC008834.2		SUB1
									PRICKLE2		C2orf47		CSTF2		PEX1							IRF2BP2																	PLCG1	RALGDS	SNHG8	AC006552.1	AC008694.2		SKP1	AC007040.2	AC008836.1		SLC1A3
									PRKCB		C2orf49		CSTF3		PEX10							ZCCHC14																	PLCL2	RAP1GAP	C4orf3	AC006557.1	AC008694.3		PPP2CA	AC007040.3	AC008850.3		RPL37
									PRKCB1		C2orf56		CTBP1		PEX11B							MYBBP1A																	PLD3	RAP1GAP2	ANXA5	AC006926.1	AC008703.1		MIR3661	AC007040.6	AC008869.1		OXCT1
									PRKD1		C2orf63		CTBP2		PEX12							RPS23																	PLEKHA7	RAPGEF1	NDUFC1	AC006946.12	AC008703.2		CAMLG	AC007040.8	AC008914.1		HMGCS1
									PRKX		C3orf17		CTC-432M15.3		PEX13							THOC7																	PLEKHG4	RAPGEF2	SCOC	AC006946.16	AC008706.1		H2AFY	AC007041.1	AC008938.1		MOCS2
									PRODH		C3orf26		CTCF		PEX14							AKIRIN2																	PLEKHM2	RAPGEF4	DCLK2	AC006946.17	AC008738.2		SPOCK1	AC007041.2	AC008940.1		NDUFS4
									PRSS38		C3orf33		CTD-2116N17.1		PEX16							CYC1																	PLOD1	RAPGEFL1	RPS3A	AC006947.1	AC008746.10		KLHL3	AC007050.1	AC008949.1		GPBP1
									PRUNE2		C3orf38		CTDNEP1		PEX19							NR2C2AP																	PLXNA1	RASGRF1	TRIM2	AC006953.1	AC008746.9		HNRNPA0	AC007050.17	AC008967.1		PLK2
									PSD3		C3orf58		CTDSP1		PEX2							ZC3H4																	PLXNB2	RASGRP1	GUCY1B3	AC006960.5	AC008747.1		FAM53C	AC007056.1	AC008984.5		PIK3R1
									PSMD10		C3orf71		CTDSPL2		PEX26							AHCTF1																	PMPCA	RC3H1	GRIA2	AC006960.7	AC008752.1		RP11-256P1.1	AC007064.22	AC008984.6		TAF9
									PTCHD1		C3orf75		CTIF		PEX3							CHORDC1																	PNPLA6	RC3H2	KLHL2	AC006987.4	AC008752.2		REEP2	AC007064.24	AC008984.7		CARTPT
									PTEN		C4orf21		CTLA4		PEX5							PPP1CB																	POLA1	RELN	CPE	AC006987.5	AC008752.3		HSPA9	AC007064.25	AC008992.1		MAP1B
									PTGER3		C4orf3		CTNNA1		PEX6							RUNX1																	POLE	RERE	SPOCK3	AC006987.6	AC008753.3		MATR3	AC007078.4	AC009009.1		BTF3
									PTGS2		C4orf34		CTNNB1		PEX7							XAGE1A																	POLG	REV3L	GPM6A	AC006988.1	AC008753.4		PAIP2	AC007091.1	AC009035.1		ENC1
									PTK7		C4orf52		CTNND1		PGAP3							XAGE1B																	POLR1A	RGS7BP	SLC25A4	AC006989.2	AC008753.6		CTB-43P18.1	AC007096.1	AC009041.2		NSA2
									PTPN11		C5orf28		CTNND2		PGK1							XAGE1C																	POLR1E	RHOB	SDHA	AC006994.1	AC008780.1		CXXC5	AC007099.1	AC009060.1		TBCA
									PTPRB		C5orf39		CTPS1		PGM1							XAGE1D																	POLR3A	RHOBTB2	PDCD6	AC006994.2	AC008834.1		PSD2	AC007099.2	AC009065.3		RPS23
									PTPRC		C5orf41		CTR9		PGM3							XAGE1E																	POLR3B	RICH2	TPPP	AC006994.3	AC008834.2		IGIP	AC007106.1	AC009080.1		COX7C
									PTPRT		C5orf42		CTTN		PHF6							ZBTB8OS																	POLR3D	RIMBP2	NDUFS6	AC007000.10	AC008836.1		PFDN1	AC007114.1	AC009081.1		MEF2C
									PVALB		C5orf43		CTTNBP2		PHF8							C1QBP																	POLR3E	RPH3A	CCT5	AC007003.1	AC008850.3		SRA1	AC007115.3	AC009110.1		NR2F1
									PXDN		C5orf55		CUL1		PHGDH							MOCS3																	POP1	RPRD2	DAP	AC007009.2	AC008869.1		IK	AC007126.1	AC009120.10		NPM1P27
									PYHIN1		C6orf125		CUL2		PHIP							RPS25																	PPP1R10	RPTOR	CTNND2	AC007016.3	AC008914.1		HARS	AC007128.1	AC009120.8		FAM174A
									RAB11FIP5		C6orf130		CUL3		PIEZO2							TRAF2																	PPP4R1	RTN1	EEF1A1P13	AC007025.1	AC008938.1		ZMAT2	AC007131.1	AC009132.1		PJA2
									RAB19		C6orf162		CUL4A		PIGA							DARS																	PRDM10	RTN3	MYO10	AC007036.4	AC008940.1		TAF7	AC007131.2	AC009133.17		EPB41L4A-AS1
									RAB2A		C6orf170		CUL4B		PIGL							GTF3C3																	PRDM15	RTN4	BASP1	AC007036.6	AC008949.1		PCDHGC3	AC007131.3	AC009133.21		APC
									RAB39B		C6orf174		CUL5		PIGO							ZNF335																	PRDM16	RTN4R	FTH1P10	AC007038.7	AC008967.1		HDAC3	AC007136.1	AC009134.1		REEP5
									RAB43		C6orf228		CUL9		PIK3R1							AK6																	PREP	RUSC1	GOLPH3	AC007040.1	AC008984.5		KIAA0141	AC007161.5	AC009142.1		AP3S1
									RAI1		C6orf47		CUX1		PITX2							GAK																	PRKCQ	RUSC2	ZFR	AC007040.11	AC008984.6		NDFIP1	AC007163.3	AC009158.1		CTD-2287O16.1
									RANBP17		C6orf62		CUX2		PITX3							COX5B																	PRMT7	RYR2	SUB1	AC007040.2	AC008984.7		LARS	AC007163.6	AC009159.1		HSD17B4
									RAPGEF4		C6orf70		CWC15		PKD1L1							RARA																	PRPF18	SALL2	SLC1A3	AC007040.3	AC009009.1		TCERG1	AC007179.1	AC009161.1		HINT1
									RASD1		C6orf72		CWC22		PKHD1							RPL10A																	PRPF3	SAMD4B	RPL37	AC007040.6	AC009035.1		ABLIM3	AC007179.2	AC009166.5		SEPT8
									RASSF5		C6orf89		CXXC1		PLCE1							AHCY																	PRPF4	SAP130	SEPP1	AC007040.8	AC009041.2		CSNK1A1	AC007182.6	AC009196.1		SOWAHA
									RB1CC1		C7orf10		CXorf22		PLK4							CDC6																	PRPF40A	SAPS1	NDUFS4	AC007041.1	AC009060.1		SLC6A7	AC007193.6	AC009229.5		UQCRQ
									RBFOX1		C7orf11		CXorf30		PLOD1							HARS																	PRPF6	SAPS2	IL6ST	AC007041.2	AC009065.2		RPS14	AC007204.1	AC009229.6		HSPA4
									RBM27		C7orf25		CXorf56		PLOD2							PCBP2																	PRPF8	SASH1	GPBP1	AC007050.1	AC009065.3		GPX3	AC007204.2	AC009234.2		VDAC1
									RBM8A		C7orf42		CYBB		PLP1							SART3																	PRR12	SBF1	PLK2	AC007050.17	AC009080.1		ANXA6	AC007216.1	AC009236.2		SKP1
									RBMS3		C7orf44		CYFIP1		PMM2							XPO5																	PSAP	SCAF1	TAF9	AC007056.1	AC009081.1		SLC36A1	AC007216.2	AC009237.10		PPP2CA
									REEP3		C7orf45		CYFIP2		PMS2							TOMM70A																	PSMC5	SCAP	MAP1B	AC007064.22	AC009110.1		FAT2	AC007228.5	AC009237.13		MIR3661
									RELN		C7orf49		CYLD		PNKP							EMC6																	PSMD1	SCD2	BTF3	AC007064.24	AC009120.10		CTC-251D13.1	AC007228.8	AC009237.16		UBE2B
									RERE		C7orf73		CYP26B1		PNPT1							HSD17B12																	PSMD2	SCN2A	ENC1	AC007064.25	AC009120.8		SPARC	AC007228.9	AC009237.17		CAMLG
									RFWD2		C8orf4		CYP46A1		POC1A							RPLP0																	PTCD1	SCN8A	NSA2	AC007078.4	AC009132.1		GRIA1	AC007229.3	AC009237.2		CXCL14
									RGS7		C8orf40		CYTH1		POC1B							LIG3																	PTGFRN	SEC14L1	TBCA	AC007091.1	AC009133.17		LARP1	AC007237.2	AC009237.4		SPOCK1
									RHOXF1		C8orf83		DAAM1		POGZ							PPP2R4																	PTPN13	SEC16A	RPS23	AC007096.1	AC009133.21		CYFIP2	AC007242.1	AC009237.5		HNRNPA0
									RIMS1		C8ORFK29		DAAM2		POLR1C							BRCA1																	PTPN3	SEC23A	TMEM167A	AC007099.1	AC009142.1		TTC1	AC007249.3	AC009237.6		RP11-256P1.1
									RIMS3		C9orf102		DAB1		POLR1D							EIF4A1																	PTPRF	SECISBP2L	EDIL3	AC007099.2	AC009158.1		GABRB2	AC007250.4	AC009238.7		REEP2
									RIT2		C9orf123		DAB2IP		POLR3A							PPP2CA																	PTPRJ	SEPT3	COX7C	AC007106.1	AC009159.1		GABRA6	AC007251.2	AC009238.8		HSPA9
									RLIM		C9orf156		DACH1		POLR3B							RFC4																	PTPRM	SEPT5	NPM1P27	AC007114.1	AC009161.1		GABRA1	AC007253.1	AC009262.2		CTNNA1
									RNF135		C9orf5		DAG1		POMGNT1							DTL																	PTPRS	SETD5	RHOBTB3	AC007115.3	AC009166.5		CTB-63M22.1	AC007256.5	AC009263.2		MATR3
									RNPS1		C9orf80		DAGLA		POMGNT2							MAU2																	PXDN	SETX	PAM	AC007126.1	AC009196.1		CTC-575D19.1	AC007271.3	AC009274.6		PAIP2
									ROBO1		C9orf86		DAPK1		POMT1							XRN2																	PYGB	SEZ6L2	PJA2	AC007128.1	AC009227.3		NPM1	AC007272.1	AC009276.4		CTB-43P18.1
									ROBO2		C9orf96		DAZAP1		POMT2							GLRX5																	PYGL	SGIP1	REEP5	AC007131.1	AC009229.5		STK10	AC007272.3	AC009297.1		UBE2D2
									RORA		CA14		DAZL		PORCN							POLA2																	QARS	SGSM2	CDO1	AC007131.2	AC009229.6		DUSP1	AC007274.2	AC009299.1		CXXC5
									RPE65		CACHD1		DBF4		POU1F1							VPS28																	RAB11FIP1	SH3BP4	AP3S1	AC007131.3	AC009234.2		CPLX2	AC007274.5	AC009299.3		PSD2
									RPGRIP1L		CACNA1F		DBN1		PPM1D							DNAJC17																	RABGAP1	SHANK1	CTD-2287O16.1	AC007136.1	AC009236.2		KIAA1191	AC007277.3	AC009299.4		IGIP
									RPL10		CACNB1		DBNL		PPT1							PMPCB																	RAD50	SHANK2	HSD17B4	AC007161.5	AC009237.10		HIGD2A	AC007278.2	AC009303.3		CYSTM1
									RPP25		CACNG7		DCAF11		PQBP1							NUP160																	RAD54L	SHANK3	GRAMD3	AC007163.6	AC009237.13		CLTB	AC007278.3	AC009305.1		PFDN1
									RPS6KA2		CACNG8		DCAF12L1		PRDM12							FAU																	RAD54L2	SIPA1L1	ALDH7A1	AC007179.1	AC009237.16		SNCB	AC007279.2	AC009305.2		IK
									RPS6KA3		CACYBP		DCAF15		PRMT7							SLC7A6OS																	RADIL	SIPA1L2	HINT1	AC007179.2	AC009237.17		UNC5A	AC007283.4	AC009310.1		HARS
									SAE1		CAD		DCAF5		PROP1							COX4I1																	RAF1	SIPA1L3	SEPT8	AC007182.6	AC009237.2		RAB24	AC007285.6	AC009312.1		ZMAT2
									SATB2		CADM1		DCAF7		PRPS1							SLC25A32																	RANBP2	SKI	SOWAHA	AC007193.6	AC009237.4		DDX41	AC007285.7	AC009313.1		TAF7
									SBF1		CALM1		DCAF8		PRRT2							HIST2H3A																	RAP1GAP2	SLC12A5	UQCRQ	AC007204.1	AC009237.5		FAM193B	AC007292.4	AC009313.2		PCDHGC3
									SCFD2		CALM2		DCC		PRSS12							HIST2H3C																	RAPGEF5	SLC12A6	VDAC1	AC007204.2	AC009237.6		TMED9	AC007292.7	AC009336.1		NDFIP1
									SCN1A		CALM3		DCHS1		PRSS56							PISD																	RASAL2	SLC17A7	SKP1	AC007216.1	AC009238.7		RP11-889L3.1	AC007308.6	AC009362.2		FGF1
									SCN2A		CALR		DCLK1		PSAP							UBE2M																	RASEF	SLC1A2	PPP2CA	AC007216.2	AC009238.8		NHP2	AC007312.3	AC009365.4		PPP2R2B
									SCN4A		CALR3		DCLK2		PSPH							SF1																	RASGEF1A	SLC22A17	MIR3661	AC007228.5	AC009262.2		HNRNPAB	AC007317.1	AC009410.1		SLC6A7
									SCN5A		CAMK2D		DCP1A		PTCH1							CAPZB																	RAVER1	SLC24A2	UBE2B	AC007228.8	AC009263.2		CLK4	AC007319.1	AC009411.1		CAMK2A
									SCN7A		CAMKMT		DCTN1		PTCHD1							DDX54																	RBM10	SLC25A23	CAMLG	AC007228.9	AC009274.6		RN7SKP70	AC007322.1	AC009411.2		CD74
									SCN8A		CAMLG		DCTN2		PTEN							ZC3H3																	RBM15B	SLC4A3	CXCL14	AC007229.3	AC009276.4		HNRNPH1	AC007322.3	AC009413.2		RPS14
									SDC2		CAND1		DCUN1D1		PTF1A							ANAPC2																	RBM33	SLC4A4	SPOCK1	AC007237.2	AC009297.1		CANX	AC007322.5	AC009414.1		SYNPO
									SDK1		CANX		DCUN1D5		PTH1R							RFC1																	RBM5	SLC4A8	HNRNPA0	AC007242.1	AC009299.1		MGAT4B	AC007322.7	AC009474.1		GPX3
									SEMA5A		CAP1		DCX		PTHLH							NHP2																	REPIN1	SLC6A1	REEP2	AC007249.3	AC009299.4		SQSTM1	AC007327.5	AC009474.2		ANXA6
									SERPINE1		CAPG		DDB1		PTS							SDE2																	RFTN1	SLC6A17	HSPA9	AC007250.4	AC009303.3		TBC1D9B	AC007327.6	AC009477.7		SPARC
									SETBP1		CAPN2		DDHD1		PUF60							ATP5O																	RG9MTD2	SLC8A1	CTNNA1	AC007251.2	AC009305.1		MAPK9	AC007333.1	AC009478.1		LARP1
									SETD2		CAPN7		DDI2		PURA							STK11																	RGL1	SLC8A2	MATR3	AC007253.1	AC009305.2		TUBB2A	AC007339.1	AC009478.2		CYFIP2
									SETD5		CAPRIN1		DDR2		PYCR1							MRPL44																	RIMS4	SLITRK5	PAIP2	AC007255.8	AC009310.1		TUBB2B	AC007349.4	AC009480.1		TTC1
									SETDB1		CAPZA1		DDX1		PYGL							RPS2																	RNF113A	SMARCA2	CTB-43P18.1	AC007256.5	AC009312.1		NRN1	AC007349.5	AC009480.4		GABRB2
									SETDB2		CAPZA2		DDX17		QDPR							LCMT1																	RNF20	SMARCA4	UBE2D2	AC007271.3	AC009313.1		TMEM14C	AC007349.7	AC009487.4		GABRA1
									SEZ6L2		CAPZB		DDX21		QRICH1							LMAN1L																	RNF213	SMARCC2	PSD2	AC007272.1	AC009313.2		RPL15P3	AC007353.1	AC009487.5		GABRG2
									SGSH		CARD8		DDX24		RAB18							POP1																	RNF216	SMG1	IGIP	AC007272.3	AC009336.1		DEK	AC007358.1	AC009494.3		MAT2B
									SGSM3		CARHSP1		DDX26B		RAB23							ZNF131																	RNMTL1	SMPD3	CYSTM1	AC007274.2	AC009362.2		SCGN	AC007359.6	AC009495.1		CTB-63M22.1
									SH3KBP1		CASC3		DDX39B		RAB39B							EIF1AD																	ROBO1	SNAP25	PFDN1	AC007274.5	AC009365.4		BTN2A1	AC007362.1	AC009495.2		FBLL1
									SHANK1		CASC4		DDX3X		RAB3GAP1							TUBE1																	ROR2	SNAP91	IK	AC007277.3	AC009410.1		GABBR1	AC007362.3	AC009498.1		CTC-575D19.1
									SHANK2		CASC5		DDX3Y		RAB3GAP2							SULT1A3																	RPA1	SNPH	HARS	AC007278.2	AC009411.1		HLA-A	AC007364.1	AC009500.2		NPM1
									SHANK3		CASD1		DDX4		RAD21							SULT1A4																	RPAP1	SOBP	ZMAT2	AC007278.3	AC009411.2		HLA-E	AC007365.1	AC009502.1		FBXW11
									SHOX		CASKIN2		DDX42		RAI1							CCDC94																	RPF2	SON	TAF7	AC007279.2	AC009413.2		GNL1	AC007365.2	AC009502.4		DUSP1
									SIK1		CASP2		DDX46		RAPSN							ALG11																	RPTOR	SORBS2	PCDHGC3	AC007283.4	AC009414.1		C6orf136	AC007365.3	AC009505.4		ATP6V0E1
									SLC12A5		CASP3		DDX5		RARB							NBAS																	RPUSD2	SORL1	NDFIP1	AC007285.6	AC009474.1		TUBB	AC007365.4	AC009508.1		CPLX2
									SLC16A7		CASP6		DDX6		RARS2							ATP6AP1																	RRBP1	SORT1	FGF1	AC007285.7	AC009474.2		XXbac-BPG252P9.9	AC007377.1	AC009518.2		KIAA1191
									SLC1A1		CASP8		DEDD		RASA1							SMARCAL1																	RRP12	SPAG9	PPP2R2B	AC007292.4	AC009477.7		FLOT1	AC007381.3	AC009518.3		HIGD2A
									SLC1A2		CASP8AP2		DEF6		RAX							EIF4G2																	RUFY1	SPARCL1	DPYSL3	AC007292.7	AC009478.1		GTF2H4	AC007383.3	AC009518.4		CLTB
									SLC22A15		CASP9		DENND1A		RBM8A							PFDN6																	RUNDC1	SPEG	CD74	AC007308.6	AC009478.2		VARS2	AC007383.6	AC009518.8		SNCB
									SLC22A9		CBFB		DENND4A		RECQL4							WRB																	RYR2	SPEN	RPS14	AC007312.3	AC009480.1		HLA-C	AC007386.2	AC009531.2		RAB24
									SLC24A2		CBLB		DENND4B		RELN							POP4																	SAMD11	SPHKAP	SYNPO	AC007317.1	AC009480.4		HLA-B	AC007386.4	AC009541.1		PRELID1
									SLC25A12		CBLL1		DENND5B		RERE							LSM3																	SARS	SPIRE1	GPX3	AC007319.1	AC009487.4		PRRC2A	AC007387.2	AC009677.1		DBN1
									SLC25A14		CBLN3		DEPDC5		RETREG1							MTG2																	SART1	SPRED1	ANXA6	AC007322.1	AC009487.5		BAG6	AC007389.1	AC009695.1		DDX41
									SLC25A24		CBR1		DERL2		RFX6							DDX41																	SART3	SPRN	SPARC	AC007322.3	AC009494.3		CSNK2B	AC007389.2	AC009779.1		TMED9
									SLC25A27		CBR4		DESI2		RIPK4							MCM3AP																	SASH1	SPTAN1	LARP1	AC007322.5	AC009495.1		HSPA1B	AC007389.3	AC009784.1		NHP2
									SLC27A4		CBS		DGCR8		RMRP							SSU72																	SBF1	SPTB	FAXDC2	AC007322.7	AC009495.3		C6orf48	AC007390.4	AC009784.3		HNRNPAB
									SLC29A4		CBX1		DGKA		RNASEH2A							CSE1L																	SCAF1	SPTBN1	CYFIP2	AC007326.9	AC009495.4		EHMT2	AC007391.2	AC009784.4		HNRNPH1
									SLC30A5		CBX2		DGKB		RNASEH2B							WARS2																	SCAP	SPTBN2	TTC1	AC007327.5	AC009498.1		DXO	AC007392.3	AC009800.1		CANX
									SLC35A3		CBX3		DGKH		RNASEH2C							TRNAU1AP																	SCRIB	SRCIN1	CTB-63M22.1	AC007327.6	AC009500.2		ATF6B	AC007394.3	AC009802.1		TBC1D9B
									SLC38A10		CBX4		DGKI		RNASET2							RPL11																	SCYL1	SREBF2	CTC-575D19.1	AC007333.1	AC009502.1		PRRT1	AC007395.3	AC009831.1		MAPK9
									SLC39A11		CBX5		DGKZ		ROBO3							EXOSC10																	SCYL3	SRGAP3	NPM1	AC007339.1	AC009502.4		PPT2	AC007395.4	AC009835.1		TUBB2A
									SLC4A10		CBX6		DHX15		ROGDI							RAE1																	SDAD1	SRRM2	FBXW11	AC007349.4	AC009505.4		RNF5	AC007402.1	AC009878.2		TUBB2B
									SLC6A1		CC2D2A		DHX30		ROR2							HMGB1																	SDK2	STK25	DUSP1	AC007349.5	AC009506.2		PBX2	AC007403.2	AC009892.1		NRN1
									SLC6A3		CCAR1		DHX36		RPE65							SRM																	SEC16A	STOX2	ATP6V0E1	AC007349.7	AC009508.1		BRD2	AC007403.3	AC009892.10		TMEM14C
									SLC6A4		CCBL1		DHX37		RPGRIP1							ORAOV1																	SEC23B	STRN4	DRD1	AC007353.1	AC009518.2		XXbac-BPG181M17.6	AC007405.4	AC009892.2		RPL15P3
									SLC6A8		CCBL2		DHX40		RPGRIP1L							PSMB6																	SEC24C	STXBP1	CPLX2	AC007358.1	AC009518.3		RXRB	AC007405.8	AC009892.5		RP1-257A7.5
									SLC7A3		CCDC106		DHX9		RPS19							RANBP3																	SETD2	STXBP5	KIAA1191	AC007359.6	AC009518.4		SLC39A7	AC007422.1	AC009892.9		RANBP9
									SLC9A6		CCDC111		DIAPH1		RPS6KA3							MRPL28																	SETD8	SUPT6H	HIGD2A	AC007362.3	AC009518.8		RING1	AC007435.1	AC009941.1		CAP2
									SLC9A9		CCDC115		DIAPH2		RSPH1							NARFL																	SETDB1	SV2A	CLTB	AC007364.1	AC009531.2		VPS52	AC007450.1	AC009945.4		ID4
									SLCO1B3		CCDC124		DICER1		RSPH3							EIF3B																	SETDB2	SV2B	SNCB	AC007365.1	AC009541.1		RPS18	AC007461.1	AC009947.2		NRSN1
									SLCO1C1		CCDC126		DIDO1		RSPO4							HIST2H2BE																	SF3B1	SYMPK	RAB24	AC007365.2	AC009677.1		PFDN6	AC007461.2	AC009947.5		ALDH5A1
									SLIT3		CCDC14		DIO2		RTEL1							LSM2																	SF3B3	SYN1	PRELID1	AC007365.3	AC009695.1		RGL2	AC007463.2	AC009951.1		C6orf62
									SLITRK5		CCDC142		DIP2A		RTN4IP1							SRD5A3																	SFMBT2	SYNE1	LMAN2	AC007365.4	AC009779.1		TAPBP	AC007486.1	AC009951.2		PPIAP29
									SMARCA2		CCDC167		DIP2B		RUNX2							TIMELESS																	SGSH	SYNGAP1	RGS14	AC007377.1	AC009784.1		PHF1	AC007528.1	AC009961.5		GABBR1
									SMARCC2		CCDC22		DIP2C		RXYLT1							TPI1																	SGSM2	SYNGR1	DBN1	AC007381.3	AC009784.3		CUTA	AC007535.1	AC009963.3		HLA-A
									SMG6		CCDC39		DIS3L2		RYR1							PGS1																	SH2D4A	SYNJ1	DDX41	AC007383.3	AC009784.4		LEMD2	AC007551.1	AC009963.4		HLA-E
									SNAP25		CCDC40		DKC1		SALL1							NOC4L																	SH3BP4	SYNPO	TMED9	AC007383.6	AC009800.1		GRM4	AC007551.2	AC009963.5		GNL1
									SND1		CCDC47		DKFZP761J1410		SALL4							MCM9																	SH3PXD2A	SYT1	NHP2	AC007386.2	AC009802.1		HMGA1	AC007556.3	AC009963.6		MRPS18B
									SNRPN		CCDC50		DLC1		SAMHD1							MCM6																	SH3RF3	SYT7	HNRNPAB	AC007386.3	AC009831.1		C6orf1	AC007557.1	AC009965.1		TUBB
									SNTG2		CCDC51		DLG1		SATB2							MRPS18A																	SHB	TANC2	HNRNPH1	AC007386.4	AC009835.1		PACSIN1	AC007557.2	AC009965.2		XXbac-BPG252P9.9
									SNX14		CCDC58		DLG2		SBDS							SUPT7L																	SHPRH	TAOK1	CANX	AC007387.2	AC009878.2		C6orf106	AC007557.3	AC009969.1		FLOT1
									SNX19		CCDC59		DLG3		SCARF2							NLE1																	SHROOM3	TAOK2	TBC1D9B	AC007389.1	AC009892.1		RPL10A	AC007557.4	AC009970.1		HLA-C
									SOD1		CCDC6		DLG4		SCN1A							WDR83																	SIK2	TBC1D9	TRIM41	AC007389.2	AC009892.10		SRSF3	AC007559.1	AC009977.1		HLA-B
									SOX5		CCDC75		DLG5		SCN1B							TBCD																	SIN3B	TBC1D9B	SERPINB6	AC007389.3	AC009892.2		MTCH1	AC007560.1	AC009987.1		PRRC2A
									SPARCL1		CCDC76		DLGAP1		SCN2A							YME1L1																	SIPA1L2	TCF20	TUBB2A	AC007390.4	AC009892.5		COX6A1P2	AC007560.2	AC009997.1		BAG6
									SPAST		CCDC8		DLGAP2		SCN8A							TAF1C																	SLC25A25	TCF25	TUBB2B	AC007391.2	AC009892.9		MDGA1	AC007562.1	AC010082.2		CSNK2B
									SRD5A2		CCDC80		DLGAP3		SCO1							XRCC5																	SLC27A4	TCF4	ECI2	AC007392.3	AC009941.1		GLO1	AC007563.1	AC010084.1		HSPA1B
									SRRM4		CCDC85B		DLGAP4		SCO2							PAPOLG																	SLC4A1AP	TEF	TMEM14C	AC007392.4	AC009945.4		PEX6	AC007563.3	AC010086.1		C6orf48
									SSPO		CCDC86		DLL1		SDCCAG8							SART1																	SLC7A6OS	THRA	RPL15P3	AC007394.3	AC009947.2		PPP2R5D	AC007563.4	AC010086.5		EHMT2
									ST7		CCDC88A		DLL4		SEC23B							DCTN5																	SLIT2	TIAM1	RP1-257A7.5	AC007395.3	AC009947.5		MEA1	AC007567.1	AC010091.1		PRRT1
									ST8SIA2		CCDC90B		DLX1		SETBP1							RNASEH2A																	SLTM	TLE3	CAP2	AC007395.4	AC009951.2		KLHDC3	AC007568.1	AC010092.1		RNF5
									STK39		CCDC99		DLX2		SETD5							SDHA																	SMARCA1	TLN2	ID4	AC007402.1	AC009955.8		YIPF3	AC007611.1	AC010095.6		BRD2
									STX1A		CCNA2		DLX6		SF3B4							TRRAP																	SMARCA4	TMEM132A	NRSN1	AC007403.2	AC009961.2		TMEM63B	AC007618.3	AC010096.1		RXRB
									STXBP1		CCNB1IP1		DMD		SGSH							QRSL1																	SMARCA5	TMEM151A	ALDH5A1	AC007403.3	AC009961.5		HSP90AB1	AC007631.1	AC010096.2		SLC39A7
									STXBP5		CCNC		DMTF1		SH3PXD2B							TNIP1																	SMARCAL1	TMEM151B	C6orf62	AC007405.4	AC009963.3		RCAN2	AC007652.1	AC010105.1		RING1
									STYK1		CCND1		DMTN		SHH							PSMB1																	SMC2	TMEM63B	PPIAP29	AC007422.1	AC009963.4		SLC25A27	AC007677.2	AC010132.10		RPS18
									SUV420H1		CCND2		DMXL1		SHOX							SF3A3																	SMC6	TMEM8B	GABBR1	AC007435.1	AC009963.5		TMEM14A	AC007679.1	AC010139.1		PFDN6
									SYAP1		CCNDBP1		DMXL2		SIL1							TP53TG3D																	SMG1	TMOD2	MOG	AC007450.1	AC009963.6		GSTA4	AC007679.4	AC010141.1		TAPBP
									SYN1		CCNE2		DNAJA2		SIX3							WBP4																	SMYD4	TNIK	HLA-A	AC007461.1	AC009965.1		RN7SK	AC007682.1	AC010141.4		PHF1
									SYN2		CCNG2		DNAJC11		SKIV2L							RRAGA																	SND1	TNK2	HLA-E	AC007461.2	AC009965.2		RP3-525N10.2	AC007682.2	AC010141.6		CUTA
									SYN3		CCNI		DNAJC13		SLC12A6							PSMB3																	SNRNP200	TNKS	GNL1	AC007463.2	AC009969.1		LMBRD1	AC007682.3	AC010141.8		HMGA1
									SYNE1		CCNJ		DNAJC14		SLC13A5							ELP2																	SNUPN	TNPO2	MRPS18B	AC007486.1	AC009970.1		RIMS1	AC007690.1	AC010145.4		C6orf1
									SYNGAP1		CCNK		DNAJC2		SLC16A2							GRPEL1																	SNX9	TNRC18	TUBB	AC007528.1	AC009977.1		RPL39P3	AC007740.1	AC010146.2		NUDT3
									SYT17		CCNL1		DNAJC5		SLC17A5							SLC25A1																	SPAG5	TNRC6B	XXbac-BPG252P9.9	AC007535.1	AC009987.1		EEF1A1	AC007742.3	AC010148.1		PACSIN1
									SYT3		CCNT1		DNAJC6		SLC19A3							DPH1																	SPEF2	TNS3	FLOT1	AC007551.1	AC009994.2		COX7A2	AC007743.1	AC010149.4		C6orf106
									TAF1		CCNT2		DNAJC7		SLC22A5							ZNF407																	SPG11	TPPP	DDR1	AC007551.2	AC009997.1		TMEM30A	AC007750.5	AC010150.1		SNRPC
									TAF1C		CCPG1		DNM1		SLC25A15							EIF2B1																	SPTAN1	TRAK1	HLA-C	AC007556.3	AC010082.2		HMGN3	AC007773.1	AC010150.2		RPL10A
									TBC1D31		CCT2		DNM2		SLC25A20							PPP1CA																	SPTBN1	TRAK2	HLA-B	AC007557.1	AC010084.1		SNAP91	AC007773.2	AC010153.3		SRSF3
									TBC1D5		CCT3		DNMT1		SLC25A26							RAD21																	SPTBN2	TRAPPC10	PRRC2A	AC007557.2	AC010086.1		PNRC1	AC007787.2	AC010154.2		CPNE5
									TBC1D7		CCT4		DOCK1		SLC25A38							SRCAP																	SPTLC2	TRIL	BAG6	AC007557.3	AC010086.5		PNISR	AC007790.4	AC010196.1		MTCH1
									TBL1X		CCT5		DOCK10		SLC26A2							FANCF																	SRGAP1	TRIM2	CSNK2B	AC007557.4	AC010091.1		GRIK2	AC007795.1	AC010207.1		COX6A1P2
									TBL1XR1		CCT6A		DOCK2		SLC27A4							RNF31																	SRGAP2	TRIM3	DDAH2	AC007559.1	AC010092.1		SNX3	AC007796.1	AC010209.1		GLO1
									TBR1		CCT6B		DOCK3		SLC2A1							ALG14																	SRRM2	TRIM32	HSPA1B	AC007560.1	AC010095.6		MICAL1	AC007842.1	AC010235.1		SNORA8
									TBX1		CCT7		DOCK4		SLC2A10							TFIP11																	SRRT	TRIM37	C6orf48	AC007560.2	AC010096.1		WASF1	AC007875.2	AC010240.3		PPP2R5D
									TCF20		CCZ1		DOCK7		SLC2A2							DAD1																	SRXN1	TRIM9	EHMT2	AC007562.1	AC010096.2		FYN	AC007879.1	AC010247.1		MEA1
									TCF4		CCZ1B		DOCK9		SLC33A1							CENPA																	SSB	TRIO	NELFE	AC007563.1	AC010105.1		TUBE1	AC007879.2	AC010295.1		KLHDC3
									TCF7L2		CD164		DOPEY1		SLC35A2							COG4																	SSRP1	TRIP12	ATF6B	AC007563.3	AC010132.10		MARCKS	AC007879.3	AC010297.1		DNPH1
									TDO2		CD200		DOT1L		SLC35C1							POLD3																	STARD13	TRO	PRRT1	AC007563.4	AC010139.1		TSPYL4	AC007879.4	AC010311.1		YIPF3
									TERF2		CD276		DPF1		SLC35D1							CCT6A																	STAT5B	TRPC4AP	RNF5	AC007567.1	AC010141.1		TSPYL1	AC007879.5	AC010319.1		TMEM63B
									TERT		CD2BP2		DPF2		SLC39A13							GMPS																	STIM1	TRPM3	PBX2	AC007568.1	AC010141.4		RP11-632C17__A.1	AC007879.6	AC010323.1		HSP90AB1
									TET2		CD3EAP		DPP10		SLC46A1							RBBP6																	STRN4	TRRAP	HLA-DRA	AC007611.1	AC010141.6		GJA1	AC007879.7	AC010327.1		RCAN2
									TH		CD63		DPP8		SLC4A4							CDC5L																	STXBP5	TSC2	BRD2	AC007618.3	AC010141.8		SERINC1	AC007880.1	AC010329.1		SLC25A27
									THAP8		CD99		DPP9		SLC52A3							MRPS34																	SUPT6H	TSC22D1	RXRB	AC007631.1	AC010145.4		PKIB	AC007881.1	AC010368.1		PAQR8
									THBS1		CDC123		DPYSL2		SLC5A5							GEMIN2																	SUV39H1	TSHZ1	SLC39A7	AC007652.1	AC010146.2		FABP7	AC007881.2	AC010368.2		TMEM14A
									THRA		CDC14A		DPYSL3		SLC6A1							NOL10																	SVIL	TSPAN7	RING1	AC007677.2	AC010148.1		HDDC2	AC007881.4	AC010376.1		GSTA4
									TLK2		CDC16		DPYSL5		SLC6A3							FANCM																	SYK	TSPYL4	RPS18	AC007679.1	AC010149.4		RNF146	AC007899.3	AC010422.1		RN7SK
									TM4SF20		CDC20		DRD1		SLC6A5							TRMT5																	SYMPK	TTBK1	PFDN6	AC007679.3	AC010150.1		RPS12	AC007919.1	AC010455.1		LMBRD1
									TMEM231		CDC23		DROSHA		SLC6A8							RPS12																	SYNE2	TTBK2	RGL2	AC007679.4	AC010150.2		BCLAF1	AC007919.18	AC010458.1		RPL39P3
									TMLHE		CDC25C		DSCAM		SLC9A6							CCDC86																	TACC2	TTC3	TAPBP	AC007682.1	AC010153.3		RP3-406A7.7	AC007919.19	AC010468.3		EEF1A1
									TNIP2		CDC27		DSCAML1		SLX4							ECT2																	TACC3	TTC7B	PHF1	AC007682.2	AC010154.2		CITED2	AC007919.2	AC010492.4		COX7A2
									TNN		CDC37		DSG1		SMAD3							LUC7L2																	TADA2B	TTLL7	CUTA	AC007682.3	AC010196.1		SF3B5	AC007948.1	AC010518.3		TMEM30A
									TNRC6B		CDC37L1		DSP		SMARCA4							WDR33																	TAF1	TTYH1	UQCC2	AC007690.1	AC010207.1		PCMT1	AC007950.1	AC010524.4		HMGN3
									TOMM20		CDC40		DST		SMARCAL1							GAR1																	TAOK2	TTYH3	HMGA1	AC007740.1	AC010209.1		AKAP12	AC007952.1	AC010525.2		SH3BGRL2
									TOP1		CDC42BPA		DSTYK		SMARCB1							CIRH1A																	TARS2	TUBB3	C6orf1	AC007742.3	AC010235.1		SYNE1	AC007952.4	AC010528.1		SNAP91
									TOP3B		CDC42EP2		DTNA		SMC1A							EIF2B2																	TBC1D1	TUBB4	PACSIN1	AC007743.1	AC010240.2		RP11-475C16.1	AC007952.5	AC010543.1		AKIRIN2
									TPO		CDC42EP3		DUSP4		SMOC1							TRIM74																	TBC1D16	TULP4	C6orf106	AC007750.5	AC010240.3		TCP1	AC007952.6	AC010546.1		SNX3
									TRIM33		CDC42SE1		DUSP6		SMPD1							NOP16																	TBC1D4	UBA1	SNRPC	AC007773.1	AC010243.1		MPC1	AC007965.1	AC010595.1		WASF1
									TRIO		CDC42SE2		DYNC1H1		SNRPB							ZNHIT6																	TBC1D9	UBAP2L	RPL10A	AC007773.2	AC010247.1		PSMB1	AC007966.1	AC010609.1		AMD1
									TRIP12		CDC45		DYNC1LI1		SNX14							SPATA5																	TBC1D9B	UBE2O	SRSF3	AC007787.2	AC010295.1		PRKAR1B	AC007967.2	AC010641.1		GTF3C6
									TRPC6		CDC5L		DYNC1LI2		SON							IPO7																	TBX2	UBE3B	CPNE5	AC007790.4	AC010297.1		SUN1	AC007967.3	AC010677.5		FYN
									TRPM1		CDC7		DYRK1A		SOX10							PPRC1																	TCF25	UBE3C	MTCH1	AC007795.1	AC010311.1		INTS1	AC007967.4	AC010723.1		MARCKS
									TSC1		CDC73		DYRK1B		SOX2							RPL24																	TECPR2	UBQLN1	COX6A1P2	AC007796.1	AC010319.1		EIF3B	AC007969.4	AC010723.2		TSPYL4
									TSC2		CDCA2		DYRK2		SOX3							WARS																	TFIP11	UBQLN2	ZFAND3	AC007842.1	AC010323.1		BRAT1	AC008045.1	AC010729.1		TSPYL1
									TSN		CDCA3		E2F1		SOX9							AFG3L2																	TGFBR3	UBR3	GLO1	AC007875.2	AC010327.1		TTYH3	AC008060.5	AC010729.2		RP11-632C17__A.1
									TSPAN7		CDCA4		E2F7		SPAG1							SRSF1																	THADA	UBR5	DAAM2	AC007879.1	AC010329.1		ACTB	AC008063.2	AC010729.3		GJA1
									TTI2		CDCA5		EBF1		SPATA5							WDR4																	THOC5	UHRF1BP1L	CNPY3	AC007879.2	AC010368.1		AC006483.1	AC008063.3	AC010731.3		SERINC1
									TTN		CDCA7		EBF2		SPEG							NOTCH2NL																	THRAP3	ULK1	MEA1	AC007879.3	AC010368.2		RAC1	AC008064.1	AC010731.6		HDDC2
									TUBA1A		CDH2		EBF3		SPG11							CASC5																	TIAM1	ULK2	KLHDC3	AC007879.4	AC010376.1		NDUFA4	AC008065.1	AC010739.1		HINT3
									TUBGCP5		CDK10		EBP		SPR							B3GNT2																	TIAM2	UNC13A	DNPH1	AC007879.5	AC010422.1		ETV1	AC008067.2	AC010740.1		RNA5SP216
									TYR		CDK11B		ECE1		SPRED1							PDCD2																	TIGD7	UNC13C	YIPF3	AC007879.6	AC010455.1		EEF1A1P6	AC008069.1	AC010744.1		RNF146
									UBA6		CDK12		EDA		SRD5A3							DIEXF																	TIMELESS	UNC5A	HSP90AB1	AC007879.7	AC010458.1		TOMM7	AC008069.2	AC010745.1		RPS12
									UBE2H		CDK13		EDNRA		SRY							NUS1																	TJP2	UQCRC1	RCAN2	AC007880.1	AC010468.2		TRA2A	AC008072.1	AC010745.2		CCDC28A
									UBE3A		CDK16		EEA1		STAG1							LOC100505679																	TLE1	USP22	SLC25A27	AC007881.1	AC010468.3		CYCS	AC008073.7	AC010745.3		SF3B5
									UBE3B		CDK17		EED		STAMBP							NOP2																	TLE3	USP32	PAQR8	AC007881.2	AC010492.4		HNRNPA2B1	AC008073.9	AC010745.4		PCMT1
									UBE3C		CDK19		EEF1A1		STAR							SMG5																	TLN1	USP34	TMEM14A	AC007881.4	AC010518.3		EIF4HP1	AC008074.3	AC010746.3		LRP11
									UBR5		CDK2		EEF1A2		STRA6							ACTL6A																	TMCO7	USP5	GSTA4	AC007899.3	AC010522.1		CHN2	AC008074.4	AC010754.1		AKAP12
									UBR7		CDK2AP1		EEF1G		STS							SPAG5																	TMEM132E	USP9X	RN7SK	AC007919.1	AC010524.4		SCRN1	AC008074.5	AC010760.1		RP11-475C16.1
									UPB1		CDK5RAP1		EEF2		STXBP1							EXOSC3																	TMEM2	VAMP2	ELOVL5	AC007919.18	AC010525.2		AC007036.5	AC008079.9	AC010761.14		EZR
									UPF2		CDK5RAP2		EFEMP1		SUCLG1							POLR2J2																	TNFAIP3	VPS13D	DST	AC007919.19	AC010528.1		GARS	AC008085.1	AC010874.1		TCP1
									UPF3B		CDK6		EFHC2		SUMF1							PWP2																	TNFRSF11A	VPS41	LMBRD1	AC007919.2	AC010543.1		ADCYAP1R1	AC008088.4	AC010877.1		MRPL18
									UPP2		CDK9		EFNA5		SURF1							RPS3																	TNPO3	WASF1	RPL39P3	AC007948.1	AC010546.1		SEPT7	AC008122.1	AC010878.3		QKI
									USP45		CDKAL1		EFNB2		SYNGAP1							TBC1D3																	TNRC18	WDFY3	EEF1A1	AC007950.1	AC010595.1		EPDR1	AC008132.13	AC010880.1		MPC1
									USP7		CDKL3		EFTUD2		SYP							TBC1D3B																	TOMM40L	WDR13	COX7A2	AC007952.1	AC010609.1		AMPH	AC008147.1	AC010884.2		PSMB1
									USP9Y		CDKN1A		EGFR		TAF1							TBC1D3C																	TOP1	WDR6	TMEM30A	AC007952.4	AC010641.1		AC017116.11	AC008147.2	AC010886.2		PRKAR1B
									UTRN		CDKN1B		EGLN1		TANGO2							TBC1D3F																	TOP2A	WNK1	HMGN3	AC007952.5	AC010677.5		POLD2	AC008154.4	AC010887.1		C7orf50
									VASH1		CDKN2AIP		EGR3		TAT							WDR5																	TOP3A	WNK2	AKIRIN2	AC007952.6	AC010723.1		YKT6	AC008154.5	AC010891.2		PSMG3
									VIL1		CDNF		EHBP1		TAZ							ZMIZ1																	TOP3B	WWC1	PNISR	AC007965.1	AC010723.2		CAMK2B	AC008155.1	AC010894.4		EIF3B
									VIP		CDS2		EHD1		TBC1D23							TIMM44																	TP53BP1	XPO6	SNX3	AC007966.1	AC010729.1		NUDCD3	AC008155.2	AC010894.5		TTYH3
									VLDLR		CEBPG		EHMT1		TBC1D24							NUDC																	TPP2	XPO7	CD164	AC007967.2	AC010729.3		DDX56	AC008166.1	AC010904.1		ACTB
									VPS13B		CEBPZ		EIF2B4		TBCD							IKBKAP																	TPR	YWHAG	WASF1	AC007967.3	AC010731.3		TMED4	AC008171.1	AC010907.5		AC006483.1
									VSIG4		CELSR1		EIF2S1		TBCE							MCM5																	TRAF2	ZC3H4	AMD1	AC007967.4	AC010731.6		OGDH	AC008173.1	AC010928.1		FSCN1
									WAC		CELSR3		EIF2S2		TBCK							EXOC1																	TRAP1	ZC3H7B	GTF3C6	AC007969.4	AC010739.1		ZMIZ2	AC008175.1	AC010930.1		EIF2AK1
									WDFY3		CENPA		EIF2S3		TBX1							ADAT3																	TRAPPC10	ZCCHC14	FYN	AC008045.1	AC010740.1		PPIA	AC008264.4	AC010967.1		RAC1
									WDR93		CENPB		EIF3A		TBX15							GRWD1																	TRIM11	ZEB2	MARCKS	AC008060.5	AC010744.1		H2AFV	AC008265.2	AC010967.2		NDUFA4
									WNK3		CENPBD1		EIF3B		TBX20							RPL31																	TRIM28	ZER1	TSPYL4	AC008060.7	AC010745.1		NACAD	AC008267.1	AC010967.3		TSPAN13
									WNT1		CENPC1		EIF3D		TBX22							MTIF2																	TRIM37	ZFHX2	TSPYL1	AC008060.8	AC010745.2		ADCY1	AC008268.1	AC010969.1		EEF1A1P6
									WNT2		CENPE		EIF3F		TBX3							PDCD11																	TRIM52	ZFP106	RP11-632C17__A.1	AC008063.2	AC010745.3		UPP1	AC008268.2	AC010970.1		TOMM7
									XPC		CENPH		EIF3G		TBX4							SAE1																	TRIO	ZFR	GJA1	AC008063.3	AC010745.4		GBAS	AC008269.2	AC010970.2		TRA2A
									XPO1		CENPJ		EIF3L		TBX5							POT1																	TRIP11	ZFYVE1	SERINC1	AC008064.1	AC010746.3		CCT6A	AC008271.1	AC010971.1		CYCS
									YEATS2		CENPK		EIF4A1		TCF12							EMC7																	TRPC3	ZHX3	TPD52L1	AC008065.1	AC010754.1		CHCHD2	AC008277.1	AC010974.3		HNRNPA2B1
									YTHDC2		CENPL		EIF4A2		TCF20							KAT5																	TRPC4AP	ZMIZ1	HDDC2	AC008069.1	AC010760.1		SBDS	AC008278.2	AC010975.2		CBX3
									YWHAE		CENPM		EIF4A3		TCF4							SOD2																	TRRAP	ZMIZ2	HINT3	AC008069.2	AC010761.14		WBSCR17	AC008278.3	AC010982.2		SNX10
									ZBTB16		CENPN		EIF4B		TCN2							PPP1R15B																	TSC2	ZNF238	RNA5SP216	AC008072.1	AC010874.1		CALN1	AC008280.1	AC010983.1		EIF4HP1
									ZBTB20		CENPO		EIF4E		TCOF1							TRMT6																	TSHZ1	ZNF365	RNF146	AC008073.7	AC010877.1		NSUN5P2	AC008280.3	AC010987.5		TAX1BP1
									ZMYND11		CENPP		EIF4ENIF1		TCTN3							TBL3																	TSHZ3	ZNF462	EPB41L2	AC008073.9	AC010878.3		MLXIPL	AC008281.1	AC010999.1		SCRN1
									ZNF18		CENPT		EIF4G1		TGDS							N6AMT1																	TTC3	ZNF521	RPS12	AC008074.3	AC010880.1		STX1A	AC008372.1	AC011073.1		AC007036.5
									ZNF385B		CENPV		EIF4G2		TGFB3							COQ6																	TTC30B	ZNF536	IFNGR1	AC008074.4	AC010884.2		ELN	AC008387.1	AC011193.1		GGCT
									ZNF407		CENPW		EIF4G3		TGFBR2							ARID1A																	TTC7B	ZNF704	CCDC28A	AC008074.5	AC010886.2		EIF4H	AC008391.1	AC011196.3		GARS
									ZNF462		CEP104		EIF4H		TGIF1							ASNA1																	TTF2	ZNF827	SF3B5	AC008079.9	AC010887.1		CLIP2	AC008397.1	AC011225.1		ADCYAP1R1
									ZNF517		CEP112		EIF5		TH							SNRPE																	TTL	ZNFX1	PCMT1	AC008085.1	AC010891.2		RHBDD2	AC008410.1	AC011233.2		NEUROD6
									ZNF559		CEP120		EIF5B		THOC6							TUT1																	TUBGCP2	ZYG11B	RP11-475C16.1	AC008088.4	AC010894.4		MDH2	AC008427.2	AC011239.1		SEPT7
									ZNF713		CEP135		ELAVL1		THRA							PNISR																	TUT1		EZR	AC008122.1	AC010894.5		SRRM3	AC008440.10	AC011242.5		ELMO1
									ZNF774		CEP170		ELAVL2		TINF2							MRPL43																	TYW1		TCP1	AC008132.13	AC010904.1		HSPB1	AC008498.1	AC011243.1		EPDR1
									ZNF8		CEP192		ELAVL4		TMCO1							MRPS22																	UBE2O		MRPL18	AC008147.1	AC010907.2		YWHAG	AC008536.1	AC011284.3		AMPH
									ZNF804A		CEP250		ELF2		TMEM126B							NDUFB10																	UBL4A		QKI	AC008147.2	AC010928.1		DMTF1	AC008555.1	AC011286.1		BLVRA
									ZNF827		CEP350		ELF3		TMEM165							NUP155																	UBR1		MPC1	AC008154.4	AC010930.1		ADAM22	AC008555.2	AC011288.2		YKT6
									ZWILCH		CEP41		ELFN1		TMEM237							TARS2																	UBR5		PSMB1	AC008154.5	AC010967.1		SRI	AC008565.1	AC011290.4		CAMK2B
											CEP44		ELFN2		TMEM67							ANAPC15																	UBTF		PRKAR1B	AC008155.1	AC010967.2		PEG10	AC008581.1	AC011293.1		NUDCD3
											CEP57		ELK1		TMEM70							THOC1																	UGGT1		C7orf50	AC008155.2	AC010967.3		PON2	AC008592.3	AC011294.3		OGDH
											CEP63		ELL		TMPRSS6							WDR25																	UHRF1BP1		EIF3B	AC008166.1	AC010969.1		DYNC1I1	AC008592.4	AC011298.1		ZMIZ2
											CEP68		ELL2		TP63							SDAD1																	UHRF2		GNA12	AC008171.1	AC010970.1		ASNS	AC008592.5	AC011298.2		PPIA
											CEP76		ELMO1		TPP1							PTPN23																	UNC13B		ACTB	AC008173.1	AC010971.1		RPS3AP26	AC008592.7	AC011306.1		H2AFV
											CEP95		ELMSAN1		TRAPPC2							CHKA																	UNC45A		AC006483.1	AC008175.1	AC010974.3		TMEM130	AC008592.8	AC011313.1		CCM2
											CEP97		ELOVL5		TRAPPC9							CARS2																	UNKL		FSCN1	AC008264.4	AC010975.2		ARPC1A	AC008625.1	AC011343.1		ADCY1
											CEPT1		ELOVL6		TREX1							RAD51																	UPF1		RAC1	AC008265.2	AC010982.2		PDAP1	AC008671.1	AC011357.1		SEC61G
											CERS2		EML1		TRIM32							MTCH2																	UPF2		NDUFA4	AC008267.1	AC010983.1		ATP5J2	AC008674.1	AC011363.1		GBAS
											CERS4		EMX2		TRIM37							PDCL																	URB1		TSPAN13	AC008268.1	AC010987.5		ZNF655	AC008686.1	AC011366.3		CCT6A
											CERS5		ENAH		TRIP11							YY1																	URB2		EEF1A1P6	AC008268.2	AC010987.6		COPS6	AC008691.1	AC011379.1		CHCHD2
											CES2		ENG		TRIP12							GTPBP4																	URGCP		TOMM7	AC008269.2	AC010999.1		MCM7	AC008694.2	AC011385.2		SBDS
											CETN3		EOMES		TRPM1							POLR3A																	USP19		TRA2A	AC008271.1	AC011073.1		LAMTOR4	AC008694.3	AC011406.2		WBSCR17
											CFDP1		EP300		TRPS1							WDR36																	USP20		NPY	AC008277.1	AC011193.1		C7orf43	AC008697.1	AC011407.1		BCL7B
											CFL1		EP400		TSC1							GNL2																	USP28		CYCS	AC008278.2	AC011196.3		GATS	AC008703.1	AC011410.1		STX1A
											CFL2		EPB41		TSC2							PRC1																	USP4		HNRNPA2B1	AC008278.3	AC011225.1		PILRB	AC008703.2	AC011416.1		LIMK1
											CFLAR		EPB41L1		TSEN54							TOP3A																	USP42		EIF4HP1	AC008280.1	AC011233.2		STAG3L5P-PVRIG2P-PILRB	AC008706.1	AC011431.1		EIF4H
											CGGBP1		EPB41L2		TSHB							CBFB																	USP54		TAX1BP1	AC008280.3	AC011239.1		MEPCE	AC008738.1	AC011431.2		CLIP2
											CGN		EPB41L4B		TSPAN7							COPS5																	USP7		SCRN1	AC008281.1	AC011242.5		PPP1R35	AC008738.2	AC011450.1		RHBDD2
											CGRRF1		EPC1		TTC19							GTF3C4																	UTP20		AC007036.5	AC008372.1	AC011243.1		TSC22D4	AC008746.10	AC011453.1		MDH2
											CHAC2		EPC2		TTC37							MRPL15																	UTP6		GARS	AC008387.1	AC011284.3		NYAP1	AC008746.9	AC011456.1		HSPB1
											CHAF1A		EPHA4		TTC7A							RINT1																	VARS		ADCYAP1R1	AC008391.1	AC011286.1		LRCH4	AC008747.1	AC011465.1		YWHAG
											CHAMP1		EPHA6		TTC8							RPS15																	VCAN		SEPT7	AC008397.1	AC011288.2		ACTL6B	AC008752.1	AC011475.1		SRI
											CHCHD10		EPHA7		TUBA1A							SMARCD2																	VCP		ELMO1	AC008410.1	AC011290.4		GNB2	AC008752.2	AC011477.1		CDK14
											CHCHD3		EPHB1		TUBA8							SMC2																	VCPIP1		POLD2	AC008427.2	AC011293.1		GIGYF1	AC008752.3	AC011478.1		PON2
											CHCHD4		EPHB2		TUBGCP6							KIAA0391																	VLDLR		YKT6	AC008440.10	AC011294.3		POP7	AC008753.3	AC011499.1		DYNC1I1
											CHCHD7		EPS15L1		TUSC3							AURKB																	VPRBP		CAMK2B	AC008498.1	AC011298.1		SRRT	AC008753.4	AC011513.4		ASNS
											CHD1		EPS8		TWIST1							GTF2H2C																	VPS13D		NUDCD3	AC008536.1	AC011306.1		ACHE	AC008753.6	AC011515.2		BRI3
											CHD1L		EPT1		TXNL4A							MBNL1																	VPS18		OGDH	AC008555.1	AC011313.1		ZNHIT1	AC008780.1	AC011516.1		RPS3AP26
											CHD2		ERBB2IP		TYR							MRPL33																	VPS39		ZMIZ2	AC008555.2	AC011357.1		FIS1	AC008834.1	AC011518.1		TMEM130
											CHD4		ERBB4		TYRP1							SACM1L																	VPS53		PPIA	AC008565.1	AC011363.1		PRKRIP1	AC008834.2	AC011518.2		ARPC1A
											CHD6		ERC2		UBA5							WDR12																	VPS8		H2AFV	AC008581.1	AC011366.3		POLR2J	AC008836.1	AC011523.2		PDAP1
											CHD7		ERCC6L		UBE2A							COQ2																	VRK1		CCM2	AC008592.3	AC011379.1		RELN	AC008850.3	AC011524.2		BUD31
											CHD8		ERF		UBE3A							RPL27																	WDHD1		COBL	AC008592.4	AC011385.2		CADPS2	AC008869.1	AC011524.3		ATP5J2
											CHEK1		ERG		UBE3B							TAF6L																	WDR11		SEC61G	AC008592.5	AC011406.2		ARF5	AC008914.1	AC011525.2		COPS6
											CHERP		ERN1		UBR1							ZZZ3																	WDR19		GBAS	AC008592.7	AC011407.1		CCDC136	AC008937.2	AC011551.3		LAMTOR4
											CHFR		ERP44		UGT1A1							POLR2H																	WDR37		CCT6A	AC008592.8	AC011410.1		ATP6V1F	AC008937.3	AC011591.1		GATS
											CHIC2		ESCO1		UMPS							UQCRC2																	WDR62		SUMF2	AC008625.1	AC011416.1		UBE2H	AC008938.1	AC011625.1		STAG3L5P-PVRIG2P-PILRB
											CHKB		ESPL1		UNC80							GET4																	WRNIP1		CHCHD2	AC008671.1	AC011431.1		AKR1B1	AC008940.1	AC011626.1		TSC22D4
											CHM		ESR1		UPF3B							GON4L																	WSCD1		TMEM248	AC008674.1	AC011431.2		PTN	AC008949.1	AC011648.1		NYAP1
											CHMP1A		ESRP1		UROS							UQCRC1																	WWC1		SBDS	AC008686.1	AC011450.1		MKRN1	AC008967.1	AC011652.1		ACTL6B
											CHMP1B		ESRRB		USB1							NSL1																	XAB2		BCL7B	AC008691.1	AC011453.1		FAM131B	AC008982.2	AC011652.2		GNB2
											CHMP2A		ETF1		UVSSA							PSMD6																	XPNPEP1		EIF4H	AC008694.2	AC011456.1		ZYX	AC008984.2	AC011718.2		POP7
											CHMP5		ETS1		VDR							SEPSECS																	XPO5		CLIP2	AC008694.3	AC011465.1		ATP6V0E2	AC008984.5	AC011718.3		AP1S1
											CHMP6		ETS2		VIPAS39							SLC7A11																	XRCC3		RHBDD2	AC008697.1	AC011475.1		ATP6V0E2-AS1	AC008984.6	AC011738.1		VGF
											CHMP7		ETV3		VLDLR							ZNF574																	XYLT2		TMEM120A	AC008703.1	AC011477.1		REPIN1	AC008984.7	AC011747.3		ZNHIT1
											CHN1		ETV5		VPS13B							KRR1																	YTHDC1		MDH2	AC008703.2	AC011478.1		KCNH2	AC008991.1	AC011747.4		FIS1
											CHORDC1		ETV6		VPS33B							ATP6V1F																	ZBTB38		HSPB1	AC008706.1	AC011499.1		ASIC3	AC008992.1	AC011747.6		POLR2J
											CHRAC1		EVI5L		VSX2							LDB1																	ZC3H4		YWHAG	AC008738.1	AC011513.4		CDK5	AC009005.2	AC011748.1		PSMC2
											CHRNA1		EVL		WAC							COPB2																	ZDBF2		GRM3	AC008738.2	AC011516.1		FASTK	AC009009.1	AC011752.1		SRPK2
											CHRNB1		EWSR1		WDPCP							PHF5A																	ZFX		SRI	AC008746.10	AC011518.1		AGAP3	AC009014.3	AC011753.5		PRKAR2B
											CHSY1		EXOC5		WDR19							DDX27																	ZFYVE1		PEG10	AC008746.5	AC011518.2		SMARCD3	AC009035.1	AC011753.6		NRCAM
											CHTOP		EXOC8		WDR26							MYB																	ZFYVE26		PON2	AC008746.9	AC011523.2		RP4-548D19.3	AC009041.2	AC011754.1		FAM3C
											CHUK		EXT1		WDR35							RPL38																	ZKSCAN1		GS1-293C5.1	AC008747.1	AC011524.2		DPP6	AC009060.1	AC011755.1		PTPRZ1
											CIAPIN1		EYA1		WDR45							RNF113A																	ZMYM2		PDK4	AC008752.1	AC011524.3		RP5-912I13.1	AC009065.2	AC011893.3		NDUFA5
											CIC		EYA3		WDR60							TBCA																	ZNF107		SHFM1	AC008752.2	AC011525.2		EN2	AC009065.3	AC011897.2		WASL
											CIR1		EZH2		WDR62							KMT2A																	ZNF133		TAC1	AC008752.3	AC011591.1		DNAJB6	AC009080.1	AC011901.2		ARF5
											CIRBP		F8		WNT1							BTAF1																	ZNF142		ASNS	AC008753.3	AC011625.1		SGK223	AC009081.1	AC011933.2		LRRC4
											CISD2		F9		WNT10B							CPSF2																	ZNF18		BRI3	AC008753.4	AC011626.1		LINC00599	AC009093.1	AC011994.1		ATP6V1F
											CITED2		FADS2		WNT3							NCOR2																	ZNF202		RPS3AP26	AC008753.6	AC011648.1		RP11-981G7.6	AC009095.4	AC011995.1		UBE2H
											CIZ1		FAF1		XPA							RBM5																	ZNF263		TMEM130	AC008780.1	AC011652.1		CTSB	AC009107.1	AC011995.3		AKR1B1
											CKAP2		FAF2		XPC							SF3A2																	ZNF266		ARPC1A	AC008834.1	AC011652.2		KIAA1456	AC009110.1	AC011997.1		MTPN
											CKAP5		FAM120A		XRCC4							MGAT1																	ZNF282		PDAP1	AC008834.2	AC011718.2		ASAH1	AC009120.10	AC011998.1		PTN
											CKS1B		FAM120C		XYLT1							NDUFA2																	ZNF30		BUD31	AC008836.1	AC011718.3		PSD3	AC009120.4	AC011998.2		CLEC2L
											CKS2		FAM131B		ZBTB18							DDX47																	ZNF324		ATP5J2	AC008850.3	AC011738.1		ATP6V1B2	AC009120.8	AC011998.4		HIPK2
											CLASP1		FAM135A		ZC4H2							FARSB																	ZNF395		COPS6	AC008869.1	AC011742.3		FGF17	AC009132.1	AC011999.1		NDUFB2
											CLASRP		FAM135B		ZDHHC9							SLC25A3																	ZNF407		MCM7	AC008914.1	AC011742.5		DMTN	AC009133.17	AC012003.1		SSBP1
											CLCN2		FAM13B		ZEB2							PPP2R3C																	ZNF420		LAMTOR4	AC008937.2	AC011747.3		FAM160B2	AC009133.21	AC012047.1		EPHB6
											CLCN3		FAM155A		ZFP57							TADA2B																	ZNF434		GATS	AC008937.3	AC011747.6		AC091171.1	AC009134.1	AC012050.1		FAM131B
											CLCN6		FAM160A2		ZFYVE26							HUS1																	ZNF440		STAG3L5P-PVRIG2P-PILRB	AC008938.1	AC011748.1		HR	AC009142.1	AC012065.4		ZYX
											CLCN7		FAM160B1		ZIC2							DHX9																	ZNF45		TSC22D4	AC008940.1	AC011752.1		PHYHIP	AC009158.1	AC012067.1		CUL1
											CLDN12		FAM168A		ZIC3							LIG1																	ZNF462		ACTL6B	AC008949.1	AC011753.5		SORBS3	AC009159.1	AC012075.1		ATP6V0E2
											CLDND1		FAM169A		ZMPSTE24							GNB1L																	ZNF521		GNB2	AC008967.1	AC011753.6		CCAR2	AC009161.1	AC012075.2		REPIN1
											CLIC4		FAM171A1		ZNF711							TERF2																	ZNF558		POP7	AC008982.2	AC011754.1		NEFM	AC009166.5	AC012078.2		CDK5
											CLINT1		FAM193A									OBFC1																	ZNF592		SRRT	AC008984.2	AC011755.1		NEFL	AC009196.1	AC012119.1		FASTK
											CLIP1		FAM193B									DDB1																	ZNF622		AP1S1	AC008984.5	AC011816.1		DPYSL2	AC009227.2	AC012123.1		AGAP3
											CLK1		FAM196B									MPHOSPH10																	ZNF628		ZNHIT1	AC008984.6	AC011893.3		STMN4	AC009227.3	AC012150.1		SMARCD3
											CLK2		FAM208A									VARS2																	ZNF629		FIS1	AC008984.7	AC011897.2		PTK2B	AC009229.5	AC012175.1		RP4-548D19.3
											CLK3		FAM208B									CYB5B																	ZNF653		POLR2J	AC008991.1	AC011901.2		CLU	AC009229.6	AC012181.1		RHEB
											CLK4		FAM214A									NAPA																	ZNF667		SYPL1	AC008992.1	AC011933.2		PPP2CB	AC009234.2	AC012305.1		ACTR3B
											CLN3		FAM214B									C8orf33																	ZNF680		PRKAR2B	AC009005.2	AC011994.1		DUSP26	AC009236.2	AC012306.2		DPP6
											CLN6		FAM46C									RRS1																	ZNF710		NRCAM	AC009009.1	AC011995.3		RP11-350N15.6	AC009237.10	AC012307.2		DNAJB6
											CLNS1A		FAM49B									RIOK2																	ZNF786		FAM3C	AC009035.1	AC011997.1		FGFR1	AC009237.13	AC012314.19		PTPRN2
											CLOCK		FAM50A									DDX19A																	ZNF792		PTPRZ1	AC009041.2	AC011998.1		RP11-360L9.8	AC009237.16	AC012314.20		KBTBD11
											CLPB		FAM60A									EXOSC2																	ZNF823		NDUFA5	AC009060.1	AC011998.2		ANK1	AC009237.17	AC012322.1		LINC00599
											CLPP		FAM65A									COA5																	ZNF839		ARF5	AC009061.1	AC011998.4		POLB	AC009237.2	AC012353.1		FDFT1
											CLPTM1		FAM65B									RPLP2																	ZNF91		ATP6V1F	AC009065.2	AC011999.1		VDAC3	AC009237.4	AC012354.8		CTSB
											CLPTM1L		FAM98A									NIP7																	ZNFX1		AHCYL2	AC009065.3	AC012003.1		ATP6V1H	AC009237.5	AC012360.1		ASAH1
											CLPX		FANCB									PARS2																	ZSCAN5A		STRIP2	AC009080.1	AC012047.1		RPS20	AC009237.6	AC012361.1		PSD3
											CLRN2		FAR1									TRIM73																	ZW10		UBE2H	AC009081.1	AC012050.1		RAB2A	AC009238.7	AC012362.1		ATP6V1B2
											CLSTN1		FASN									ERCC4																	ZZEF1		AKR1B1	AC009093.1	AC012065.4		SNHG6	AC009238.8	AC012362.3		NPM2
											CLTC		FAT3									MRPL23																			C7orf73	AC009095.4	AC012067.1		RPL7	AC009245.3	AC012363.13		DMTN
											CLTCL1		FAT4									GFER																			MTPN	AC009110.1	AC012075.1		GDAP1	AC009262.2	AC012370.2		LGI3
											CLUAP1		FBL									PSMD14																			PTN	AC009120.10	AC012075.2		PKIA	AC009263.2	AC012391.1		PHYHIP
											CMAS		FBLN1									RNF4																			HIPK2	AC009120.4	AC012078.2		STMN2	AC009274.6	AC012414.1		GS1-72M22.1
											CMC1		FBLN5									MRPL16																			NDUFB2	AC009120.5	AC012119.1		PMP2	AC009276.4	AC012441.1		NEFM
											CMPK1		FBN1									TRMT10C																			SSBP1	AC009120.8	AC012123.1		CALB1	AC009297.1	AC012445.1		NEFL
											CMTM3		FBN2									POLR2A																			EPHB6	AC009132.1	AC012150.1		UQCRB	AC009299.1	AC012451.1		BNIP3L
											CMTM6		FBRS									LETM1																			ATP6V0E2	AC009133.12	AC012175.1		KB-1043D8.6	AC009299.2	AC012454.4		DPYSL2
											CNBP		FBXL16									MED8																			RARRES2	AC009133.17	AC012181.1		RPL30	AC009299.3	AC012456.3		STMN4
											CNDP2		FBXL17									CWC25																			REPIN1	AC009133.21	AC012305.1		COX6C	AC009299.4	AC012462.1		PTK2B
											CNFN		FBXL19									SETD1A																			TMEM176A	AC009134.1	AC012306.2		PABPC1	AC009302.2	AC012462.2		CLU
											CNIH		FBXL20									RPAIN																			CDK5	AC009142.1	AC012307.2		YWHAZ	AC009303.1	AC012462.3		RP11-489E7.4
											CNN3		FBXL3									NSUN4																			FASTK	AC009158.1	AC012314.19		KB-1460A1.5	AC009303.3	AC012467.1		DCTN6
											CNNM2		FBXL5									SERF1A																			AGAP3	AC009159.1	AC012314.20		BAALC	AC009305.1	AC012485.1		PPP2CB
											CNO		FBXO11									SERF1B																			SMARCD3	AC009161.1	AC012322.1		RP11-318M2.3	AC009305.2	AC012485.2		DUSP26
											CNOT1		FBXO21									MRPL37																			RP4-548D19.3	AC009166.5	AC012353.1		RP11-395G23.3	AC009310.1	AC012493.1		LSM1
											CNOT10		FBXO22									TMEM199																			RHEB	AC009196.1	AC012354.8		EIF3E	AC009312.1	AC012494.1		GOLGA7
											CNOT2		FBXO28									ASUN																			ACTR3B	AC009227.2	AC012360.1		SYBU	AC009313.1	AC012497.2		VDAC3
											CNOT3		FBXO3									C1orf109																			DPP6	AC009227.3	AC012361.1		EIF3H	AC009313.2	AC012499.1		UBE2V2
											CNOT4		FBXO32									COPZ1																			DNAJB6	AC009228.1	AC012362.1		RAD21	AC009336.1	AC012501.2		RB1CC1
											CNOT6		FBXO33									DDOST																			PTPRN2	AC009229.5	AC012362.3		NDUFB9	AC009362.2	AC012506.1		ATP6V1H
											CNOT6L		FBXO38									PPIB																			KBTBD11	AC009229.6	AC012363.13		KCNK9	AC009365.4	AC012506.2		MRPL15
											CNOT7		FBXO41									PSMD7																			LINC00599	AC009234.2	AC012370.2		LYNX1	AC009404.2	AC012506.3		RPS20
											CNOT8		FBXO42									CTC1																			CTSB	AC009236.2	AC012370.3		LY6E	AC009410.1	AC012507.4		SDCBP
											CNP		FBXO45									NAMPT																			ASAH1	AC009237.10	AC012391.1		RP11-661A12.7	AC009411.1	AC012513.6		RAB2A
											CNPPD1		FBXO5									RRP7A																			LPL	AC009237.11	AC012414.1		EEF1D	AC009411.2	AC012531.25		C8orf46
											CNPY3		FBXW11									USP8																			ATP6V1B2	AC009237.13	AC012441.1		PUF60	AC009413.2	AC012564.1		SNHG6
											CNPY4		FBXW2									BRPF1																			DMTN	AC009237.16	AC012445.1		NRBP2	AC009414.1	AC012594.1		RPL7
											CNTNAP1		FBXW7									PDSS1																			AC091171.1	AC009237.17	AC012451.1		PLEC	AC009473.1	AC012603.1		GDAP1
											CNTROB		FCHO1									TPR																			LGI3	AC009237.2	AC012454.4		GRINA	AC009474.1	AC012627.1		PKIA
											COA5		FCHO2									USP39																			PHYHIP	AC009237.4	AC012456.3		GPAA1	AC009474.2	AC012668.1		STMN2
											COASY		FERMT2									DCTN3																			NEFM	AC009237.5	AC012462.1		CYC1	AC009477.7	AC012668.2		TPD52
											COBRA1		FEZF2									MRPL42																			NEFL	AC009237.6	AC012462.2		MAF1	AC009478.1	AC012668.3		PMP2
											COG1		FGD1									FTSJ3																			BNIP3L	AC009237.8	AC012462.3		HSF1	AC009478.2	AC012671.1		CA2
											COG2		FGD5									MAT2A																			DPYSL2	AC009238.6	AC012467.1		GS1-393G12.12	AC009480.1	AC012671.2		PDP1
											COG3		FGF13									PPIE																			STMN4	AC009238.7	AC012485.1		DGAT1	AC009480.3	AC012671.3		UQCRB
											COG4		FGF17									TRAPPC5																			CLU	AC009238.8	AC012485.2		SCRT1	AC009480.4	AC012671.4		KB-1043D8.6
											COG5		FGF9									CHMP6																			SCARA3	AC009245.3	AC012493.1		SLC52A2	AC009487.4	AC013248.2		RPL30
											COG7		FGFR1									EXOC4																			RP11-489E7.4	AC009262.2	AC012494.1		FBXL6	AC009487.5	AC013262.1		COX6C
											COG8		FGFR2									PSMA2																			DCTN6	AC009263.2	AC012497.2		CPSF1	AC009494.3	AC013264.2		POLR2K
											COIL		FHL1									UBE4B																			PPP2CB	AC009274.6	AC012501.2		VPS28	AC009495.1	AC013267.1		PABPC1
											COL11A1		FIGN									PPAN																			DUSP26	AC009276.4	AC012506.1		CYHR1	AC009495.2	AC013268.1		YWHAZ
											COL27A1		FIP1L1									PPAN-P2RY11																			LSM1	AC009297.1	AC012506.2		CTD-2517M22.16	AC009495.3	AC013268.3		NCALD
											COL4A3BP		FJX1									DOLK																			GOLGA7	AC009299.1	AC012506.3		KIFC2	AC009495.4	AC013268.4		KB-1107E3.1
											COL4A5		FKBP5									CUL3																			VDAC3	AC009299.2	AC012506.4		PPP1R16A	AC009498.1	AC013269.1		AZIN1
											COL4A6		FKBP8									KDSR																			ATP6V1H	AC009299.3	AC012513.4		ZNF251	AC009500.2	AC013269.3		ATP6V1C1
											COL5A2		FLI1									NUBP1																			MRPL15	AC009299.4	AC012531.25		RPL8	AC009502.1	AC013269.4		BAALC
											COL8A1		FLNA									HMBS																			RPS20	AC009303.1	AC012564.1		SMARCA2	AC009502.4	AC013269.5		RP11-318M2.3
											COMMD10		FLNC									PPP6R3																			PENK	AC009303.3	AC012594.1		PTPRD	AC009505.4	AC013271.3		OXR1
											COMMD2		FLT1									PRKAA1																			SDCBP	AC009305.1	AC012603.1		PSIP1	AC009506.2	AC013275.1		EMC2
											COMMD3-BMI1		FLT3									ANKRD11																			RAB2A	AC009305.2	AC012627.1		SH3GL2	AC009508.1	AC013399.3		SYBU
											COMMD4		FLT3LG									MYBL2																			C8orf46	AC009310.1	AC012668.1		RRAGA	AC009518.2	AC013401.1		RAD21
											COMMD5		FLT4									SAMD4B																			SNHG6	AC009312.1	AC012668.2		RPS6	AC009518.3	AC013401.2		NDUFB9
											COMMD6		FMN2									TBCC																			RPL7	AC009313.1	AC012668.3		DNAJA1	AC009518.4	AC013402.1		FAM49B
											COPA		FMNL1									UBL7																			PKIA	AC009313.2	AC012671.1		CHMP5	AC009518.8	AC013402.3		EFR3A
											COPB1		FMNL2									RANGAP1																			STMN2	AC009336.1	AC012671.2		PRSS3	AC009531.2	AC013402.4		NDRG1
											COPB2		FMR1									GEMIN4																			HEY1	AC009362.2	AC012671.3		UBAP1	AC009541.1	AC013402.5		KHDRBS3
											COPE		FN1									SLC6A17																			PMP2	AC009365.4	AC012671.4		FAM219A	AC009542.2	AC013403.13		LYNX1
											COPS2		FNBP1									ATL2																			CA2	AC009404.2	AC013248.2		ENHO	AC009677.1	AC013404.1		LY6E
											COPS3		FNBP1L									PTAR1																			CALB1	AC009410.1	AC013262.1		RP11-296L22.8	AC009695.1	AC013406.1		LY6H
											COPS4		FNBP4									TOP1																			UQCRB	AC009411.1	AC013264.2		CNTFR	AC009779.1	AC013410.1		RP11-661A12.7
											COPS5		FNDC3A									GUK1																			KB-1043D8.6	AC009411.2	AC013267.1		IL11RA	AC009784.1	AC013410.2		EEF1D
											COPS6		FNDC3B									SKIV2L2																			SDC2	AC009413.2	AC013268.1		VCP	AC009784.3	AC013429.4		PUF60
											COPS7A		FNIP1									UQCRFS1																			RPL30	AC009414.1	AC013268.3		STOML2	AC009784.4	AC013429.5		NRBP2
											COPS7B		FNIP2									ACTR1A																			COX6C	AC009473.1	AC013268.4		RUSC2	AC009800.1	AC013436.6		PLEC
											COPS8		FNTA									CEBPZ																			POLR2K	AC009474.1	AC013269.1		TPM2	AC009802.1	AC013442.1		GRINA
											COPZ1		FOSB									NPAT																			PABPC1	AC009474.2	AC013269.3		CREB3	AC009831.1	AC013444.1		GPAA1
											COQ10A		FOSL2									ATP5B																			YWHAZ	AC009477.7	AC013269.4		GBA2	AC009835.1	AC013444.2		CYC1
											COQ10B		FOXC1									PCID2																			AZIN1	AC009478.1	AC013269.5		NPR2	AC009878.2	AC013448.1		MAF1
											COQ2		FOXF1									TRIM28																			BAALC	AC009478.2	AC013271.3		CLTA	AC009892.1	AC013448.2		SCRT1
											COQ3		FOXG1									MTOR																			RP11-318M2.3	AC009480.1	AC013275.1		APBA1	AC009892.10	AC013467.1		VPS28
											COQ4		FOXJ1									NUP88																			EIF3E	AC009480.3	AC013399.3		RP11-548B3.3	AC009892.2	AC013468.1		KIFC2
											COQ5		FOXJ2									PMVK																			EMC2	AC009480.4	AC013401.1		KLF9	AC009892.5	AC013469.1		RPL8
											COQ7		FOXJ3									KIAA1524																			EIF3H	AC009487.4	AC013401.2		ZFAND5	AC009892.9	AC013470.6		C8orf33
											COQ9		FOXN3									TLE3																			RAD21	AC009487.5	AC013402.1		ALDH1A1	AC009941.1	AC013470.8		SMARCA2
											CORO1B		FOXO1									METTL17																			ENPP2	AC009494.3	AC013402.3		PRUNE2	AC009945.4	AC013474.4		AK3
											COX11		FOXO3									MMS22L																			NDUFB9	AC009495.1	AC013402.4		UBQLN1	AC009947.2	AC013476.1		PSIP1
											COX17		FOXP1									STRIP1																			FAM49B	AC009495.2	AC013403.13		HNRNPK	AC009947.5	AC013477.1		SH3GL2
											COX18		FOXP2									RBM8A																			NDRG1	AC009495.3	AC013404.1		RP11-575L7.8	AC009948.7	AC013480.2		RRAGA
											COX19		FOXP3									RPAP2																			LYNX1	AC009495.4	AC013406.1		GOLM1	AC009950.2	AC013489.1		RPS6
											COX5A		FOXP4									RRN3																			LY6E	AC009498.1	AC013410.1		DIRAS2	AC009951.1	AC013558.1		NDUFB6
											COX6A1		FRMD4A									UBL5																			LY6H	AC009500.2	AC013410.2		AL353629.1	AC009951.2	AC013727.1		DNAJA1
											COX6B1		FRMD5									UBTF																			RP11-661A12.7	AC009502.1	AC013429.4		PHF2	AC009955.8	AC013727.2		CHMP5
											COX6C		FRMPD4									FAM50A																			EEF1D	AC009502.4	AC013429.5		ANP32B	AC009961.2	AC013731.1		FAM219A
											COX7A2		FRS2									LSM7																			PUF60	AC009505.4	AC013436.6		GABBR2	AC009961.3	AC013737.1		ENHO
											COX7B		FRY									MRPS27																			NRBP2	AC009506.2	AC013439.4		RAD23B	AC009961.5	AC015600.1		RP11-296L22.8
											COX7C		FRYL									POLR2C																			PLEC	AC009508.1	AC013442.1		IKBKAP	AC009963.3	AC015660.1		CNTFR
											COX8A		FST									HARS2																			GRINA	AC009518.2	AC013444.1		TXN	AC009963.4	AC015691.13		VCP
											CPA1		FTSJ1									FIS1																			GPAA1	AC009518.3	AC013444.2		ALAD	AC009963.5	AC015815.1		STOML2
											CPA2		FUBP1									MARCH5																			CYC1	AC009518.4	AC013448.1		POLE3	AC009963.6	AC015815.2		RUSC2
											CPA5		FURIN									MAN2C1																			MAF1	AC009518.8	AC013448.2		COL27A1	AC009965.1	AC015815.3		CREB3
											CPEB3		FUS									DHX15																			VPS28	AC009531.2	AC013467.1		ATP6V1G1	AC009965.2	AC015815.4		GBA2
											CPEB4		FXR1									USP37																			KIFC2	AC009541.1	AC013468.1		RAB14	AC009967.3	AC015815.5		CLTA
											CPNE1		FXR2									SPTSSA																			RPL8	AC009542.2	AC013469.1		DAB2IP	AC009969.1	AC015815.6		APBA1
											CPPED1		FYN									RPS10																			C8orf33	AC009677.1	AC013470.6		NDUFA8	AC009970.1	AC015815.7		RP11-548B3.3
											CPSF1		FZD4									UBE2K																			SMARCA2	AC009695.1	AC013470.8		PSMB7	AC009977.1	AC015815.8		ZFAND5
											CPSF2		FZD5									TBCB																			AK3	AC009779.1	AC013474.4		RPL35	AC009987.1	AC015818.6		ALDH1A1
											CPSF3		FZR1									ATP6V1B2																			PSIP1	AC009784.1	AC013476.1		HSPA5	AC009994.2	AC015820.1		OSTF1
											CPSF6		G2E3									CCNT1																			SH3GL2	AC009784.3	AC013477.1		RPL12	AC009997.1	AC015849.12		GNAQ
											CPSF7		G3BP2									CNOT1																			RRAGA	AC009784.4	AC013480.2		STXBP1	AC010082.2	AC015849.16		PSAT1
											CPT1B		G6PD									SCAP																			RPS6	AC009800.1	AC013489.1		MIR3911	AC010084.1	AC015871.1		UBQLN1
											CRABP2		GAB2									CMIP																			NDUFB6	AC009802.1	AC013558.1		CDK9	AC010086.1	AC015884.1		HNRNPK
											CRADD		GAB3									EIF5A																			DNAJA1	AC009831.1	AC013727.1		AK1	AC010086.5	AC015922.5		NTRK2
											CRAMP1L		GABBR1									GADD45GIP1																			CHMP5	AC009835.1	AC013727.2		RP11-203J24.9	AC010091.1	AC015922.6		GOLM1
											CRAT		GABBR2									INTS1																			UBE2R2	AC009878.2	AC013731.1		ST6GALNAC6	AC010092.1	AC015923.1		ISCA1
											CRB3		GABPA									SMARCA5																			KIAA1161	AC009892.1	AC013733.3		PTGES2	AC010095.6	AC015969.3		CTSL
											CRBN		GABPB1									CHEK1																			FAM219A	AC009892.10	AC013733.4		C9orf16	AC010096.1	AC015971.1		SPIN1
											CRCP		GABRA1									COX11																			ENHO	AC009892.2	AC013737.1		CIZ1	AC010096.2	AC015977.5		DIRAS2
											CREB1		GABRA2									ADSS																			RP11-296L22.8	AC009892.5	AC015600.1		DNM1	AC010105.1	AC015989.1		AL353629.1
											CREB3		GABRB1									MCM7																			CNTFR	AC009892.9	AC015660.1		SPTAN1	AC010127.3	AC016113.1		HABP4
											CREB3L2		GABRB3									ADSL																			VCP	AC009941.1	AC015691.13		SET	AC010132.10	AC016178.1		ANP32B
											CREBBP		GABRD									ALAS1																			STOML2	AC009945.4	AC015815.1		ZER1	AC010136.2	AC016178.2		GABBR2
											CREBL2		GABRG2									EEF1A1																			CREB3	AC009947.2	AC015815.2		LRRC8A	AC010139.1	AC016194.1		RAD23B
											CREBZF		GALNT13									ARL2																			GBA2	AC009947.5	AC015815.3		SH3GLB2	AC010141.1	AC016251.1		TXN
											CRELD2		GANAB									VCPIP1																			CLTA	AC009948.7	AC015815.4		FNBP1	AC010141.4	AC016292.1		ALAD
											CRK		GAPVD1									FAM122A																			APBA1	AC009950.2	AC015815.5		NCS1	AC010141.6	AC016405.2		POLE3
											CRKL		GAS7									NDUFB8																			RP11-548B3.3	AC009951.1	AC015815.6		PRRC2B	AC010141.8	AC016543.1		ATP6V1G1
											CRY1		GATA1									PET112																			ZFAND5	AC009951.2	AC015815.7		UCK1	AC010145.4	AC016553.1		BRINP1
											CRYAA		GATA2									CBWD3																			ALDH1A1	AC009955.8	AC015815.8		TSC1	AC010146.2	AC016559.1		RAB14
											CRYZ		GATA6									CBWD5																			GNAQ	AC009961.2	AC015818.6		EEF1A1P5	AC010148.1	AC016561.1		NDUFA8
											CRYZL1		GATAD2A									OXSM																			PSAT1	AC009961.3	AC015820.1		GTF3C5	AC010149.4	AC016575.1		LHX2
											CSAD		GATAD2B									RPL14																			RP11-79D8.2	AC009961.5	AC015849.12		RALGDS	AC010150.1	AC016597.1		PSMB7
											CSDA		GCH1									MTG1																			UBQLN1	AC009963.3	AC015849.13		RPL7A	AC010150.2	AC016670.1		RPL35
											CSDE1		GCLM									UBAP1																			HNRNPK	AC009963.4	AC015871.1		OLFM1	AC010153.3	AC016682.1		ARPC5L
											CSE1L		GCM1									EBNA1BP2																			RP11-575L7.8	AC009963.5	AC015884.1		KCNT1	AC010154.2	AC016683.5		HSPA5
											CSGALNACT2		GCN1L1									COPB1																			NTRK2	AC009963.6	AC015922.5		NACC2	AC010170.1	AC016691.2		RPL12
											CSMD3		GDA									UPF2																			GOLM1	AC009965.1	AC015922.6		QSOX2	AC010196.1	AC016694.2		STXBP1
											CSNK1A1		GDF11									CCDC59																			CTSL	AC009965.2	AC015923.1		GPSM1	AC010207.1	AC016696.1		MIR3911
											CSNK1D		GDF6									NOL12																			SPIN1	AC009967.3	AC015971.1		FAM69B	AC010209.1	AC016697.3		CDK9
											CSNK1E		GDI1									UQCRH																			AL353629.1	AC009969.1	AC015977.5		TMEM141	AC010235.1	AC016700.2		AK1
											CSNK1G2		GEMIN8									RPN2																			HABP4	AC009970.1	AC015977.6		RABL6	AC010240.2	AC016700.6		RP11-203J24.9
											CSNK2A1		GFPT1									FBXW7																			ANP32B	AC009977.1	AC015989.1		C9orf172	AC010240.3	AC016706.1		ST6GALNAC6
											CSNK2B		GGA1									MED20																			SEC61B	AC009987.1	AC016113.1		PHPT1	AC010243.1	AC016710.1		FAM102A
											CSPP1		GGNBP2									POLR1E																			RAD23B	AC009994.2	AC016178.1		MAMDC4	AC010247.1	AC016712.1		PTGES2
											CSRP1		GGT7									SREBF1																			TXN	AC009997.1	AC016178.2		EDF1	AC010295.1	AC016724.6		C9orf16
											CSRP2BP		GID8									CDC123																			LPAR1	AC010082.2	AC016194.1		FBXW5	AC010297.1	AC016727.1		CIZ1
											CSTF1		GIGYF2									CHMP4B																			KIAA0368	AC010084.1	AC016251.1		PTGDS	AC010311.1	AC016727.3		DNM1
											CSTF2		GIT1									CHD4																			HSDL2	AC010086.1	AC016405.2		C9orf142	AC010319.1	AC016730.1		CERCAM
											CSTF2T		GIT2									NDUFB6																			ALAD	AC010086.5	AC016543.1		ABCA2	AC010323.1	AC016734.1		SPTAN1
											CSTF3		GJC1									KANSL2																			ATP6V1G1	AC010091.1	AC016553.1		NPDC1	AC010327.1	AC016735.1		SET
											CTAGE5		GK									COX10																			RAB14	AC010092.1	AC016559.1		DPP7	AC010329.1	AC016735.3		ZER1
											CTBP1		GLA									NOL7																			GSN	AC010095.6	AC016561.1		GRIN1	AC010368.1	AC016745.1		LRRC8A
											CTC1		GLG1									TTC1																			STOM	AC010096.1	AC016575.1		ANAPC2	AC010368.2	AC016751.2		SH3GLB2
											CTCF		GLI2									ZNRD1																			DAB2IP	AC010096.2	AC016597.1		SSNA1	AC010376.1	AC016751.3		NCS1
											CTDNEP1		GLI3									GLE1																			NDUFA8	AC010105.1	AC016644.1		TPRN	AC010422.1	AC016752.1		AIF1L
											CTDP1		GLRA2									SPC24																			LHX2	AC010127.3	AC016670.1		RNF208	AC010455.1	AC016764.1		PRRC2B
											CTDSP1		GLS									CTU2																			PSMB7	AC010132.10	AC016682.1		TUBB4B	AC010458.1	AC016768.1		EEF1A1P5
											CTDSP2		GLTSCR1									FARS2																			RPL35	AC010132.11	AC016683.5		NELFB	AC010468.2	AC016772.4		RPL7A
											CTDSPL2		GLTSCR1L									WDR70																			HSPA5	AC010136.2	AC016691.2		MRPL41	AC010468.3	AC016821.1		SURF1
											CTH		GLUL									MRPL45																			MAPKAP1	AC010139.1	AC016694.2		ZMYND11	AC010492.2	AC016894.1		SURF2
											CTNNA1		GLYR1									SNAPC1																			RPL12	AC010141.1	AC016696.1		PFKP	AC010492.4	AC016903.1		SURF4
											CTNNB1		GMDS									CDK2																			STXBP1	AC010141.4	AC016697.3		ATP5C1	AC010518.3	AC016903.2		FAM163B
											CTNND1		GMEB1									RPL30																			CDK9	AC010141.6	AC016700.2		CDC123	AC010522.1	AC016907.1		OLFM1
											CTNS		GMEB2									NOP14																			AK1	AC010141.8	AC016700.6		OPTN	AC010524.2	AC016907.2		KCNT1
											CTPS2		GMPS									ZEB2																			RP11-203J24.9	AC010145.4	AC016706.1		COMMD3	AC010524.4	AC016908.1		NACC2
											CTR9		GNA11									FUBP1																			ST6GALNAC6	AC010146.2	AC016710.1		ARHGAP21	AC010525.1	AC016909.1		EGFL7
											CTSA		GNA12									NPIPB5																			FAM102A	AC010148.1	AC016712.1		WAC	AC010525.2	AC016909.2		TMEM141
											CTTNBP2NL		GNAI2									DOHH																			PTGES2	AC010149.4	AC016724.6		WAC-AS1	AC010525.4	AC016912.3		EDF1
											CTU2		GNAL									CCAR1																			C9orf16	AC010150.1	AC016727.1		ZNF32	AC010525.5	AC016970.1		FBXW5
											CUEDC2		GNAO1									RPRD1B																			CIZ1	AC010150.2	AC016727.3		RASSF4	AC010528.1	AC016994.2		PTGDS
											CUL1		GNAQ									PREB																			DNM1	AC010153.3	AC016730.1		OGDHL	AC010543.1	AC017002.1		C9orf142
											CUL2		GNAS									EXOC2																			CERCAM	AC010154.2	AC016734.1		LINC00844	AC010546.1	AC017002.2		ABCA2
											CUL3		GNAZ									NAE1																			SPTAN1	AC010196.1	AC016735.3		ANK3	AC010547.9	AC017002.4		NPDC1
											CUL4A		GNB1									HYOU1																			SET	AC010207.1	AC016745.1		DNAJC12	AC010595.1	AC017006.2		DPP7
											CUL5		GNB2									KTI12																			ZER1	AC010209.1	AC016751.2		HNRNPH3	AC010609.1	AC017019.1		GRIN1
											CUTA		GNB2L1									MED17																			LRRC8A	AC010235.1	AC016751.3		HK1	AC010620.1	AC017020.1		SSNA1
											CUX1		GNL1									LENG8																			SH3GLB2	AC010240.2	AC016752.1		TSPAN15	AC010641.1	AC017028.1		RNF208
											CUX2		GNL3L									MRPS26																			FNBP1	AC010240.3	AC016764.1		C10orf35	AC010642.2	AC017028.10		TUBB4B
											CWC15		GOLGA2									ATPAF2																			NCS1	AC010243.1	AC016768.1		COL13A1	AC010677.5	AC017028.2		NELFB
											CWC22		GON4L									KRAS																			AIF1L	AC010247.1	AC016772.4		PPA1	AC010723.1	AC017028.3		NSMF
											CWC27		GPATCH8									AATF																			PRRC2B	AC010295.1	AC016821.1		UNC5B	AC010723.2	AC017028.4		MRPL41
											CWF19L1		GPC3									C19orf53																			RAPGEF1	AC010297.1	AC016831.6		PSAP	AC010729.1	AC017028.5		ZMYND11
											CWF19L2		GPHN									CLK3																			EEF1A1P5	AC010311.1	AC016894.1		SPOCK2	AC010729.2	AC017028.6		IDI1
											CXADR		GPKOW									METAP1																			RALGDS	AC010319.1	AC016903.1		DDIT4	AC010729.3	AC017028.7		PFKP
											CXorf26		GPM6A									PPA1																			RPL7A	AC010323.1	AC016903.2		RP11-442H21.2	AC010731.2	AC017028.8		GDI2
											CXXC1		GPR107									PSMD13																			SURF1	AC010327.1	AC016907.1		MICU1	AC010731.3	AC017028.9		PFKFB3
											CXXC4		GPR125									NSMCE4A																			SURF4	AC010329.1	AC016907.2		ANXA7	AC010731.4	AC017035.2		ATP5C1
											CYB561D1		GPR137									SF3A1																			OLFM1	AC010368.1	AC016908.1		PPP3CB	AC010731.6	AC017048.1		CELF2
											CYB5B		GPR143									WDR77																			UBAC1	AC010368.2	AC016909.1		SEC24C	AC010739.1	AC017048.2		CDC123
											CYB5D1		GPR64									CSTF1																			NACC2	AC010376.1	AC016909.2		ZSWIM8	AC010740.1	AC017053.1		CAMK1D
											CYB5D2		GPRASP2									MTPAP																			TMEM141	AC010422.1	AC016912.3		ZSWIM8-AS1	AC010744.1	AC017060.1		CCDC3
											CYB5R3		GPRIN1									PRPF39																			RABL6	AC010455.1	AC016970.1		CAMK2G	AC010745.1	AC017074.1		OPTN
											CYB5RL		GPS1									HNRNPL																			PHPT1	AC010458.1	AC016994.2		VDAC2	AC010745.2	AC017078.1		FAM171A1
											CYC1		GRAMD1B									PPP1CC																			EDF1	AC010468.2	AC016999.2		RPS24	AC010745.3	AC017079.3		PTER
											CYP1B1		GRAMD4									CLSPN																			FBXW5	AC010468.3	AC017002.1		GHITM	AC010745.4	AC017080.1		VIM
											CYP20A1		GRB10									RBM17																			PTGDS	AC010492.2	AC017002.2		SNCG	AC010746.3	AC017081.1		VIM-AS1
											CYP27B1		GREB1L									RHEB																			C9orf142	AC010492.4	AC017002.4		GLUD1	AC010754.1	AC017083.1		RP11-124N14.3
											CYP46A1		GRHL2									NARS2																			ABCA2	AC010504.2	AC017006.2		RPL13AP5	AC010760.1	AC017083.3		PIP4K2A
											CYP4V2		GRHL3									PWP1																			NPDC1	AC010518.3	AC017006.3		PGAM1	AC010761.13	AC017084.1		ARHGAP21
											CYP51A1		GRIA1									KDM8																			DPP7	AC010522.1	AC017019.1		MMS19	AC010761.14	AC017104.1		RAB18
											CYR61		GRIA2									LOXL1																			GRIN1	AC010524.2	AC017020.1		ZFYVE27	AC010761.6	AC017104.4		WAC
											CYTH1		GRIA3									TSEN34																			SSNA1	AC010524.4	AC017028.1		GOLGA7B	AC010874.1	AC018359.1		KIF5B
											CYTH2		GRID1									MED24																			RNF208	AC010525.1	AC017028.10		GOT1	AC010877.1	AC018359.3		CCNY
											DAAM1		GRID2									SLTM																			TUBB4B	AC010525.2	AC017028.2		SLC25A28	AC010878.3	AC018445.1		ZNF25
											DAD1		GRIK2									ELL																			NELFB	AC010525.4	AC017028.3		SCD	AC010880.1	AC018450.1		ZNF32
											DAK		GRIK3									EMC1																			NSMF	AC010525.5	AC017028.4		AL139819.1	AC010883.5	AC018462.2		OGDHL
											DALRD3		GRIK5									RIOK1																			MRPL41	AC010528.1	AC017028.5		SEC31B	AC010884.1	AC018463.5		NCOA4
											DAP3		GRIN1									MAD2L2																			ZMYND11	AC010543.1	AC017028.6		NDUFB8	AC010884.2	AC018495.3		LINC00844
											DAPK1		GRIN2A									SAP30BP																			PFKP	AC010546.1	AC017028.7		MRPL43	AC010886.2	AC018506.1		PHYHIPL
											DARS2		GRIN2B									FCGR1B																			GDI2	AC010547.9	AC017028.8		SFXN3	AC010887.1	AC018512.1		ZNF365
											DAXX		GRIN2D									GTF2H3																			RBM17	AC010595.1	AC017028.9		MGEA5	AC010890.1	AC018607.1		HNRNPH3
											DAZAP2		GRIP1									METTL14																			PFKFB3	AC010609.1	AC017035.2		KCNIP2	AC010891.2	AC018618.1		HK1
											DBF4		GRIPAP1									NMD3																			ATP5C1	AC010620.1	AC017048.1		LDB1	AC010894.3	AC018628.1		C10orf35
											DBF4B		GRM1									KAT2A																			CDC123	AC010641.1	AC017048.2		NOLC1	AC010894.4	AC018630.1		CALM2P2
											DBI		GRM4									PFN1																			CAMK1D	AC010642.2	AC017053.1		GBF1	AC010894.5	AC018634.9		PPA1
											DBNL		GRM5									QRICH1																			OPTN	AC010677.5	AC017060.1		PSD	AC010900.2	AC018635.1		PCBD1
											DBP		GRM7									HSF1																			ACBD7	AC010723.1	AC017074.1		FBXL15	AC010904.1	AC018643.4		PSAP
											DBR1		GRN									MDC1																			FAM171A1	AC010723.2	AC017078.1		CUEDC2	AC010907.2	AC018685.1		SPOCK2
											DBT		GSE1									GGPS1																			VIM	AC010729.1	AC017079.3		ACTR1A	AC010907.5	AC018685.2		DDIT4
											DCAF10		GSK3A									SIAH1																			VIM-AS1	AC010729.2	AC017080.1		TRIM8	AC010928.1	AC018690.1		RP11-442H21.2
											DCAF11		GSK3B									DNLZ																			RP11-124N14.3	AC010729.3	AC017081.1		INA	AC010930.1	AC018693.5		MICU1
											DCAF12		GSPT1									TEX10																			NEBL	AC010731.2	AC017083.1		USMG5	AC010967.1	AC018693.6		ANXA7
											DCAF13		GSPT2									GINS1																			COMMD3	AC010731.3	AC017083.2		RP11-416N2.4	AC010967.2	AC018696.1		PPP3CB
											DCAF17		GTF2A1									DDX6																			PIP4K2A	AC010731.6	AC017083.3		GSTO1	AC010967.3	AC018696.2		CAMK2G
											DCAF5		GTF2H1									NUP93																			MSRB2	AC010733.5	AC017084.1		ADD3	AC010969.1	AC018696.3		VDAC2
											DCAF6		GTF2I									PRPF38A																			ARHGAP21	AC010739.1	AC017104.1		MXI1	AC010970.1	AC018696.4		RPS24
											DCAF7		GTF2IRD1									RNASEH2C																			GAD2	AC010740.1	AC017104.2		DUSP5	AC010970.2	AC018696.6		ZCCHC24
											DCAF8		GTF3C1									SMNDC1																			WAC	AC010744.1	AC017104.4		ABLIM1	AC010971.1	AC018717.1		FAM213A
											DCAKD		GTF3C2									NDUFS2																			KIF5B	AC010745.1	AC018359.1		TIAL1	AC010974.3	AC018717.2		GHITM
											DCC		GTPBP1									BCS1L																			CCNY	AC010745.2	AC018359.3		BAG3	AC010975.1	AC018731.3		SNCG
											DCDC1		GTPBP4									ATP6V1G1																			ZNF32	AC010745.3	AC018442.1		INPP5F	AC010975.2	AC018737.3		ADIRF
											DCDC2B		GUCY1A2									SNUPN																			RASSF4	AC010745.4	AC018445.1		RP11-572P18.1	AC010976.2	AC018742.1		GLUD1
											DCLK2		H2AFY2									SNRPA																			OGDHL	AC010746.3	AC018450.1		HTRA1	AC010982.2	AC018767.1		SRP9P1
											DCLRE1A		HAS2									MTHFD1																			NCOA4	AC010754.1	AC018462.2		OAT	AC010983.1	AC018799.1		RBP4
											DCLRE1B		HAUS7									ITPK1																			LINC00844	AC010760.1	AC018463.5		BNIP3	AC010987.5	AC018804.1		LGI1
											DCP1A		HCFC1									RPL4																			HNRNPH3	AC010761.13	AC018495.3		INPP5A	AC010987.6	AC018804.3		SORBS1
											DCP1B		HCFC2									SEC16A																			SRGN	AC010761.14	AC018506.1		KNDC1	AC010999.1	AC018832.1		RPL13AP5
											DCPS		HCN1									TICRR																			HK1	AC010761.6	AC018512.1		TUBGCP2	AC011073.1	AC018865.11		PGAM1
											DCTD		HCN4									IBA57																			PPA1	AC010761.8	AC018607.1		CALY	AC011193.1	AC018866.1		GOLGA7B
											DCTN4		HDAC2									RBX1																			PCBD1	AC010874.1	AC018618.1		ECHS1	AC011196.3	AC018867.1		GOT1
											DCTN5		HDAC4									SAP18																			PSAP	AC010877.1	AC018628.1		PSMD13	AC011225.1	AC018878.3		SLC25A28
											DCTN6		HDAC5									KIAA0196																			SPOCK2	AC010878.3	AC018630.1		IFITM3	AC011233.2	AC018880.1		BLOC1S2
											DCTPP1		HDAC6									RGPD5																			DDIT4	AC010880.1	AC018634.9		B4GALNT4	AC011239.1	AC018880.2		SCD
											DCUN1D1		HDAC7									RGPD6																			RP11-442H21.2	AC010884.2	AC018635.1		HRAS	AC011242.5	AC018892.3		AL139819.1
											DCUN1D3		HDAC8									CAND1																			ANXA7	AC010886.2	AC018643.4		RP11-496I9.1	AC011243.1	AC018892.8		NDUFB8
											DCUN1D4		HDAC9									TOP2A																			PPP3CB	AC010887.1	AC018685.1		RASSF7	AC011247.3	AC019046.1		MRPL43
											DDB1		HDGFRP3									HELQ																			VDAC2	AC010890.1	AC018685.2		DEAF1	AC011284.3	AC019050.1		MGEA5
											DDHD2		HDLBP									MIOS																			RPS24	AC010891.2	AC018690.1		EPS8L2	AC011286.1	AC019051.1		KCNIP2
											DDIT3		HEATR1									DDX51																			ZCCHC24	AC010894.3	AC018693.5		TALDO1	AC011288.2	AC019055.1		NOLC1
											DDIT4		HECTD1									CLASRP																			RP11-342M3.5	AC010894.4	AC018693.6		PDDC1	AC011290.4	AC019064.1		PSD
											DDOST		HECTD2									NXF1																			FAM213A	AC010894.5	AC018696.1		CEND1	AC011293.1	AC019080.1		FBXL15
											DDRGK1		HECTD4									LSM11																			GHITM	AC010900.2	AC018696.2		SLC25A22	AC011294.3	AC019084.7		CUEDC2
											DDX1		HECW1									AQR																			SNCG	AC010904.1	AC018696.3		RPLP2	AC011298.1	AC019109.1		ACTR1A
											DDX11		HECW2									PALB2																			ADIRF	AC010907.2	AC018696.4		PNPLA2	AC011298.2	AC019129.1		TRIM8
											DDX17		HELLS									SETD8																			GLUD1	AC010907.5	AC018696.6		AP006621.8	AC011306.1	AC019131.1		ARL3
											DDX18		HELZ									VPS52																			PPP1R3C	AC010928.1	AC018717.1		POLR2L	AC011313.1	AC019172.2		INA
											DDX20		HERC1									ANKDD1A																			SRP9P1	AC010930.1	AC018717.2		AP2A2	AC011343.1	AC019178.2		USMG5
											DDX21		HERC2									CARS																			RBP4	AC010967.1	AC018731.3		BRSK2	AC011357.1	AC019178.3		GSTO1
											DDX23		HERC4									PAK1IP1																			LGI1	AC010967.2	AC018737.3		DUSP8	AC011363.1	AC019181.2		ADD3
											DDX24		HERPUD1									AASDHPPT																			SORBS1	AC010967.3	AC018742.1		CTSD	AC011366.3	AC019185.2		MXI1
											DDX25		HERPUD2									PSTK																			OPALIN	AC010969.1	AC018767.1		CD81	AC011379.1	AC019185.3		ABLIM1
											DDX28		HEXIM1									SMG6																			RPL13AP5	AC010970.1	AC018799.1		NAP1L4	AC011385.1	AC019185.4		RP11-498B4.5
											DDX31		HGF									DDX24																			PGAM1	AC010970.2	AC018804.1		HBB	AC011385.2	AC019198.1		HSPA12A
											DDX39B		HHIP									BECN1																			GOT1	AC010971.1	AC018804.3		SMPD1	AC011406.2	AC019201.1		EIF3A
											DDX3X		HIAT1									RPN1																			SLC25A28	AC010974.3	AC018832.1		APBB1	AC011407.1	AC019205.1		PRDX3
											DDX3Y		HIC2									NPLOC4																			BLOC1S2	AC010975.1	AC018865.11		TRIM3	AC011410.1	AC019205.2		INPP5F
											DDX42		HIF1A									RBBP8																			SCD	AC010975.2	AC018866.1		ILK	AC011416.1	AC019206.1		RP11-572P18.1
											DDX46		HIP1									TSPAN31																			AL139819.1	AC010976.2	AC018867.1		RP11-732A19.2	AC011431.1	AC019322.1		HTRA1
											DDX47		HIPK1									CTNNBL1																			NDUFB8	AC010982.2	AC018878.3		TPP1	AC011431.2	AC019330.1		OAT
											DDX49		HIPK2									ETV6																			MRPL43	AC010983.1	AC018880.1		RPL27A	AC011450.1	AC019330.2		LHPP
											DDX5		HIRA									NDUFV1																			FBXW4	AC010987.5	AC018880.2		RP11-152H18.3	AC011453.1	AC020550.7		BNIP3
											DDX50		HIVEP1									CINP																			MGEA5	AC010987.6	AC018892.3		NRIP3	AC011456.1	AC020595.1		KNDC1
											DDX52		HIVEP2									THG1L																			KCNIP2	AC010999.1	AC018892.8		DENND5A	AC011465.1	AC020606.1		CALY
											DDX54		HIVEP3									TYRO3																			KCNIP2-AS1	AC011073.1	AC019046.1		EIF4G2	AC011475.1	AC020626.1		ECHS1
											DDX55		HK1									MED15																			PSD	AC011193.1	AC019050.1		USP47	AC011477.1	AC020629.1		PSMD13
											DDX58		HLF									MATR3																			FBXL15	AC011196.3	AC019051.1		DKK3	AC011478.1	AC020636.1		IFITM2
											DDX59		HMBOX1									RBBP5																			CUEDC2	AC011225.1	AC019055.1		MICAL2	AC011498.1	AC020703.1		IFITM3
											DDX6		HMBS									RBM39																			ACTR1A	AC011233.2	AC019064.1		RP11-265D17.2	AC011499.1	AC020743.2		B4GALNT4
											DEAF1		HMGB2									SMARCA4																			TRIM8	AC011239.1	AC019070.1		C11orf58	AC011513.4	AC020743.3		HRAS
											DECR1		HMGCR									RPP40																			ARL3	AC011242.5	AC019080.1		RP11-466H18.1	AC011515.2	AC020743.4		DEAF1
											DECR2		HMGCS1									FAM96A																			INA	AC011243.1	AC019084.7		RPS13	AC011516.1	AC020892.1		TALDO1
											DEDD		HMGXB3									MTHFD1L																			USMG5	AC011247.3	AC019109.1		ABCC8	AC011516.2	AC020895.1		CEND1
											DEGS1		HMHA1									MSTO1																			GSTO1	AC011284.3	AC019118.4		KCNC1	AC011518.1	AC020900.1		SLC25A22
											DEK		HNF1A									ACTG2																			ADD3	AC011286.1	AC019129.1		LDHA	AC011518.2	AC020900.2		RPLP2
											DENND4A		HNF1B									DNAJC9																			MXI1	AC011288.2	AC019131.1		PAX6	AC011523.2	AC020910.1		POLR2L
											DENND5A		HNRNPA1									EED																			ABLIM1	AC011290.4	AC019178.2		CD59	AC011524.1	AC020934.1		AP2A2
											DEPDC1		HNRNPA2B1									EIF3I																			HSPA12A	AC011290.5	AC019178.3		API5	AC011524.2	AC020952.1		TOLLIP
											DEPDC1B		HNRNPA3									ACAD9																			EIF3A	AC011293.1	AC019185.2		CRY2	AC011524.3	AC020956.3		BRSK2
											DEPDC5		HNRNPC									BRF2																			PRDX3	AC011294.3	AC019185.3		MAPK8IP1	AC011525.2	AC020983.5		DUSP8
											DERA		HNRNPD									COX7C																			BAG3	AC011298.1	AC019185.4		RP11-618K13.2	AC011551.3	AC021021.1		CTSD
											DERL1		HNRNPF									RTFDC1																			INPP5F	AC011298.2	AC019198.1		DGKZ	AC011591.1	AC021021.2		CD81
											DERL2		HNRNPH1									TAMM41																			RP11-572P18.1	AC011306.1	AC019201.1		RP11-425L10.1	AC011625.1	AC021052.1		NAP1L4
											DET1		HNRNPH2									GTF2F2																			HTRA1	AC011313.1	AC019205.1		ATG13	AC011626.1	AC021078.1		HBB
											DFFA		HNRNPH3									RPLP1																			OAT	AC011330.5	AC019205.2		CKAP5	AC011648.1	AC021205.1		APBB1
											DFFB		HNRNPK									ATP6V1D																			LHPP	AC011343.1	AC019322.1		ARFGAP2	AC011652.1	AC021218.2		TAF10
											DFNB31		HNRNPL									MOGS																			UROS	AC011357.1	AC019330.1		MADD	AC011652.2	AC021613.1		RP11-732A19.2
											DFNB59		HNRNPM									PRPF4																			BNIP3	AC011363.1	AC019330.2		SLC39A13	AC011718.2	AC021654.1		TPP1
											DGCR2		HNRNPR									MAF1																			NKX6-2	AC011366.3	AC020550.7		PSMC3	AC011718.3	AC021660.1		RPL27A
											DGCR8		HNRNPU									EIF2B5																			CALY	AC011379.1	AC020571.3		CELF1	AC011738.1	AC021749.1		TMEM9B
											DGKA		HNRNPUL1									MIPEP																			ECHS1	AC011385.1	AC020595.1		NDUFS3	AC011738.4	AC021760.1		DENND5A
											DGUOK		HNRNPUL2									COMMD4																			PSMD13	AC011385.2	AC020606.1		C1QTNF4	AC011742.3	AC021818.1		EIF4G2
											DHFR		HOMER1									WDHD1																			IFITM2	AC011406.2	AC020626.1		FNBP4	AC011742.5	AC021876.4		DKK3
											DHFRL1		HOMER3									EIF3L																			IFITM1	AC011407.1	AC020629.1		SSRP1	AC011747.3	AC021887.1		MICAL2
											DHPS		HOOK3									HYPK																			IFITM3	AC011410.1	AC020636.1		YPEL4	AC011747.4	AC022021.1		BTBD10
											DHRS1		HOXA11									VMA21																			B4GALNT4	AC011416.1	AC020703.1		TMX2	AC011747.6	AC022120.1		C11orf58
											DHRS13		HOXA13									YRDC																			HRAS	AC011431.1	AC020743.2		C11orf31	AC011748.1	AC022142.1		RP11-466H18.1
											DHRS4		HOXB8									LIMS3																			DEAF1	AC011431.2	AC020743.3		FABP5P7	AC011752.1	AC022153.1		RPS13
											DHRSX		HOXC13									LIMS3L																			TALDO1	AC011450.1	AC020743.4		PRPF19	AC011753.5	AC022173.2		RP1-59M18.2
											DHX15		HP1BP3									RBM25																			CEND1	AC011453.1	AC020892.1		TMEM109	AC011753.6	AC022201.4		LDHA
											DHX16		HPN									TIMM23																			SLC25A22	AC011456.1	AC020895.1		TMEM132A	AC011754.1	AC022210.1		PTPN5
											DHX29		HPRT1									TIMMDC1																			RPLP2	AC011465.1	AC020900.1		CPSF7	AC011755.1	AC022210.2		CD59
											DHX30		HS6ST3									COG8																			PNPLA2	AC011475.1	AC020900.2		SYT7	AC011816.1	AC022431.3		SLC1A2
											DHX33		HSF1									CPSF7																			POLR2L	AC011477.1	AC020910.1		FADS3	AC011893.3	AC022537.1		COMMD9
											DHX35		HSF2									HNRNPH3																			DUSP8	AC011478.1	AC020934.1		FTH1	AC011897.2	AC022538.1		API5
											DHX36		HSF5									PPP2R1A																			CTSD	AC011498.1	AC020952.1		CTD-2531D15.5	AC011899.10	AC022555.1		SYT13
											DHX37		HSP90AA1									THAP4																			CD81	AC011499.1	AC020956.3		MTA2	AC011899.9	AC022558.1		CHST1
											DHX38		HSP90AB1									MAGOH																			NAP1L4	AC011513.4	AC020983.5		B3GAT3	AC011901.2	AC022616.1		CRY2
											DHX40		HSP90B1									NUFIP2																			HBB	AC011515.2	AC021016.7		GANAB	AC011933.2	AC022681.1		MAPK8IP1
											DHX8		HSPA12A									ASH2L																			APBB1	AC011516.1	AC021021.1		UBXN1	AC011994.1	AC022716.1		RP11-618K13.2
											DIAPH1		HSPA4									CAB39																			ILK	AC011518.1	AC021021.2		HNRNPUL2	AC011995.1	AC022816.2		DGKZ
											DIAPH3		HSPA8									GTPBP8																			TAF10	AC011518.2	AC021052.1		GNG3	AC011995.3	AC022819.2		RP11-425L10.1
											DIDO1		HSPA9									RPL17																			RP11-732A19.2	AC011523.2	AC021078.1		NXF1	AC011997.1	AC022861.1		ATG13
											DIMT1		HSPD1									MEPCE																			TPP1	AC011524.1	AC021205.1		SNHG1	AC011998.1	AC022872.1		ARHGAP1
											DIO1		HSPE1-MOB4									XRCC3																			RPL27A	AC011524.2	AC021218.2		SLC3A2	AC011998.2	AC022909.1		C11orf49
											DIP2B		HSPH1									SRSF7																			TMEM9B	AC011524.3	AC021613.1		RTN3	AC011998.4	AC023050.1		ARFGAP2
											DIP2C		HTATSF1									MMGT1																			DENND5A	AC011525.2	AC021654.1		COX8A	AC011999.1	AC023128.1		MADD
											DIS3		HTT									RRP12																			RNF141	AC011551.3	AC021660.1		OTUB1	AC012003.1	AC023128.2		PSMC3
											DIS3L		HUNK									PNPT1																			MRVI1	AC011591.1	AC021749.1		STIP1	AC012047.1	AC023157.1		NDUFS3
											DIS3L2		HUWE1									PDE4DIP																			EIF4G2	AC011625.1	AC021760.1		DNAJC4	AC012050.1	AC023158.1		PTPMT1
											DISP1		HYOU1									MRPS9																			USP47	AC011626.1	AC021818.1		VEGFB	AC012065.4	AC023237.1		C1QTNF4
											DKC1		IDH2									UBA52																			DKK3	AC011648.1	AC021876.4		FKBP2	AC012065.5	AC023274.4		MTCH2
											DKK1		IDS									SIN3A																			SPON1	AC011652.1	AC021887.1		TRMT112	AC012066.1	AC023347.1		SSRP1
											DKK2		IFNGR2									ACTR2																			C11orf58	AC011652.2	AC022021.1		PRDX5	AC012067.1	AC023347.2		RP11-624G17.3
											DKKL1		IGBP1									ZNF830																			RP11-466H18.1	AC011718.2	AC022120.1		CCDC88B	AC012075.1	AC023385.1		TIMM10
											DLAT		IGF1R									APEX2																			RPS13	AC011718.3	AC022142.1		RPS6KA4	AC012075.2	AC023449.2		UBE2L6
											DLD		IGF2BP1									CDT1																			LDHA	AC011738.1	AC022173.2		NRXN2	AC012078.2	AC023469.1		YPEL4
											DLG1		IGF2BP3									ORC2																			PTPN5	AC011738.4	AC022201.4		SF1	AC012119.1	AC023469.2		TMX2
											DLG2		IGF2R									CITED2																			ANO3	AC011742.3	AC022210.1		CDC42BPG	AC012123.1	AC023481.1		C11orf31
											DLG4		IGFBP5									PSMA3																			CD59	AC011742.5	AC022210.2		EHD1	AC012150.1	AC023513.1		FABP5P7
											DLGAP5		IGSF1									GNL3																			CAPRIN1	AC011747.3	AC022431.3		PPP2R5B	AC012175.1	AC023593.1		MRPL16
											DLST		IGSF3									RNF40																			SLC1A2	AC011747.4	AC022537.1		ARL2	AC012181.1	AC023669.1		PRPF19
											DMAP1		IGSF9B									CCDC130																			CHST1	AC011747.6	AC022538.1		VPS51	AC012305.1	AC023798.1		SYT7
											DMTF1		IKBKB									NAA10																			CRY2	AC011748.1	AC022555.1		AP003068.9	AC012306.2	AC023818.1		TMEM258
											DMWD		IKZF1									MRPS2																			MAPK8IP1	AC011752.1	AC022558.1		FAU	AC012307.2	AC023824.1		FADS2
											DNA2		IKZF2									NCLN																			RP11-618K13.2	AC011753.5	AC022616.1		CAPN1	AC012314.19	AC023992.1		FADS3
											DNAAF2		IKZF3									RFT1																			DGKZ	AC011753.6	AC022681.1		DPF2	AC012314.20	AC024028.1		FTH1
											DNAH2		IL13RA1									GAPDH																			RP11-425L10.1	AC011754.1	AC022716.1		NEAT1	AC012322.1	AC024067.1		ASRGL1
											DNAH7		IL1RAPL1									DDX52																			ATG13	AC011755.1	AC022816.2		SCYL1	AC012353.1	AC024082.1		CTD-2531D15.5
											DNAJA2		IL1RAPL2									KLF16																			ARHGAP1	AC011816.1	AC022819.2		LTBP3	AC012354.6	AC024082.3		B3GAT3
											DNAJA3		IL21R									EXOSC9																			LRP4	AC011893.3	AC022861.1		CFL1	AC012354.8	AC024082.4		GANAB
											DNAJB1		IL2RG									MGEA5																			PSMC3	AC011897.2	AC022872.1		FIBP	AC012358.4	AC024084.1		UBXN1
											DNAJB11		IL6ST									C17orf70																			NDUFS3	AC011899.10	AC022909.1		CCDC85B	AC012358.7	AC024132.1		HNRNPUL2
											DNAJB12		ILDR2									SPTLC2																			PTPMT1	AC011899.9	AC023050.1		C11orf68	AC012358.8	AC024149.1		GNG3
											DNAJB14		ILF2									COG3																			C1QTNF4	AC011901.2	AC023115.2		DRAP1	AC012360.1	AC024158.1		SLC3A2
											DNAJB9		ILF3									PITRM1																			MTCH2	AC011933.2	AC023115.4		BANF1	AC012360.4	AC024162.2		CHRM1
											DNAJC11		ILKAP									CENPE																			SSRP1	AC011994.1	AC023128.1		SF3B2	AC012360.6	AC024198.1		PLA2G16
											DNAJC13		INCENP									CEP57																			TIMM10	AC011995.1	AC023128.2		PACS1	AC012361.1	AC024475.1		RTN3
											DNAJC14		INF2									MED21																			UBE2L6	AC011995.3	AC023157.1		KLC2	AC012362.1	AC024568.1		COX8A
											DNAJC16		ING1									RRP9																			TMX2	AC011997.1	AC023158.1		RP11-755F10.3	AC012362.3	AC024569.1		OTUB1
											DNAJC17		ING3									COPS6																			C11orf31	AC011998.1	AC023237.1		RP11-867G23.1	AC012363.13	AC024590.1		STIP1
											DNAJC2		INHBA									MCM3																			FABP5P7	AC011998.2	AC023274.4		RAB1B	AC012368.1	AC024592.9		DNAJC4
											DNAJC24		INHBB									NOL8																			MRPL16	AC011998.4	AC023347.1		RP11-867G23.4	AC012370.2	AC024610.1		VEGFB
											DNAJC25		INO80									PEX5																			PRPF19	AC011999.1	AC023347.2		CNIH2	AC012370.3	AC024619.2		FKBP2
											DNAJC27		INO80D									SNIP1																			CPSF7	AC012003.1	AC023385.1		CTSF	AC012391.1	AC024704.2		BAD
											DNAJC3		INPP4A									ACTR3																			LRRC10B	AC012047.1	AC023449.2		CCS	AC012414.1	AC024896.1		GPR137
											DNAJC30		INPP5A									RPL26																			MYRF	AC012050.1	AC023469.1		RBM14	AC012441.1	AC024908.1		TRMT112
											DNAJC7		INPP5D									INTS9																			TMEM258	AC012065.4	AC023469.2		SPTBN2	AC012442.5	AC024996.1		PRDX5
											DNAJC8		INTS10									CASC3																			FADS2	AC012065.5	AC023481.1		RCE1	AC012442.6	AC025016.1		NRXN2
											DNAL4		INTS2									IRF2BP1																			FTH1	AC012066.1	AC023513.1		SYT12	AC012445.1	AC025165.1		SF1
											DNLZ		INTS3									U2AF1																			ASRGL1	AC012067.1	AC023590.1		KDM2A	AC012451.1	AC025166.1		PPP2R5B
											DNM1L		INTS6									DOLPP1																			CTD-2531D15.5	AC012074.2	AC023593.1		SSH3	AC012454.4	AC025175.1		ARL2
											DNMT1		INTS8									SARNP																			ROM1	AC012075.1	AC023669.1		PPP1CA	AC012456.3	AC025278.1		VPS51
											DNTTIP2		IP6K2									ELP5																			B3GAT3	AC012075.2	AC023798.1		RPS6KB2	AC012456.4	AC025280.1		AP003068.9
											DOCK1		IPMK									BRD1																			GANAB	AC012078.2	AC023818.1		AIP	AC012462.1	AC025284.1		FAU
											DOCK4		IPO13									TAF6																			UBXN1	AC012119.1	AC023824.1		PITPNM1	AC012462.2	AC025287.1		CAPN1
											DOCK6		IPO5									TMED2																			HNRNPUL2	AC012123.1	AC023992.1		CDK2AP2	AC012462.3	AC025300.1		SCYL1
											DOCK7		IPO7									AK2																			GNG3	AC012150.1	AC024028.1		GSTP1	AC012467.1	AC025426.1		CFL1
											DOHH		IPO8									KIAA0947																			POLR2G	AC012175.1	AC024067.1		NDUFV1	AC012485.1	AC025458.1		FIBP
											DOLK		IPO9									UNC45A																			SLC3A2	AC012181.1	AC024082.1		NDUFS8	AC012485.2	AC025470.1		CCDC85B
											DOLPP1		IQCJ-SCHIP1									FANCI																			CHRM1	AC012305.1	AC024082.3		CTTN	AC012493.1	AC025594.1		C11orf68
											DOM3Z		IQGAP1									NGDN																			PLA2G16	AC012306.2	AC024082.4		NUMA1	AC012494.1	AC025674.1		DRAP1
											DPAGT1		IQSEC1									WNK1																			RTN3	AC012307.2	AC024084.1		RP11-849H4.4	AC012497.2	AC025750.5		BANF1
											DPF1		IQSEC2									MTERFD2																			COX8A	AC012314.19	AC024132.1		ARHGEF17	AC012499.1	AC025750.7		SF3B2
											DPF2		IRAK1									TTC37																			OTUB1	AC012314.20	AC024149.1		FAM168A	AC012501.2	AC025811.3		KLC2
											DPF3		IREB2									SLC28A1																			STIP1	AC012322.1	AC024158.1		PLEKHB1	AC012506.1	AC026150.1		RAB1B
											DPH1		IRF1									OAZ1																			TRPT1	AC012353.1	AC024162.2		RAB6A	AC012506.2	AC026150.2		RP11-867G23.4
											DPH3		IRF2BP1									SNRPD2																			DNAJC4	AC012354.8	AC024198.1		PPME1	AC012506.3	AC026150.6		CNIH2
											DPH5		IRF2BP2									SAMM50																			VEGFB	AC012358.7	AC024475.1		CTD-2562J17.7	AC012506.4	AC026167.1		TMEM151A
											DPM3		IRF2BPL									CD3EAP																			FKBP2	AC012358.8	AC024568.1		RPS3	AC012507.3	AC026185.1		PELI3
											DPP3		IRF6									RACGAP1																			BAD	AC012360.1	AC024569.1		PAK1	AC012507.4	AC026202.5		CTSF
											DPP8		IRF8									NDUFA11																			GPR137	AC012360.4	AC024590.1		CREBZF	AC012512.1	AC026241.1		SPTBN2
											DPP9		IRS2									MRPS12																			TRMT112	AC012360.6	AC024592.9		PICALM	AC012513.4	AC026318.1		PC
											DPPA4		IRX5									HIST1H2AJ																			PRDX5	AC012361.1	AC024610.1		CWC15	AC012513.6	AC026320.1		AP003419.11
											DPY19L3		ISY1									SPTLC1																			NRXN2	AC012362.1	AC024619.2		CRYAB	AC012531.25	AC026357.1		PPP1CA
											DPY19L4		ISY1-RAB43									BANF1																			PYGM	AC012362.3	AC024896.1		NCAM1	AC012564.1	AC026366.1		AIP
											DPYSL5		ITCH									DCTN2																			SF1	AC012363.13	AC024908.1		FXYD6	AC012593.1	AC026369.1		PITPNM1
											DQX1		ITGB1									POLG																			PPP2R5B	AC012368.1	AC024937.2		RP11-728F11.4	AC012594.1	AC026461.1		GSTP1
											DR1		ITGB8									EP300																			ARL2	AC012370.2	AC024996.1		SCN4B	AC012603.1	AC026495.1		NDUFV1
											DRAM2		ITPK1									HECTD1																			VPS51	AC012370.3	AC025016.1		SCN2B	AC012613.2	AC026512.1		NDUFS8
											DRAP1		ITPKB									TUBB8																			AP003068.9	AC012391.1	AC025165.1		ATP5L	AC012627.1	AC026700.1		CHKA
											DRG2		ITPR1									SHQ1																			FAU	AC012414.1	AC025166.1		TMEM25	AC012668.1	AC026703.2		CTTN
											DROSHA		ITSN1									DKC1																			CAPN1	AC012441.1	AC025175.1		ARCN1	AC012668.2	AC026781.1		LAMTOR1
											DSCC1		ITSN2									HIST1H2AI																			SCYL1	AC012442.5	AC025278.1		RPS25	AC012668.3	AC026797.1		PDE2A
											DSCR3		IVNS1ABP									UBE2L3																			LTBP3	AC012442.6	AC025280.1		VPS11	AC012671.1	AC026877.1		FAM168A
											DSN1		IWS1									RAB34																			CFL1	AC012445.1	AC025284.1		H2AFX	AC012671.2	AC026904.1		PLEKHB1
											DSTN		JADE1									EIF1																			FIBP	AC012451.1	AC025287.1		MCAM	AC012671.3	AC026992.1		RAB6A
											DSTYK		JADE2									PPP1R2																			CCDC85B	AC012454.4	AC025300.1		THY1	AC012671.4	AC027119.1		RP11-707G14.1
											DTL		JADE3									MED30																			C11orf68	AC012456.3	AC025426.1		RP11-334E6.12	AC013248.2	AC027124.2		PAAF1
											DTX3		JAG1									NUP98																			DRAP1	AC012456.4	AC025458.1		ARHGEF12	AC013262.1	AC027124.3		PPME1
											DTYMK		JAG2									F8A1																			BANF1	AC012462.1	AC025470.1		CRTAM	AC013264.2	AC027238.1		CTD-2562J17.7
											DUS1L		JAK1									F8A2																			SF3B2	AC012462.2	AC025594.1		HSPA8	AC013267.1	AC027281.1		RPS3
											DUS2L		JAKMIP1									F8A3																			PACS1	AC012462.3	AC025674.1		GRAMD1B	AC013268.1	AC027288.1		MAP6
											DUS3L		JAKMIP2									RANBP1																			KLC2	AC012467.1	AC025750.5		FEZ1	AC013268.3	AC027288.2		PAK1
											DUS4L		JAKMIP3									MED27																			RAB1B	AC012485.1	AC025750.7		APLP2	AC013268.4	AC027307.2		FTH1P16
											DUSP1		JARID2									THAP11																			RP11-867G23.4	AC012485.2	AC026150.1		NTM	AC013269.1	AC027309.1		AP003026.1
											DUSP12		JMJD1C									PSMD1																			CNIH2	AC012493.1	AC026150.2		OPCML	AC013269.3	AC027319.1		TMEM126A
											DUSP16		JMJD6									GIGYF2																			TMEM151A	AC012494.1	AC026167.1		VPS26B	AC013269.4	AC027319.2		PICALM
											DUSP19		JMY									RARS2																			CTSF	AC012497.2	AC026185.1		THYN1	AC013269.5	AC027320.1		CWC15
											DUSP3		JPH3									MRPL19																			SPTBN2	AC012499.1	AC026188.1		IQSEC3	AC013271.3	AC027348.1		AASDHPPT
											DUSP4		JPH4									GOLGA6L9																			PC	AC012501.2	AC026202.5		FKBP4	AC013275.1	AC027612.2		ELMOD1
											DUSP6		KAL1									RNASEH2B																			AP003419.11	AC012506.1	AC026241.1		RP4-816N1.7	AC013275.2	AC027612.3		CRYAB
											DUT		KALRN									RQCD1																			PPP1CA	AC012506.2	AC026318.1		NRIP2	AC013399.3	AC027612.4		SDHD
											DVL2		KANSL1									C9orf41																			CARNS1	AC012506.3	AC026320.1		TSPAN9	AC013401.1	AC027806.1		NCAM1
											DVL3		KANSL1L									CBLL1																			AIP	AC012506.4	AC026357.1		RP11-543P15.1	AC013401.2	AC027807.1		FXYD6
											DYM		KANSL3									COPA																			CDK2AP2	AC012507.4	AC026366.1		MRPL51	AC013402.1	AC027811.1		RP11-728F11.4
											DYNC1H1		KAT2B									USP36																			GSTP1	AC012512.1	AC026369.1		GAPDH	AC013402.3	AC032027.1		SCN4B
											DYNC1I2		KAT6A									MRPL48																			NDUFV1	AC012513.4	AC026461.1		RP5-940J5.9	AC013402.4	AC034110.1		SCN2B
											DYNC1LI1		KAT6B									OSGEP																			NDUFS8	AC012513.6	AC026495.1		IFFO1	AC013402.5	AC034154.1		ATP5L
											DYNC1LI2		KAT7									ATR																			RP11-802E16.3	AC012531.25	AC026512.1		CHD4	AC013403.13	AC034187.1		ARCN1
											DYNC2H1		KBTBD2									PANK3																			CHKA	AC012564.1	AC026700.1		ING4	AC013404.1	AC034187.2		RPS25
											DYNC2LI1		KBTBD6									XAB2																			CTTN	AC012593.1	AC026703.2		ZNF384	AC013406.1	AC034187.3		RP11-110I1.6
											DYNLRB1		KCMF1									IDH3A																			LAMTOR1	AC012594.1	AC026781.1		PIANP	AC013410.1	AC034187.4		HYOU1
											DYNLRB2		KCNA2									RAD17																			PDE2A	AC012603.1	AC026797.1		COPS7A	AC013410.2	AC034187.5		H2AFX
											DYNLT1		KCNA4									THOC3																			ARHGEF17	AC012613.2	AC026877.1		MLF2	AC013429.4	AC034205.1		THY1
											DYRK1B		KCNAB2									KRI1																			FAM168A	AC012627.1	AC026904.1		PTMS	AC013429.5	AC034236.1		RP11-334E6.12
											DYRK2		KCNB1									MCRS1																			PLEKHB1	AC012668.1	AC026956.1		GPR162	AC013436.6	AC034236.2		ARHGEF12
											DZANK1		KCNB2									PHB																			RAB6A	AC012668.2	AC026992.1		USP5	AC013439.4	AC036178.1		SC5D
											DZIP1		KCNC1									PPP6C																			RP11-707G14.1	AC012668.3	AC027119.1		TPI1	AC013442.1	AC037199.1		SORL1
											DZIP1L		KCND3									SRFBP1																			PAAF1	AC012671.1	AC027124.2		ENO2	AC013444.1	AC040162.1		HSPA8
											DZIP3		KCNH2									PRKRIP1																			PPME1	AC012671.2	AC027124.3		ATN1	AC013444.2	AC040163.1		SCN3B
											E2F2		KCNH3									GABPB1																			CTD-2562J17.7	AC012671.3	AC027238.1		C12orf57	AC013448.1	AC046130.1		NRGN
											E2F3		KCNH4									MNAT1																			ARRB1	AC012671.4	AC027281.1		PHB2	AC013448.2	AC046143.1		RP11-677M14.2
											E2F6		KCNH5									NADK																			RPS3	AC013248.2	AC027288.1		CLSTN3	AC013460.1	AC046143.2		HEPACAM
											E2F7		KCNIP4									TOMM40																			MAP6	AC013262.1	AC027288.2		NECAP1	AC013467.1	AC048346.1		FEZ1
											EAF1		KCNJ3									VPS51																			FTH1P16	AC013264.2	AC027307.2		GABARAPL1	AC013468.1	AC051642.1		EI24
											EAPP		KCNJ4									DCPS																			AP003026.1	AC013267.1	AC027309.1		CDKN1B	AC013469.1	AC051649.1		FOXRED1
											EARS2		KCNK9									RSL24D1																			PICALM	AC013268.1	AC027319.1		WBP11	AC013470.6	AC051649.12		APLP2
											EBAG9		KCNMA1									SNAPC4																			CWC15	AC013268.3	AC027319.2		STRAP	AC013470.8	AC053503.2		OPCML
											EBNA1BP2		KCNMB4									YAE1D1																			ENDOD1	AC013268.4	AC027320.1		LDHB	AC013472.3	AC053516.1		VPS26B
											EBPL		KCNN2									ACTR5																			SESN3	AC013269.1	AC027348.1		CMAS	AC013474.4	AC055723.1		THYN1
											ECD		KCNN3									LSM12																			TMEM123	AC013269.3	AC027612.2		C2CD5	AC013476.1	AC055736.1		B3GAT1
											ECE2		KCNQ2									RPS16																			AASDHPPT	AC013269.4	AC027612.3		CAPRIN2	AC013477.1	AC055813.1		IQSEC3
											ECHDC1		KCNQ3									PSMD3																			CRYAB	AC013269.5	AC027806.1		DNM1L	AC013480.2	AC055873.1		FKBP4
											ECI1		KCNQ5									NAF1																			SDHD	AC013271.3	AC027807.1		CNTN1	AC013489.1	AC055876.2		RP4-816N1.7
											ECI2		KCNV1									RBMX																			NCAM1	AC013275.1	AC027811.1		SLC38A1	AC013558.1	AC060226.1		RP11-543P15.1
											ECM1		KCTD1									CENPC																			DRD2	AC013275.2	AC032027.1		SLC38A2	AC013727.1	AC060834.2		MRPL51
											ECSIT		KCTD16									CSNK1A1																			SIK3	AC013399.3	AC034110.1		TMEM106C	AC013727.2	AC060834.3		GAPDH
											ECT2		KDELR1									NDUFAF1																			FXYD6	AC013401.1	AC034154.1		PFKM	AC013731.1	AC060835.1		RP5-940J5.9
											EDC3		KDM1A									RBM18																			RP11-728F11.4	AC013401.2	AC034187.1		RP11-579D7.2	AC013733.4	AC061975.1		PIANP
											EDC4		KDM2A									DDX28																			SCN4B	AC013402.1	AC034187.2		ADCY6	AC013737.1	AC061975.10		COPS7A
											EDEM1		KDM2B									RPL34																			ATP5L	AC013402.3	AC034187.3		CACNB3	AC015600.1	AC061975.2		MLF2
											EEA1		KDM3A									TRPM7																			ARCN1	AC013402.4	AC034187.4		DDX23	AC015660.1	AC061975.3		PTMS
											EED		KDM3B									PELO																			PHLDB1	AC013402.5	AC034187.5		LMBR1L	AC015691.13	AC061975.4		GPR162
											EEF1A1		KDM4A									VPS13D																			RPS25	AC013403.13	AC034198.7		TUBA1B	AC015815.1	AC061975.5		USP5
											EEF1B2		KDM4B									FTSJ2																			RP11-110I1.6	AC013404.1	AC034205.1		RP11-386G11.10	AC015815.2	AC061975.6		TPI1
											EEF1E1		KDM5A									PSMG1																			HYOU1	AC013406.1	AC034236.1		TUBA1A	AC015815.3	AC061975.7		ENO2
											EEF1G		KDM5C									RPS21																			C2CD2L	AC013410.1	AC034236.2		TMBIM6	AC015815.4	AC061975.9		ATN1
											EEF2		KDM5D									SDHD																			THY1	AC013410.2	AC036178.1		FAIM2	AC015815.5	AC061992.2		C12orf57
											EEFSEC		KDM6A									TXN2																			RP11-334E6.12	AC013429.4	AC037199.1		ASIC1	AC015815.6	AC062016.1		PHB2
											EFCAB2		KDM6B									KIF20A																			OAF	AC013429.5	AC040162.1		COX14	AC015815.7	AC062016.2		CLSTN3
											EFCAB7		KDM7A									STIL																			ARHGEF12	AC013436.6	AC040163.1		CERS5	AC015815.8	AC062016.3		SLC2A3
											EFHA1		KDR									LIN54																			HSPA8	AC013439.4	AC046130.1		LIMA1	AC015818.6	AC062020.1		NECAP1
											EFHC1		KHDRBS1									TP53I13																			NRGN	AC013442.1	AC046143.1		POU6F1	AC015820.1	AC062020.2		A2M
											EFNA3		KHSRP									GALE																			RP11-677M14.2	AC013444.1	AC046143.2		DAZAP2	AC015849.12	AC062022.1		GABARAPL1
											EFNA5		KIAA0232									SMC4																			HEPACAM	AC013444.2	AC048346.1		EIF4B	AC015849.13	AC062031.1		CREBL2
											EFNB2		KIAA0355									ATAD5																			FEZ1	AC013448.1	AC051642.1		SPRYD3	AC015849.14	AC062032.1		CDKN1B
											EFS		KIAA0368									SPIDR																			EI24	AC013448.2	AC051649.1		PFDN5	AC015849.16	AC063932.1		WBP11
											EFTUD1		KIAA0430									ZNF622																			APLP2	AC013460.1	AC051649.12		C12orf10	AC015849.2	AC063944.1		STRAP
											EFTUD2		KIAA0907									INTS7																			VPS26B	AC013463.2	AC053503.2		AAAS	AC015871.1	AC063976.1		LMO3
											EGLN1		KIAA0922									EPG5																			THYN1	AC013467.1	AC053516.1		PRR13	AC015884.1	AC063976.2		LDHB
											EGLN2		KIAA0947									HIST2H3D																			B3GAT1	AC013468.1	AC055723.1		PCBP2	AC015922.5	AC063976.3		CMAS
											EGR2		KIAA1211L									TSEN2																			WNK1	AC013469.1	AC055736.1		MAP3K12	AC015922.6	AC063979.1		FGFR1OP2
											EHMT1		KIAA1217									TUBGCP6																			ADIPOR2	AC013470.6	AC055813.1		TARBP2	AC015922.7	AC064834.1		MRPS35
											EHMT2		KIAA1239									REV3L																			FKBP4	AC013470.8	AC055873.1		ATP5G2	AC015923.1	AC064834.2		DNM1L
											EID1		KIAA1244									NAA50																			RP4-816N1.7	AC013472.3	AC055876.2		CALCOCO1	AC015936.3	AC064834.3		CNTN1
											EID2		KIAA1429									SPATA31A5																			RP11-543P15.1	AC013472.4	AC060226.1		HNRNPA1	AC015969.3	AC064837.1		ZCRB1
											EID2B		KIAA1432									SCO1																			CD9	AC013474.4	AC060834.3		COPZ1	AC015971.1	AC064853.3		NELL2
											EIF1		KIAA1468									SYF2																			MRPL51	AC013476.1	AC060835.1		ZNF385A	AC015977.5	AC064865.1		PFKM
											EIF1AD		KIAA1549									BRIX1																			GAPDH	AC013477.1	AC061975.1		PHC1P1	AC015977.6	AC064874.1		CACNB3
											EIF1AY		KIAA1549L									UBR4																			RP5-940J5.9	AC013480.2	AC061975.10		CD63	AC015987.1	AC066612.1		RND1
											EIF1B		KIAA2018									NUF2																			CHD4	AC013489.1	AC061975.2		RAB5B	AC015989.1	AC066692.3		DDN
											EIF2A		KIAA2022									CEP55																			PIANP	AC013558.1	AC061975.3		AC034102.1	AC016113.1	AC067718.1		RP11-386G11.3
											EIF2AK1		KIAA2026									EGLN2																			COPS7A	AC013727.1	AC061975.4		PA2G4	AC016178.1	AC067735.1		TUBA1B
											EIF2AK2		KIDINS220									CDK1																			MLF2	AC013727.2	AC061975.5		RP11-603J24.17	AC016178.2	AC067742.1		RP11-386G11.10
											EIF2AK4		KIF11									RNMT																			PTMS	AC013731.1	AC061975.6		RPL41	AC016194.1	AC067751.1		TUBA1A
											EIF2B1		KIF13A									TRA2B																			USP5	AC013733.3	AC061975.7		MYL6B	AC016251.1	AC067805.1		KCNH3
											EIF2B2		KIF1A									KRTAP4-8																			TPI1	AC013733.4	AC061975.9		MYL6	AC016292.1	AC067945.2		TMBIM6
											EIF2B4		KIF1B									POLR2D																			ENO2	AC013737.1	AC062016.1		SMARCC2	AC016292.3	AC067945.3		FAIM2
											EIF2B5		KIF1C									RAD51B																			ATN1	AC015600.1	AC062016.2		RNF41	AC016405.2	AC067956.1		COX14
											EIF2C2		KIF23									SLC31A1																			C12orf57	AC015660.1	AC062016.3		CS	AC016543.1	AC067957.1		METTL7A
											EIF2C3		KIF26B									HEXIM1																			PHB2	AC015691.13	AC062020.1		PAN2	AC016553.1	AC067959.1		LETMD1
											EIF2D		KIF2A									IL9R																			CLSTN3	AC015815.1	AC062020.2		STAT2	AC016559.1	AC067960.1		DAZAP2
											EIF2S1		KIF3A									PYROXD1																			NECAP1	AC015815.2	AC062022.1		GLS2	AC016561.1	AC067968.3		RP11-1100L3.7
											EIF2S2		KIF3C									SCYL1																			A2M	AC015815.3	AC062031.1		ATP5B	AC016575.1	AC068014.2		EIF4B
											EIF2S3		KIF4A									FBXO5																			GABARAPL1	AC015815.4	AC062032.1		PTGES3	AC016582.2	AC068020.1		SPRYD3
											EIF3A		KIF5A									RAF1																			CREBL2	AC015815.5	AC063932.1		NACA	AC016586.1	AC068039.1		PFDN5
											EIF3B		KIF5B									ABCE1																			CDKN1B	AC015815.6	AC063944.1		NAB2	AC016597.1	AC068042.1		C12orf10
											EIF3D		KIF5C									CLTC																			WBP11	AC015815.7	AC063976.1		LRP1	AC016629.3	AC068044.1		PRR13
											EIF3E		KIRREL									NUDT4																			STRAP	AC015815.8	AC063976.2		R3HDM2	AC016644.1	AC068058.1		PCBP2
											EIF3F		KIRREL3									SPC25																			LMO3	AC015818.6	AC063976.3		MARS	AC016670.1	AC068062.1		ATP5G2
											EIF3G		KIT									ADRM1																			LDHB	AC015820.1	AC063979.1		DDIT3	AC016682.1	AC068134.6		CALCOCO1
											EIF3H		KLC1									SHARPIN																			CMAS	AC015849.12	AC064834.1		DCTN2	AC016683.5	AC068134.8		HNRNPA1
											EIF3J		KLC2									C19orf43																			DNM1L	AC015849.13	AC064834.2		KIF5A	AC016691.2	AC068135.1		COPZ1
											EIF3L		KLF12									MAGED4																			ZCRB1	AC015849.14	AC064834.3		DTX3	AC016694.2	AC068137.13		ZNF385A
											EIF3M		KLF4									MAGED4B																			PFKM	AC015849.16	AC064837.1		ARHGEF25	AC016696.1	AC068138.1		PDE1B
											EIF4A1		KLF6									NAA30																			DDN	AC015849.19	AC064865.1		AC025165.8	AC016697.3	AC068196.1		PPP1R1A
											EIF4A2		KLF7									FOXRED1																			RP11-386G11.3	AC015849.2	AC064874.1		SLC26A10	AC016700.2	AC068279.1		TESPA1
											EIF4B		KLHDC3									TADA1																			TUBA1B	AC015871.1	AC066612.1		B4GALNT1	AC016700.5	AC068279.2		CD63
											EIF4E		KLHL10									E4F1																			RP11-386G11.10	AC015884.1	AC066692.3		OS9	AC016700.6	AC068286.1		RAB5B
											EIF4E2		KLHL15									BRD8																			TUBA1A	AC015922.5	AC067718.1		RP11-571M6.7	AC016706.1	AC068287.1		AC034102.1
											EIF4ENIF1		KLHL2									SOD1																			KCNH3	AC015922.6	AC067735.1		AGAP2	AC016708.2	AC068292.1		PA2G4
											EIF4G1		KLHL29									NOSIP																			TMBIM6	AC015922.7	AC067742.1		CTDSP2	AC016710.1	AC068483.1		RP11-603J24.17
											EIF4G2		KLHL3									TP53TG3																			FAIM2	AC015923.1	AC067751.1		PPM1H	AC016712.1	AC068489.1		RPL41
											EIF4G3		KMT2A									TP53TG3B																			ASIC1	AC015969.3	AC067805.1		RPL14P1	AC016712.2	AC068490.1		MYL6B
											EIF4H		KMT2B									TP53TG3C																			COX14	AC015971.1	AC067940.1		CPSF6	AC016716.1	AC068490.2		MYL6
											EIF5		KMT2C									TBC1D3G																			METTL7A	AC015977.5	AC067945.2		CCT2	AC016716.2	AC068491.2		SMARCC2
											EIF5A		KMT2D									GPI																			LETMD1	AC015977.6	AC067945.3		ATXN7L3B	AC016717.1	AC068491.3		RNF41
											EIF5B		KMT2E									IREB2																			DAZAP2	AC015987.1	AC067956.1		NAP1L1	AC016722.3	AC068492.1		NABP2
											EIF6		KNDC1									PPP2R2A																			GRASP	AC015989.1	AC067957.1		SYT1	AC016723.4	AC068506.1		CS
											ELAC1		KPNA1									NAA15																			RP11-1100L3.7	AC016113.1	AC067960.1		BTG1	AC016724.6	AC068533.1		ATP5B
											ELAC2		KPNA3									KDM4A																			EIF4B	AC016178.1	AC067968.3		LTA4H	AC016727.1	AC068535.2		PTGES3
											ELAVL1		KPNA4									TRUB2																			SPRYD3	AC016178.2	AC068014.2		SLC25A3	AC016727.3	AC068535.3		NACA
											ELAVL2		KPNA6									DIS3																			PFDN5	AC016194.1	AC068020.1		HSP90B1	AC016730.1	AC068538.2		LRP1
											ELAVL3		KPNB1									DGCR8																			C12orf10	AC016251.1	AC068039.1		RP11-490H24.5	AC016734.1	AC068538.4		R3HDM2
											ELK3		KRAS									COPS4																			PRR13	AC016292.1	AC068042.1		RPL18AP3	AC016735.1	AC068570.1		MARS
											ELL2		KSR2									LIPT2																			PCBP2	AC016405.2	AC068044.1		WSCD2	AC016735.2	AC068580.1		DCTN2
											ELMOD2		L1CAM									PDS5A																			ATP5G2	AC016543.1	AC068058.1		ISCU	AC016735.3	AC068580.7		KIF5A
											ELOVL4		L3MBTL3									RHOA																			CALCOCO1	AC016553.1	AC068062.1		SVOP	AC016738.3	AC068587.1		PIP4K2C
											ELOVL6		LAMA5									DPH5																			HNRNPA1	AC016559.1	AC068134.6		ATP2A2	AC016745.1	AC068643.1		DTX3
											ELP2		LAMC1									NOP56																			COPZ1	AC016561.1	AC068134.8		ARPC3	AC016747.3	AC068669.1		ARHGEF25
											ELP3		LAMP1									SF3B4																			ZNF385A	AC016575.1	AC068135.1		ALDH2	AC016751.2	AC068706.1		OS9
											ELP4		LARGE									HMGXB3																			PDE1B	AC016582.2	AC068137.13		ERP29	AC016751.3	AC068706.2		RP11-571M6.7
											EME1		LARP1									BIRC2																			PPP1R1A	AC016586.1	AC068138.1		HECTD4	AC016752.1	AC068718.2		AGAP2
											EME2		LARP4									CALR																			CD63	AC016597.1	AC068196.1		RPL6	AC016764.1	AC068754.1		CTDSP2
											EMG1		LARP4B									DPH3																			RAB5B	AC016629.3	AC068279.1		RPH3A	AC016768.1	AC068831.12		RP11-620J15.3
											EML1		LAS1L									HGS																			AC034102.1	AC016644.1	AC068286.1		TPCN1	AC016772.4	AC068858.1		RPL14P1
											EML3		LASP1									SON																			PA2G4	AC016670.1	AC068287.1		WSB2	AC016821.1	AC068896.1		WIF1
											EN1		LATS1									SUDS3																			RPL41	AC016682.1	AC068292.1		PEBP1	AC016831.6	AC068946.1		CCT2
											EN2		LATS2									ZFP91																			RP11-603J24.14	AC016683.5	AC068483.1		RPS2P5	AC016831.7	AC069067.1		KCNMB4
											ENAH		LCK									CLPB																			MYL6B	AC016691.2	AC068489.1		SRRM4	AC016894.1	AC069082.1		ATXN7L3B
											ENDOV		LCOR									MRPL3																			MYL6	AC016694.2	AC068490.1		RPLP0	AC016903.1	AC069155.1		KCNC2
											ENKUR		LCORL									RBM19																			RP11-977G19.5	AC016696.1	AC068491.3		COX6A1	AC016903.2	AC069157.1		NAP1L1
											ENO1		LCP2									TRIP4																			SMARCC2	AC016697.3	AC068492.1		SRSF9	AC016907.1	AC069200.1		SYT1
											ENO3		LDB1									RBPJ																			NABP2	AC016700.2	AC068506.1		DYNLL1	AC016907.2	AC069213.4		ATP2B1
											ENOPH1		LDB2									SPOP																			CS	AC016700.6	AC068533.1		RNF10	AC016907.3	AC069227.1		NUDT4
											ENSA		LEF1									STRN																			ATP5B	AC016706.1	AC068538.2		P2RX4	AC016908.1	AC069240.1		UBE2N
											ENTPD4		LEMD3									VPS72																			PTGES3	AC016710.1	AC068570.1		CAMKK2	AC016909.1	AC069243.1		RP11-887P2.3
											ENY2		LENG8									RPS29																			NACA	AC016712.1	AC068580.1		ANAPC5	AC016909.2	AC069276.1		NDUFA12
											EP300		LEPR									MRPL14																			LRP1	AC016712.2	AC068580.7		TMEM120B	AC016910.1	AC069277.2		SLC25A3
											EP400		LGI1									PMPCA																			DDIT3	AC016716.1	AC068587.1		RP11-347I19.8	AC016912.3	AC069280.1		HSP90B1
											EPB41L2		LGR4									GOSR2																			DCTN2	AC016717.1	AC068643.1		CLIP1	AC016970.1	AC069285.1		RP11-490H24.5
											EPB41L5		LHX2									GTF3C2																			KIF5A	AC016722.3	AC068657.2		RSRC2	AC016994.2	AC069286.1		RPL18AP3
											EPC1		LHX6									SNRNP48																			DTX3	AC016723.4	AC068669.1		HIP1R	AC016995.3	AC069294.1		NUAK1
											EPC2		LHX9									SMG9																			OS9	AC016724.6	AC068706.1		ARL6IP4	AC016999.2	AC069303.1		ISCU
											EPG5		LIMCH1									CREB3																			RP11-571M6.7	AC016727.1	AC068706.2		CDK2AP1	AC017002.1	AC069394.1		SVOP
											EPHA4		LIMD1									PGM3																			AGAP2	AC016727.3	AC068718.2		ZNF664	AC017002.2	AC072031.1		ATP2A2
											EPHB4		LIMK1									UTP15																			CTDSP2	AC016730.1	AC068754.1		NCOR2	AC017002.4	AC072061.2		ARPC3
											EPM2A		LIN54									CENPW																			RP11-620J15.3	AC016734.1	AC068831.12		UBC	AC017006.2	AC072062.1		FAM216A
											EPM2AIP1		LIN9									RTTN																			RPL14P1	AC016735.1	AC068858.1		RAN	AC017006.3	AC072062.3		VPS29
											EPOR		LINGO1									TAF8																			WIF1	AC016735.2	AC068896.1		ULK1	AC017019.1	AC073046.25		ALDH2
											EPRS		LMNA									CDK12																			CCT2	AC016735.3	AC068946.1		GALNT9	AC017020.1	AC073055.2		ERP29
											EPT1		LMNB2									NAA35																			ATXN7L3B	AC016738.3	AC069067.1		RP13-895J2.2	AC017028.1	AC073063.1		RPL6
											ERAL1		LMO7									TNPO3																			NAP1L1	AC016745.1	AC069082.1		RP13-895J2.3	AC017028.10	AC073065.3		PTPN11
											ERAP1		LMTK2									HTATSF1																			SYT1	AC016745.3	AC069154.4		FBRSL1	AC017028.2	AC073071.1		RPH3A
											ERBB2IP		LMTK3									DLD																			ATP2B1	AC016751.2	AC069155.1		POLE	AC017028.3	AC073072.5		WSB2
											ERC1		LMX1A									KAT7																			RP11-887P2.3	AC016751.3	AC069157.1		MPHOSPH8	AC017028.4	AC073072.6		PEBP1
											ERCC1		LMX1B									PAPD5																			NDUFA12	AC016752.1	AC069200.1		CRYL1	AC017028.5	AC073072.7		RPS2P5
											ERCC2		LNPEP									C14orf80																			CDK17	AC016764.1	AC069213.4		SAP18	AC017028.6	AC073089.1		HSPB8
											ERCC3		LONP1									DCAF15																			SLC25A3	AC016768.1	AC069227.1		WASF3	AC017028.7	AC073091.2		CIT
											ERCC6		LOX									UTP11L																			HSP90B1	AC016772.4	AC069240.1		POMP	AC017028.8	AC073109.2		RPLP0
											ERF		LPCAT3									DDX10																			RP11-490H24.5	AC016821.1	AC069243.1		HMGB1	AC017028.9	AC073115.6		COX6A1
											ERGIC2		LPGAT1									TRIP13																			RPL18AP3	AC016831.6	AC069257.8		MAB21L1	AC017035.2	AC073115.7		SRSF9
											ERGIC3		LPHN1									THAP1																			ISCU	AC016831.7	AC069276.1		LHFP	AC017048.1	AC073127.1		DYNLL1
											ERH		LPHN2									GPN1																			GLTP	AC016894.1	AC069277.2		RGCC	AC017048.2	AC073130.1		RNF10
											ERI1		LPHN3									ATP6V1C1																			ATP2A2	AC016903.1	AC069280.1		DGKZP1	AC017053.1	AC073130.3		CABP1
											ERI2		LPPR4									RRP15																			ARPC3	AC016903.2	AC069285.1		TSC22D1	AC017060.1	AC073133.2		CAMKK2
											ERLEC1		LRCH1									USP10																			ALDH2	AC016907.1	AC069286.1		TPT1	AC017074.1	AC073136.1		ANAPC5
											ERLIN1		LRCH2									VPS33A																			ERP29	AC016907.2	AC069294.1		RP11-290D2.6	AC017074.2	AC073143.1		RSRC2
											ERLIN2		LRFN3									GPKOW																			RPL6	AC016907.3	AC069303.1		ITM2B	AC017078.1	AC073150.6		HIP1R
											ERMAP		LRP1									REXO2																			PTPN11	AC016908.1	AC069394.1		SPRY2	AC017079.3	AC073188.1		ARL6IP4
											ERP44		LRP12									SMN1																			TPCN1	AC016909.1	AC069547.2		ZIC5	AC017079.4	AC073215.1		RP11-282O18.3
											ERV3-1		LRP1B									SMN2																			SDS	AC016909.2	AC072031.1		ZIC2	AC017080.1	AC073218.1		CDK2AP1
											ESCO1		LRP2									HMGCS1																			TESC	AC016910.1	AC072061.2		ARGLU1	AC017081.1	AC073218.3		CCDC92
											ESCO2		LRP5									POLR2F																			WSB2	AC016912.3	AC072062.3		AL139385.1	AC017081.2	AC073255.1		ZNF664
											ESD		LRP6									GTF2H2																			PEBP1	AC016970.1	AC073055.2		ANKRD10	AC017083.1	AC073257.1		UBC
											ESF1		LRP8									APRT																			RPS2P5	AC016994.2	AC073063.1		ARHGEF7	AC017083.2	AC073257.2		RAN
											ESYT2		LRRC1									PSMA5																			HSPB8	AC016995.3	AC073065.3		MCF2L	AC017083.3	AC073264.10		GALNT9
											ETAA1		LRRC4									TUBD1																			CIT	AC016999.2	AC073071.1		LAMP1	AC017084.1	AC073264.6		MPHOSPH8
											ETF1		LRRC41									SBNO1																			RPLP0	AC017002.1	AC073072.6		UPF3A	AC017104.1	AC073284.4		GJB6
											ETFA		LRRC4B									CHTF8																			COX6A1	AC017002.2	AC073072.7		PARP2	AC017104.2	AC073310.4		CRYL1
											ETFDH		LRRC4C									SUGP1																			SRSF9	AC017002.4	AC073089.1		OSGEP	AC017104.4	AC073316.1		IL17D
											ETV1		LRRC7									TUBG1																			DYNLL1	AC017006.2	AC073091.2		APEX1	AC017104.6	AC073316.2		SAP18
											ETV3		LRRC8B									CWF19L2																			RNF10	AC017006.3	AC073094.4		TMEM55B	AC018359.1	AC073320.1		FTH1P7
											ETV4		LRRC8D									NDUFAB1																			MLEC	AC017019.1	AC073115.6		METTL17	AC018359.3	AC073321.4		WASF3
											ETV5		LRRN1									PGGT1B																			CAMKK2	AC017020.1	AC073115.7		RP11-84C10.4	AC018442.1	AC073325.1		GTF3A
											ETV6		LRRTM3									YKT6																			ANAPC5	AC017028.1	AC073127.1		NDRG2	AC018445.1	AC073325.2		MTIF3
											EWSR1		LSAMP									OTUD5																			RSRC2	AC017028.10	AC073130.1		HNRNPC	AC018450.1	AC073333.1		POMP
											EXD2		LSM12									BRD9																			HIP1R	AC017028.2	AC073130.3		SUPT16H	AC018462.2	AC073387.2		UBL3
											EXD3		LSM14B									POLR3D																			ARL6IP4	AC017028.3	AC073136.1		METTL3	AC018463.4	AC073409.1		HMGB1
											EXO1		LTBP3									TRAPPC9																			RP11-282O18.3	AC017028.4	AC073143.1		SALL2	AC018463.5	AC073416.1		HSPH1
											EXOC1		LTBP4									C17orf89																			CDK2AP1	AC017028.5	AC073150.6		AE000658.22	AC018495.3	AC073464.11		DCLK1
											EXOC3		LTN1									STAG3																			CCDC92	AC017028.6	AC073188.1		DAD1	AC018506.1	AC073464.6		UFM1
											EXOC4		LUC7L3									DROSHA																			ZNF664	AC017028.7	AC073215.1		OXA1L	AC018512.1	AC073464.7		LHFP
											EXOC5		LYN									FAM103A1																			SCARB1	AC017028.8	AC073218.1		PSMB5	AC018607.1	AC073465.1		RGCC
											EXOC6		LYPLA2									TADA3																			UBC	AC017028.9	AC073218.3		ACIN1	AC018618.1	AC073465.2		DGKZP1
											EXOC6B		LYST									CHD1																			RAN	AC017035.2	AC073255.1		BCL2L2	AC018628.1	AC073465.3		SERP2
											EXOC7		LZTS1									NRBP2																			ULK1	AC017048.1	AC073257.1		SLC22A17	AC018630.1	AC073508.1		TSC22D1
											EXOC8		LZTS3									MED12																			GJB6	AC017048.2	AC073264.10		RP11-66N24.4	AC018634.9	AC073528.1		TPT1
											EXOG		MACF1									CDX2																			CRYL1	AC017053.1	AC073264.6		AP1G2	AC018635.1	AC073551.1		RP11-290D2.6
											EXOSC10		MAGED1									RPL19																			IL17D	AC017060.1	AC073284.4		RP11-66N24.3	AC018643.4	AC073569.1		SUCLA2
											EXOSC2		MAGED2									SRF																			SAP18	AC017074.1	AC073310.4		JPH4	AC018685.1	AC073587.1		ITM2B
											EXOSC3		MAGEE1									HAP1																			FTH1P7	AC017074.2	AC073316.1		CPNE6	AC018685.2	AC073597.1		NDFIP2
											EXOSC4		MAGEL2									RPA3																			AMER2	AC017078.1	AC073316.2		DCAF11	AC018690.1	AC073621.2		MBNL2
											EXOSC5		MAGI1									MRPL24																			WASF3	AC017079.3	AC073320.1		PSME1	AC018693.5	AC073626.2		RAP2A
											EXOSC6		MAGI2									WHAMM																			GTF3A	AC017079.4	AC073325.1		PSME2	AC018693.6	AC073628.1		TM9SF2
											EXOSC7		MAGI3									MBTPS1																			MTIF3	AC017080.1	AC073325.2		REC8	AC018696.1	AC073636.1		ARGLU1
											EXOSC8		MAGT1									SPAG7																			POMP	AC017081.1	AC073333.1		NYNRIN	AC018696.2	AC073647.1		AL139385.1
											EXOSC9		MAK16									RCOR1																			UBL3	AC017081.2	AC073343.2		CBLN3	AC018696.3	AC073648.1		LAMP1
											EXT1		MALT1									UBE2S																			HMGB1	AC017083.1	AC073387.2		SDR39U1	AC018696.4	AC073842.19		PARP2
											EXTL2		MAML1									WTAP																			HSPH1	AC017083.2	AC073409.1		NFKBIA	AC018696.5	AC073850.6		APEX1
											EXTL3		MAML2									LIN9																			UFM1	AC017083.3	AC073416.1		TRAPPC6B	AC018696.6	AC073869.2		RNASE1
											EYA1		MAML3									IKZF2																			LHFP	AC017084.1	AC073464.6		PNN	AC018696.7	AC073900.4		NDRG2
											EZH2		MAMLD1									COX20																			RGCC	AC017101.10	AC073465.1		PRPF39	AC018712.2	AC073928.2		LINC00641
											EZR		MAN1A2									SNF8																			DGKZP1	AC017104.1	AC073465.2		FKBP3	AC018717.1	AC073934.6		HNRNPC
											F11		MAOA									HJURP																			SERP2	AC017104.2	AC073465.3		RPS29	AC018717.2	AC073940.1		DAD1
											F8		MAOB									CCDC115																			TSC22D1	AC017104.4	AC073508.1		RN7SL1	AC018731.3	AC073973.1		OXA1L
											FADD		MAP1A									PABPN1																			TPT1	AC017104.6	AC073528.1		RPL36AL	AC018737.3	AC073987.1		PSMB5
											FAF1		MAP1B									DNAJA4																			RP11-290D2.6	AC018359.1	AC073551.1		KLHDC2	AC018742.1	AC073987.2		AL132780.1
											FAF2		MAP2									FAF2																			ITM2B	AC018359.3	AC073569.1		TRIM9	AC018755.16	AC074011.2		BCL2L2
											FAHD1		MAP2K1									CHD7																			MZT1	AC018442.1	AC073587.1		C14orf166	AC018755.17	AC074019.1		SLC22A17
											FAHD2A		MAP2K2									PRR13																			SLAIN1	AC018445.1	AC073597.1		GPR137C	AC018767.1	AC074019.2		AP1G2
											FAM108B1		MAP2K4									DIAPH1																			EDNRB	AC018450.1	AC073626.2		ACTR10	AC018799.1	AC074035.1		JPH4
											FAM113A		MAP2K6									PEX14																			MBNL2	AC018462.2	AC073628.1		RTN1	AC018804.1	AC074051.1		CPNE6
											FAM114A2		MAP2K7									CENPI																			TM9SF2	AC018463.4	AC073636.1		RAB15	AC018804.3	AC074091.1		DCAF11
											FAM120A		MAP3K1									DHX16																			ARGLU1	AC018463.5	AC073647.1		MAX	AC018804.6	AC074121.4		PSME1
											FAM120B		MAP3K12									ILF2																			AL139385.1	AC018495.3	AC073648.1		VTI1B	AC018816.3	AC074129.1		PSME2
											FAM125B		MAP3K13									SPEN																			LAMP1	AC018506.1	AC073842.19		RDH11	AC018832.1	AC074264.1		GMPR2
											FAM126B		MAP3K2									VPS4A																			CDC16	AC018512.1	AC073850.6		ERH	AC018865.11	AC074290.1		FOXG1
											FAM134A		MAP3K3									RPL7																			UPF3A	AC018607.1	AC073900.4		SRSF5	AC018866.1	AC074323.1		NFKBIA
											FAM136A		MAP3K4									UQCRB																			APEX1	AC018618.1	AC073928.2		RPL7AP6	AC018867.1	AC074338.4		TRAPPC6B
											FAM13A		MAP3K5									TOMM22																			RNASE1	AC018628.1	AC073934.6		RBM25	AC018878.3	AC074338.5		PNN
											FAM155A		MAP3K7									MRPL52																			NDRG2	AC018630.1	AC073940.1		PNMA1	AC018880.1	AC074366.3		FKBP3
											FAM161A		MAP3K8									NUBP2																			HNRNPC	AC018634.9	AC073973.1		DLST	AC018880.2	AC074375.1		RPS29
											FAM162A		MAP4									NSMCE2																			DAD1	AC018635.1	AC073987.1		RPS6KL1	AC018890.6	AC074389.1		RN7SL1
											FAM172A		MAP4K1									MORF4L1																			OXA1L	AC018641.7	AC073987.2		NEK9	AC018892.3	AC074389.5		RPL36AL
											FAM173A		MAP4K3									MRPS14																			PSMB5	AC018643.4	AC074019.1		TMEM63C	AC018892.8	AC074389.6		KLHDC2
											FAM173B		MAP4K4									TOP1MT																			AL132780.1	AC018685.1	AC074019.2		AHSA1	AC018892.9	AC074389.7		ATL1
											FAM179B		MAP4K5									VPS45																			ACIN1	AC018685.2	AC074035.1		SNW1	AC019046.1	AC074391.2		TRIM9
											FAM184A		MAP7D1									KNTC1																			BCL2L2	AC018690.1	AC074051.1		NRXN3	AC019048.1	AC078785.1		C14orf166
											FAM187A		MAPK1									XRCC6																			SLC22A17	AC018693.5	AC074091.1		CALM1	AC019050.1	AC078794.1		CNIH1
											FAM188A		MAPK10									FAM72D																			AP1G2	AC018693.6	AC074121.4		TTC7B	AC019051.1	AC078816.1		GMFB
											FAM188B		MAPK14									PRELID1																			JPH4	AC018696.1	AC074129.1		NDUFB1	AC019055.1	AC078819.1		LGALS3
											FAM18B1		MAPK8									STRAP																			CPNE6	AC018696.2	AC074264.1		ITPK1	AC019064.1	AC078828.1		ACTR10
											FAM192A		MAPK8IP1									ORC1																			DCAF11	AC018696.3	AC074290.1		MOAP1	AC019070.1	AC078842.4		PSMA3
											FAM198B		MAPK8IP2									PEX12																			PSME1	AC018696.4	AC074323.1		DDX24	AC019080.1	AC078851.1		RTN1
											FAM200A		MAPK8IP3									KANSL1																			PSME2	AC018696.5	AC074338.4		IFI27L2	AC019084.7	AC078851.2		RAB15
											FAM200B		MAPKAP1									SEH1L																			GMPR2	AC018696.6	AC074338.5		C14orf132	AC019109.1	AC078852.2		ATP6V1D
											FAM206A		MAPKAPK2									MRPS24																			FOXG1	AC018696.7	AC074366.3		RPL3P4	AC019118.3	AC078855.1		VTI1B
											FAM210B		MAPKBP1									PSMA1																			COCH	AC018712.2	AC074375.1		RP11-688G15.3	AC019118.4	AC078864.1		RDH11
											FAM213A		MAPRE1									C16orf80																			RP11-829H16.3	AC018717.1	AC074389.1		EVL	AC019129.1	AC078864.2		ACTN1
											FAM21A		MAPRE2									INO80E																			CFL2	AC018717.2	AC074389.5		MEG3	AC019131.1	AC078881.1		ERH
											FAM21C		MAPT									MRPL51																			NFKBIA	AC018731.3	AC074389.6		RP11-123M6.2	AC019172.2	AC078889.1		SRSF5
											FAM26E		MARCH6									RAB6C																			PNN	AC018737.3	AC074389.7		DYNC1H1	AC019178.2	AC078899.3		RPL7AP6
											FAM32A		MARCH7									NDUFA13																			FKBP3	AC018742.1	AC074391.2		RP11-1017G21.4	AC019178.3	AC078899.4		SYNJ2BP-COX16
											FAM36A		MARK1									CPSF3L																			RPS29	AC018755.16	AC078785.1		HSP90AA1	AC019181.2	AC078899.5		PNMA1
											FAM40A		MARK2									SNAPC5																			RN7SL1	AC018755.17	AC078794.1		CDC42BPB	AC019181.3	AC078899.8		ALDH6A1
											FAM48A		MARK4									HIST2H4A																			RPL36AL	AC018766.6	AC078816.1		EIF5	AC019185.2	AC078917.1		DLST
											FAM54B		MAST1									HIST2H4B																			KLHDC2	AC018767.1	AC078819.1		MARK3	AC019185.3	AC078925.1		TMED10
											FAM65A		MAST3									DPH6																			TRIM9	AC018799.1	AC078828.1		CKB	AC019185.4	AC078942.1		ZDHHC22
											FAM73A		MAT2A									AGPS																			C14orf166	AC018804.1	AC078851.1		ZFYVE21	AC019186.1	AC078974.2		AHSA1
											FAM82B		MATR3									CCAR2																			CNIH1	AC018804.3	AC078851.2		C14orf2	AC019198.1	AC078988.1		SLIRP
											FAM84B		MAU2									MED22																			KTN1	AC018804.6	AC078852.1		RP11-982M15.2	AC019201.1	AC078993.1		CALM1
											FAM96A		MAZ									RPL36AL																			ACTR10	AC018816.3	AC078852.2		AKT1	AC019205.1	AC079080.1		TTC7B
											FAM96B		MBD1									TXN																			PSMA3	AC018832.1	AC078855.1		CEP170B	AC019205.2	AC079112.1		NDUFB1
											FAM98B		MBD3									CSNK1G1																			RTN1	AC018865.11	AC078864.1		BTBD6	AC019206.1	AC079117.1		CHGA
											FANCC		MBD5									NIPBL																			HIF1A	AC018866.1	AC078864.2		PACS2	AC019322.1	AC079117.2		ITPK1
											FANCD2		MBD6									C16orf59																			HSPA2	AC018867.1	AC078881.1		AL928654.1	AC019330.1	AC079117.3		MOAP1
											FANCF		MBNL2									ARIH1																			ATP6V1D	AC018878.3	AC078889.1		MTA1	AC019330.2	AC079140.1		DDX24
											FANCG		MBNL3									DEXI																			VTI1B	AC018880.1	AC078899.3		RP11-521B24.5	AC020550.7	AC079150.2		IFI27L2
											FANCI		MBTD1									LSG1																			RDH11	AC018880.2	AC078899.4		HERC2P2	AC020571.3	AC079150.3		C14orf132
											FANCM		MBTPS2									CHMP1B																			ZFP36L1	AC018890.6	AC078899.5		APBA2	AC020594.5	AC079154.1		RPL3P4
											FAR1		MCF2									GID8																			ACTN1	AC018892.3	AC078899.8		HMGN2P5	AC020595.1	AC079163.1		EVL
											FARP1		MCL1									TCP1																			ERH	AC018892.8	AC078917.1		KLF13	AC020606.1	AC079199.2		MEG3
											FARS2		MCM6									BPTF																			SRSF5	AC018892.9	AC078925.1		SCG5	AC020626.1	AC079235.1		RP11-123M6.2
											FARSA		MCMBP									DLST																			RPL7AP6	AC019046.1	AC078974.2		EMC4	AC020629.1	AC079248.1		DYNC1H1
											FAS		MDGA1									SNRNP27																			SYNJ2BP-COX16	AC019048.1	AC078988.1		NOP10	AC020636.1	AC079298.1		RP11-1017G21.4
											FASTK		MDGA2									SRSF10																			SIPA1L1	AC019050.1	AC078993.1		LPCAT4	AC020703.1	AC079305.5		HSP90AA1
											FASTKD1		MDM2									TIPRL																			PNMA1	AC019051.1	AC079080.1		GOLGA8A	AC020743.2	AC079305.8		CDC42BPB
											FASTKD2		MDM4									EXTL3																			ALDH6A1	AC019055.1	AC079112.1		GOLGA8B	AC020743.3	AC079325.5		EIF5
											FASTKD3		MDN1									SLMO2																			SYNDIG1L	AC019064.1	AC079117.1		SRP14	AC020743.4	AC079325.6		CKB
											FASTKD5		MECOM									SAMSN1																			NPC2	AC019070.1	AC079117.2		DISP2	AC020892.1	AC079340.1		ZFYVE21
											FAT1		MED1									PEX7																			DLST	AC019080.1	AC079117.3		OIP5-AS1	AC020895.1	AC079354.2		C14orf2
											FAT4		MED12									DDX42																			TMED10	AC019084.7	AC079140.1		TYRO3	AC020900.1	AC079354.6		INF2
											FAU		MED12L									HSPD1																			FOS	AC019109.1	AC079150.2		MAPKBP1	AC020900.2	AC079395.1		RP11-982M15.2
											FBN1		MED13									RPL12																			AHSA1	AC019118.3	AC079150.3		RP11-23P13.4	AC020910.1	AC079398.1		AKT1
											FBXL12		MED13L									LRWD1																			SLIRP	AC019118.4	AC079163.1		PLA2G4B	AC020915.2	AC079412.1		CEP170B
											FBXL15		MED14									COX6B1																			SNW1	AC019129.1	AC079199.2		VPS39	AC020934.1	AC079448.1		NUDT14
											FBXL18		MED15									COQ3																			CALM1	AC019131.1	AC079235.1		CCNDBP1	AC020952.1	AC079467.1		BTBD6
											FBXL19		MEF2A									SUPT20H																			NDUFB1	AC019172.2	AC079248.1		MAP1A	AC020956.3	AC079584.2		PACS2
											FBXL20		MEF2C									ISCU																			ITPK1	AC019178.2	AC079298.1		PPIP5K1	AC020983.5	AC079586.1		CRIP2
											FBXL3		MEF2D									RFWD3																			MOAP1	AC019178.3	AC079305.5		CKMT1B	AC021016.7	AC079603.1		HERC2P2
											FBXL5		MEGF10									FNBP4																			UBR7	AC019181.2	AC079305.8		PDIA3	AC021021.1	AC079610.1		NDN
											FBXL6		MEGF9									CTCF																			DDX24	AC019181.3	AC079325.5		MIR1282	AC021021.2	AC079612.1		APBA2
											FBXO11		MEIS1									EZH2																			IFI27	AC019185.2	AC079325.6		B2M	AC021052.1	AC079612.2		SCG5
											FBXO15		MEIS2									DCTN1																			IFI27L2	AC019185.3	AC079340.1		SHF	AC021078.1	AC079613.1		EMC7
											FBXO21		MEMO1									C16orf72																			C14orf132	AC019185.4	AC079354.2		GATM	AC021106.1	AC079630.2		EMC4
											FBXO22		MEN1									TSFM																			RPL3P4	AC019186.1	AC079354.6		AC012379.1	AC021205.1	AC079630.4		NOP10
											FBXO24		MEPCE									USPL1																			RP11-688G15.3	AC019198.1	AC079395.1		SCG3	AC021218.2	AC079753.1		LPCAT4
											FBXO30		MET									SUV39H1																			CYP46A1	AC019201.1	AC079398.1		TMOD2	AC021613.1	AC079753.4		SRP14
											FBXO38		METTL9									EPT1																			EVL	AC019205.1	AC079412.1		MYO5A	AC021654.1	AC079753.5		RMDN3
											FBXO43		MEX3A									C7orf26																			MEG3	AC019205.2	AC079448.1		RSL24D1	AC021660.1	AC079756.1		CHP1
											FBXO45		MFN2									THOC2																			RP11-123M6.2	AC019206.1	AC079467.1		DYX1C1-CCPG1	AC021749.1	AC079767.3		OIP5-AS1
											FBXO5		MGA									KPNA4																			DYNC1H1	AC019294.1	AC079584.2		SLTM	AC021760.1	AC079767.4		ITPKA
											FBXO7		MGAT1									TOMM20																			RP11-1017G21.4	AC019322.1	AC079586.1		RPS3AP6	AC021818.1	AC079772.1		TYRO3
											FBXO8		MGAT5									PDXK																			HSP90AA1	AC019330.1	AC079603.1		TPM1	AC021876.4	AC079776.1		VPS39
											FBXO9		MGEA5									PPCS																			CDC42BPB	AC019330.2	AC079610.1		RP11-244F12.2	AC021887.1	AC079776.3		CCNDBP1
											FBXW11		MIA3									ZBTB45																			EIF5	AC019349.5	AC079612.1		PPIB	AC022021.1	AC079776.4		MAP1A
											FBXW2		MICAL3									TCEA1																			CKB	AC020550.7	AC079612.2		OAZ2	AC022120.1	AC079779.7		CKMT1B
											FBXW8		MID1									E2F3																			ZFYVE21	AC020571.3	AC079613.1		RPL4	AC022142.1	AC079780.3		PDIA3
											FCF1		MIER1									SCAF11																			C14orf2	AC020594.5	AC079630.2		CORO2B	AC022153.1	AC079781.1		SERF2
											FCHSD2		MIER3									TUBA1B																			INF2	AC020595.1	AC079753.1		GLCE	AC022173.2	AC079799.2		MIR1282
											FDX1		MINK1									PELP1																			SIVA1	AC020606.1	AC079753.4		RPLP1	AC022182.1	AC079804.1		B2M
											FDX1L		MITF									ENY2																			RP11-982M15.2	AC020626.1	AC079753.5		RP11-673C5.1	AC022182.2	AC079804.2		GATM
											FDXACB1		MKL1									MRPS15																			AKT1	AC020629.1	AC079756.1		PKM	AC022201.4	AC079807.1		AC012379.1
											FDXR		MKL2									EIF3F																			BTBD6	AC020636.1	AC079767.3		PARP6	AC022201.5	AC079807.4		SCG3
											FEM1A		MKLN1									NCAPD2																			PACS2	AC020703.1	AC079767.4		NPTN	AC022210.1	AC079809.2		LYSMD2
											FEM1B		MKRN1									TBCE																			MTA1	AC020743.2	AC079772.1		SEMA7A	AC022210.2	AC079834.1		TMOD2
											FEM1C		MLLT1									ATG9A																			RP11-521B24.5	AC020743.3	AC079776.4		UBL7	AC022400.1	AC079834.2		MYO5A
											FEN1		MLLT10									SPANXA1																			CRIP2	AC020743.4	AC079779.7		LMAN1L	AC022431.3	AC079896.1		ARPP19
											FER		MLLT3									SPANXA2																			HERC2P2	AC020892.1	AC079780.3		CPLX3	AC022486.1	AC079949.1		RSL24D1
											FERMT2		MLLT4									HUWE1																			NDN	AC020895.1	AC079781.1		ULK3	AC022498.1	AC079987.2		DYX1C1-CCPG1
											FGD4		MLLT6									IPPK																			TJP1	AC020900.1	AC079781.5		FAM219B	AC022537.1	AC079988.3		RPS3AP6
											FGD6		MLXIP									NCOA2																			HMGN2P5	AC020900.2	AC079781.7		COX5A	AC022538.1	AC080002.1		RP11-244F12.2
											FGF10		MMP14									MRPL21																			SCG5	AC020910.1	AC079799.2		SCAMP5	AC022555.1	AC080008.1		PPIB
											FGF11		MMP16									DHX36																			EMC7	AC020915.2	AC079804.1		MAN2C1	AC022558.1	AC080032.1		OAZ2
											FGF14		MMS19									UQCC2																			EMC4	AC020934.1	AC079804.2		IMP3	AC022616.1	AC080037.1		RAB11A
											FGF9		MN1									RBM28																			NOP10	AC020952.1	AC079807.1		TSPAN3	AC022681.1	AC080080.1		MAP2K1
											FGFBP3		MNT									ATF4																			LPCAT4	AC020956.3	AC079807.3		DNAJA4	AC022716.1	AC080094.1		CTD-3185P2.1
											FGFR1OP		MOB1A									SF3B5																			SRP14	AC020983.5	AC079807.4		RP11-762H8.4	AC022816.2	AC080125.1		RPL4
											FHIT		MOB4									TMEM209																			OIP5-AS1	AC021016.7	AC079809.2		PSMA4	AC022819.2	AC083760.1		CORO2B
											FIBP		MON2									DGCR14																			ITPKA	AC021021.1	AC079834.1		MORF4L1	AC022819.3	AC083810.1		RPLP1
											FIG4		MORC2									SMARCC1																			VPS39	AC021021.2	AC079834.2		RASGRF1	AC022861.1	AC083811.1		LARP6
											FIGN		MORC3									GFI1																			CAPN3	AC021052.1	AC079896.1		IL16	AC022872.1	AC083822.2		RP11-673C5.1
											FIZ1		MORC4									ETAA1																			MAP1A	AC021078.1	AC079949.1		AP3B2	AC022909.1	AC083829.1		PKM
											FKBP14		MORF4L1									CRLS1																			PDIA3	AC021106.1	AC079987.2		RP11-326A19.5	AC023050.1	AC083855.5		PARP6
											FKBP15		MOSPD2									CDK13																			SERF2	AC021188.4	AC079988.3		FURIN	AC023115.2	AC083863.5		NPTN
											FKBP3		MPHOSPH10									C17orf53																			MIR1282	AC021205.1	AC080002.1		MAN2A2	AC023115.4	AC083864.3		C15orf59
											FKBP7		MPP1									FASTKD5																			CASC4	AC021218.2	AC080008.1		AC068831.15	AC023128.1	AC083867.4		STOML1
											FKBP8		MPPED2									HK2																			B2M	AC021613.1	AC080032.1		UNC45A	AC023128.2	AC083875.1		UBL7
											FKRP		MPRIP									INTS8																			GATM	AC021654.1	AC080037.1		SV2B	AC023137.2	AC083875.2		ULK3
											FLAD1		MRC1L1									SLC35B1																			AC012379.1	AC021660.1	AC080080.1		SNRNP25	AC023157.1	AC083899.1		FAM219B
											FLCN		MRC2									WBSCR16																			SCG3	AC021749.1	AC080094.1		HBA2	AC023158.1	AC083900.1		COX5A
											FLII		MRTO4									SUGT1																			TMOD2	AC021760.1	AC080125.1		LUC7L	AC023237.1	AC083906.1		SCAMP5
											FLRT2		MSANTD2									TGS1																			ARPP19	AC021818.1	AC083760.1		RGS11	AC023271.1	AC083906.2		MAN2C1
											FLRT3		MSH2									BRF1																			DYX1C1-CCPG1	AC021876.4	AC083810.1		ARHGDIG	AC023274.4	AC083908.1		IMP3
											FMNL2		MSI1									KCMF1																			RPS3AP6	AC021887.1	AC083811.1		PDIA2	AC023347.1	AC083939.1		RCN2
											FMR1		MSI2									IMMT																			RP11-244F12.2	AC022021.1	AC083822.2		MRPL28	AC023347.2	AC084010.1		TSPAN3
											FN1		MSL1									NUP43																			CA12	AC022120.1	AC083829.1		NME4	AC023385.1	AC084082.3		LINGO1
											FNDC3A		MSL3									SSRP1																			PPIB	AC022142.1	AC083855.5		RAB11FIP3	AC023449.2	AC084121.14		DNAJA4
											FNDC3B		MSN									EIF5AL1																			OAZ2	AC022153.1	AC083863.5		CAPN15	AC023469.1	AC084121.17		RP11-762H8.4
											FNTA		MTA1									PDE1B																			RAB11A	AC022154.7	AC083864.3		LA16c-366D1.3	AC023469.2	AC084125.1		PSMA4
											FOPNL		MTA2									DUT																			RPL4	AC022173.2	AC083867.4		RAB40C	AC023481.1	AC084125.2		MORF4L1
											FOXA3		MTF1									HIST2H2AB																			CORO2B	AC022182.1	AC083875.1		C16orf13	AC023513.1	AC084125.3		RASGRF1
											FOXB1		MTF2									RPP30																			RPLP1	AC022182.2	AC083875.2		RHOT2	AC023590.1	AC084149.1		ARNT2
											FOXJ2		MTM1									SMG8																			LARP6	AC022182.3	AC083899.1		RHBDL1	AC023593.1	AC084149.2		AP3B2
											FOXJ3		MTMR1									FANCA																			RP11-673C5.1	AC022201.4	AC083900.1		STUB1	AC023632.1	AC084193.1		BTBD1
											FOXM1		MTMR12									MFN2																			PKM	AC022201.5	AC083906.1		FBXL16	AC023669.1	AC084209.1		SH3GL3
											FOXN2		MTMR3									WIPI2																			PARP6	AC022210.1	AC083906.2		METRN	AC023798.1	AC084262.1		MFGE8
											FOXN3		MTMR4									RAD54B																			NPTN	AC022210.2	AC083908.1		GNG13	AC023818.1	AC084262.2		RP11-326A19.5
											FOXO3		MTOR									RNF8																			C15orf59	AC022400.1	AC083939.1		TSR3	AC023824.1	AC084262.3		IDH2
											FOXP2		MTPAP									SYVN1																			UBL7	AC022431.3	AC084010.1		GNPTG	AC023992.1	AC084290.2		CIB1
											FOXRED1		MTSS1									PTCD3																			ULK3	AC022486.1	AC084082.3		CLCN7	AC024028.1	AC084357.1		AC068831.15
											FRA10AC1		MTSS1L									ERH																			FAM219B	AC022498.1	AC084121.14		LA16c-390E6.5	AC024067.1	AC084368.1		SV2B
											FRAS1		MTUS2									FH																			COX5A	AC022537.1	AC084125.1		TELO2	AC024082.1	AC084859.1		TM2D3
											FREM2		MUC5B									NUP54																			SCAMP5	AC022538.1	AC084125.2		MAPK8IP3	AC024082.3	AC084872.1		SNRNP25
											FRG1		MYB									GRB2																			MAN2C1	AC022555.1	AC084125.3		NME3	AC024082.4	AC084882.1		HBA2
											FRMD6		MYBL1									SNAPC2																			IMP3	AC022558.1	AC084193.1		MRPS34	AC024084.1	AC087069.1		LUC7L
											FRS2		MYBPC1									PEX3																			RCN2	AC022616.1	AC084209.1		SPSB3	AC024132.1	AC087073.1		RGS11
											FRS3		MYC									CDC40																			TSPAN3	AC022681.1	AC084262.1		HAGH	AC024149.1	AC087163.3		ARHGDIG
											FRYL		MYCBP2									GLTSCR2																			ACSBG1	AC022716.1	AC084262.2		NDUFB10	AC024158.1	AC087203.1		PDIA2
											FST		MYH10									MRPS18C																			DNAJA4	AC022816.2	AC084262.3		RPS2	AC024162.2	AC087237.1		MRPL28
											FTL		MYH11									C15orf41																			RP11-762H8.4	AC022819.2	AC084290.2		SYNGR3	AC024198.1	AC087239.1		RAB11FIP3
											FTO		MYH14									TFB2M																			CRABP1	AC022819.3	AC084357.1		SLC9A3R2	AC024257.1	AC087269.2		RAB40C
											FTSJ1		MYH9									DCTN4																			MORF4L1	AC022861.1	AC084368.1		TSC2	AC024475.1	AC087430.1		C16orf13
											FTSJ2		MYLK									ACBD4																			ARNT2	AC022872.1	AC084859.1		PKD1	AC024560.2	AC087433.1		RHOT2
											FTSJ3		MYO16									TRAPPC8																			BTBD1	AC022909.1	AC084872.1		RP11-304L19.1	AC024568.1	AC087477.1		STUB1
											FTSJD1		MYO18A									COMMD5																			MFGE8	AC023050.1	AC084882.1		RP11-304L19.4	AC024569.1	AC087499.10		FBXL16
											FTSJD2		MYO5A									ERLIN2																			RP11-326A19.5	AC023115.2	AC087069.1		RAB26	AC024590.1	AC087499.4		METRN
											FUBP1		MYO9A									CPSF4																			RP11-617F23.1	AC023115.4	AC087073.1		TRAF7	AC024592.9	AC087499.5		RP11-161M6.2
											FUBP3		MYO9B									GFM2																			IDH2	AC023128.1	AC087163.3		CASKIN1	AC024610.1	AC087499.7		BAIAP3
											FUK		MYOCD									SCAF1																			CIB1	AC023128.2	AC087203.1		BRICD5	AC024619.2	AC087499.8		TSR3
											FUNDC2		MYRF									STOML2																			MAN2A2	AC023137.2	AC087237.1		E4F1	AC024704.2	AC087499.9		GNPTG
											FUS		MYT1									NCAPG																			AC068831.15	AC023157.1	AC087239.1		RNPS1	AC024896.1	AC087650.1		LA16c-390E6.5
											FUT10		MYT1L									POU2F1																			RGMA	AC023158.1	AC087269.2		ABCA3	AC024908.1	AC087738.1		MAPK8IP3
											FUT8		N4BP2L1									SIK2																			SNRNP25	AC023237.1	AC087430.1		SRRM2	AC024937.2	AC087897.1		NME3
											FUZ		NAA15									NOP9																			HBA2	AC023271.1	AC087433.1		TCEB2	AC024937.4	AC090015.1		MRPS34
											FXN		NAA25									CLEC18C																			HBA1	AC023274.4	AC087477.1		FLYWCH1	AC024996.1	AC090018.1		HAGH
											FXR1		NAA30									HAUS2																			LUC7L	AC023347.1	AC087499.10		HCFC1R1	AC025016.1	AC090051.1		NDUFB10
											FZD1		NAA35									ZFP36L1																			ARHGDIG	AC023347.2	AC087499.4		CDIP1	AC025165.1	AC090079.1		RPS2
											FZD2		NABP2									H2AFB2																			MRPL28	AC023385.1	AC087499.5		MGRN1	AC025166.1	AC090099.1		SYNGR3
											FZD3		NACA									H2AFB3																			NME4	AC023449.2	AC087499.7		NUDT16L1	AC025171.1	AC090103.1		SLC9A3R2
											FZD7		NACC1									SSBP4																			RAB11FIP3	AC023469.1	AC087499.8		ROGDI	AC025175.1	AC090133.1		PKD1
											G2E3		NAF1									USP14																			C16orf13	AC023469.2	AC087499.9		GLYR1	AC025278.1	AC090150.1		RAB26
											G3BP1		NAMPT									NELFCD																			RHOT2	AC023481.1	AC087650.1		AC020663.1	AC025280.1	AC090206.1		CASKIN1
											G3BP2		NAP1L1									CNTROB																			STUB1	AC023513.1	AC087738.1		USP7	AC025284.1	AC090283.3		RNPS1
											G6PC3		NAP1L4									GTF2E1																			FBXL16	AC023590.1	AC087793.1		RP11-958N24.1	AC025287.1	AC090286.4		ABCA3
											G6PD		NASP									CHAMP1																			METRN	AC023593.1	AC087897.1		NPIPA1	AC025300.1	AC090324.1		SRRM2
											GAB1		NAV1									PFDN2																			HAGHL	AC023632.1	AC090015.1		NPIPA5	AC025426.1	AC090340.1		TCEB2
											GABARAP		NAV2									TPT1																			RP11-161M6.2	AC023669.1	AC090018.1		C16orf45	AC025442.3	AC090349.1		HCFC1R1
											GABARAPL1		NAV3									EXTL1																			SOX8	AC023798.1	AC090051.1		PKD1P1	AC025458.1	AC090420.1		HMOX2
											GABPA		NBEA									POLR2G																			TSR3	AC023818.1	AC090079.1		AC138969.4	AC025470.1	AC090427.1		CDIP1
											GABPB1		NBEAL2									SMC5																			GNPTG	AC023824.1	AC090099.1		RP11-1212A22.4	AC025594.1	AC090453.1		ROGDI
											GADD45GIP1		NCAM1									AMD1																			LA16c-390E6.5	AC023992.1	AC090103.1		ARL6IP1	AC025674.1	AC090505.1		GLYR1
											GAL3ST3		NCAPG2									BORA																			MAPK8IP3	AC024028.1	AC090133.1		GPRC5B	AC025750.5	AC090505.4		AC020663.1
											GALNT4		NCBP1									EEFSEC																			NME3	AC024067.1	AC090150.1		ZP2	AC025750.7	AC090505.5		RBFOX1
											GALNT7		NCDN									CLPX																			MRPS34	AC024082.1	AC090206.1		CRYM	AC025811.3	AC090505.6		DEXI
											GALR2		NCKAP1									KIAA1033																			HAGH	AC024082.3	AC090283.3		UQCRC2	AC025918.2	AC090519.1		AC040173.1
											GAN		NCKAP1L									GFM1																			NDUFB10	AC024082.4	AC090286.4		RP11-141O15.1	AC026150.1	AC090519.2		NOMO1
											GANAB		NCL									EIF3J																			RPS2	AC024084.1	AC090324.1		GGA2	AC026150.2	AC090519.3		C16orf45
											GANC		NCLN									KPNA2																			SYNGR3	AC024132.1	AC090340.1		NDUFAB1	AC026150.6	AC090519.4		KIAA0430
											GAPDH		NCOA1									MTO1																			SLC9A3R2	AC024149.1	AC090349.1		TNRC6A	AC026150.8	AC090519.5		ARL6IP1
											GAR1		NCOA2									NFATC2IP																			RAB26	AC024158.1	AC090420.1		SBK1	AC026167.1	AC090519.6		CTA-363E6.7
											GARS		NCOA3									SNRNP35																			CASKIN1	AC024162.2	AC090427.1		NUPR1	AC026185.1	AC090519.7		GDE1
											GART		NCOA5									CT45A2																			SRRM2	AC024198.1	AC090453.1		ATXN2L	AC026188.1	AC090559.1		GPRC5B
											GAS1		NCOA6									ISCA1																			TCEB2	AC024257.1	AC090505.1		RP11-24N18.1	AC026202.3	AC090559.2		CRYM
											GAS2L1		NCOR1									NMNAT1																			HCFC1R1	AC024475.1	AC090505.4		TUFM	AC026202.5	AC090571.1		METTL9
											GATA2		NCOR2									SURF1																			HMOX2	AC024560.2	AC090505.5		SH2B1	AC026241.1	AC090573.1		UQCRC2
											GATAD1		NCSTN									TRMT1																			CDIP1	AC024568.1	AC090505.6		MAZ	AC026318.1	AC090574.1		NDUFAB1
											GATAD2B		NDC1									FCGR1A																			ROGDI	AC024569.1	AC090519.1		AC009133.15	AC026320.1	AC090602.2		PRKCB
											GATC		NDEL1									ZC3H13																			GLYR1	AC024580.1	AC090519.2		PRRT2	AC026357.1	AC090617.1		CACNG3
											GBA		NDFIP1									CHCHD1																			AC020663.1	AC024590.1	AC090519.3		CDIPT	AC026366.1	AC090625.1		LCMT1
											GBA2		NDST1									XYLT2																			RBFOX1	AC024592.9	AC090519.4		SEZ6L2	AC026369.1	AC090644.1		ATXN2L
											GBAS		NEBL									UTP14A																			RP11-77H9.5	AC024610.1	AC090519.5		ASPHD1	AC026461.1	AC090660.1		RP11-24N18.1
											GBE1		NEDD1									ZWINT																			DEXI	AC024619.2	AC090519.6		TMEM219	AC026471.6	AC090666.1		TUFM
											GBF1		NEDD4L									LRPPRC																			AC040173.1	AC024704.2	AC090519.7		TAOK2	AC026495.1	AC090673.1		MAZ
											GBX2		NEGR1									PSMD11																			NTAN1	AC024896.1	AC090559.1		ALDOA	AC026512.1	AC090673.2		AC009133.15
											GCFC1		NELL2									TTK																			C16orf45	AC024908.1	AC090559.2		PPP4C	AC026700.1	AC090696.2		PRRT2
											GCFC2		NEO1									ISCA2																			ARL6IP1	AC024937.2	AC090571.1		YPEL3	AC026703.2	AC090720.1		CDIPT
											GDAP1		NEURL4									SYS1																			CTA-363E6.7	AC024937.4	AC090573.1		MAPK3	AC026781.1	AC090825.2		SEZ6L2
											GDF11		NEUROD2									STAC2																			GDE1	AC024937.6	AC090574.1		CD2BP2	AC026797.1	AC090841.1		ASPHD1
											GDI1		NF1									MIS18BP1																			GPRC5B	AC024996.1	AC090602.2		TBC1D10B	AC026877.1	AC090952.5		TMEM219
											GDI2		NF2									RABIF																			CRYM	AC025016.1	AC090616.2		PRR14	AC026904.1	AC090954.1		ALDOA
											GEMIN5		NFASC									KIF15																			METTL9	AC025165.1	AC090617.1		FBRS	AC026954.6	AC090954.5		YPEL3
											GEMIN7		NFAT5									SDHAF1																			UQCRC2	AC025166.1	AC090625.1		RNF40	AC026956.1	AC090955.5		MAPK3
											GEMIN8		NFATC1									TMEM147																			NDUFAB1	AC025171.1	AC090644.1		STX1B	AC026992.1	AC090957.2		CORO1A
											GEN1		NFATC2									CHD5																			PRKCB	AC025175.1	AC090660.1		KAT8	AC027119.1	AC090958.5		CD2BP2
											GET4		NFATC3									PSMG4																			CACNG3	AC025278.1	AC090666.1		FUS	AC027124.2	AC090960.1		TBC1D10B
											GFM1		NFE2L1									RAD23B																			XPO6	AC025280.1	AC090673.1		RP11-388M20.6	AC027124.3	AC091038.1		FBXL19
											GFM2		NFIA									CYP11A1																			NUPR1	AC025284.1	AC090673.2		C16orf58	AC027228.1	AC091042.1		STX1B
											GFRA1		NFIB									MTHFD2																			ATXN2L	AC025287.1	AC090696.2		CBLN1	AC027238.1	AC091043.1		FUS
											GGA1		NFIX									DCP2																			RP11-24N18.1	AC025300.1	AC090720.1		RP11-491F9.1	AC027281.1	AC091069.1		GPT2
											GGA2		NFKB1									GBF1																			TUFM	AC025426.1	AC090825.2		HNRNPA1P48	AC027288.1	AC091096.1		DNAJA2
											GGA3		NFKB2									PCYT1A																			MAZ	AC025442.3	AC090841.1		AC007347.1	AC027288.2	AC091132.2		HNRNPA1P48
											GGCX		NFKBIA									PLK4																			PRRT2	AC025458.1	AC090952.5		GNAO1	AC027307.1	AC091150.1		AC007347.1
											GGN		NFKBIB									TAF10																			CDIPT	AC025470.1	AC090954.1		MT3	AC027307.2	AC091167.1		GNAO1
											GGNBP2		NFKBIZ									CBWD6																			SEZ6L2	AC025594.1	AC090954.5		MT2A	AC027309.1	AC091199.1		AMFR
											GGPS1		NFRKB									SKA3																			ASPHD1	AC025674.1	AC090955.5		HERPUD1	AC027319.1	AC091304.1		NUDT21
											GHITM		NFYC									IL16																			TMEM219	AC025750.5	AC090957.2		FAM192A	AC027319.2	AC091320.1		BBS2
											GIGYF1		NGEF									MED19																			ALDOA	AC025750.7	AC090958.5		COQ9	AC027320.1	AC091320.2		MT3
											GIGYF2		NHS									RPGRIP1																			YPEL3	AC025811.3	AC090960.1		NDRG4	AC027348.1	AC091321.1		MT2A
											GIN1		NIN									DIDO1																			MAPK3	AC025918.2	AC091038.1		GOT2	AC027612.1	AC091487.1		MT1E
											GINS1		NIPBL									SRP54																			CD2BP2	AC026150.1	AC091042.1		RP11-51O6.1	AC027612.2	AC091492.2		MT1M
											GINS3		NISCH									CHAF1B																			STX1B	AC026150.2	AC091043.1		DYNC1LI2	AC027612.3	AC091493.1		MT1F
											GIT1		NKAP									COQ4																			FUS	AC026150.6	AC091069.1		RP11-63M22.2	AC027612.4	AC091493.2		MT1G
											GIT2		NKD1									C6orf57																			GPT2	AC026150.8	AC091096.1		FAM96B	AC027806.1	AC091517.1		MT1X
											GJA1		NKRF									PI4KA																			DNAJA2	AC026167.1	AC091132.2		CES4A	AC027807.1	AC091559.1		RP11-343H19.2
											GJC1		NKTR									PPP1R35																			HNRNPA1P48	AC026185.1	AC091150.1		HSF4	AC027811.1	AC091565.1		HERPUD1
											GJD3		NKX2-1									AMHR2																			AC007347.1	AC026188.1	AC091167.1		KIAA0895L	AC032027.1	AC091643.1		FAM192A
											GLA		NKX2-3									PSME3																			GNAO1	AC026202.3	AC091199.1		E2F4	AC034110.1	AC091654.7		ARL2BP
											GLB1L		NKX2-5									VEZT																			AMFR	AC026202.5	AC091304.1		ATP6V0D1	AC034154.1	AC091697.1		PLLP
											GLDC		NLGN1									PRCC																			NUDT21	AC026241.1	AC091320.1		FAM65A	AC034187.1	AC091705.1		CX3CL1
											GLG1		NLGN2									NRF1																			BBS2	AC026318.1	AC091320.2		CTD-2012K14.3	AC034187.2	AC091705.2		COQ9
											GLI1		NLGN3									SEC63																			MT3	AC026320.1	AC091321.1		ACD	AC034187.3	AC091736.1		KATNB1
											GLI3		NLGN4X									ZBED2																			MT2A	AC026357.1	AC091487.1		PARD6A	AC034187.4	AC091738.2		NDRG4
											GLI4		NLK									RPL29																			MT1E	AC026366.1	AC091492.2		C16orf86	AC034187.5	AC091770.3		GOT2
											GLIS3		NMNAT2									ZAR1L																			MT1M	AC026369.1	AC091493.1		GFOD2	AC034198.7	AC091801.1		CMTM4
											GLMN		NMT1									PAICS																			MT1F	AC026461.1	AC091493.2		CENPT	AC034205.1	AC091813.2		DYNC1LI2
											GLO1		NNT									SMG7																			MT1G	AC026471.6	AC091517.1		NUTF2	AC034228.2	AC091814.3		RP11-63M22.2
											GLOD4		NODAL									PRPF3																			MT1X	AC026495.1	AC091559.1		EDC4	AC034228.3	AC091866.1		FAM96B
											GLT8D1		NOL4									UFD1L																			RP11-343H19.2	AC026512.1	AC091565.1		LCAT	AC034228.4	AC091948.1		HSF4
											GLTSCR1		NOL6									WDR62																			HERPUD1	AC026700.1	AC091633.2		VPS4A	AC034229.1	AC091962.3		TPPP3
											GLTSCR2		NONO									CPSF6																			FAM192A	AC026703.2	AC091643.1		RP11-311C24.1	AC034236.1	AC092013.1		ATP6V0D1
											GLUD1		NOP2									SMARCE1																			ARL2BP	AC026740.1	AC091654.7		AARS	AC034236.2	AC092017.1		FAM65A
											GLUL		NOS1									TIGD3																			PLLP	AC026781.1	AC091697.1		COG4	AC034243.1	AC092022.1		PARD6A
											GLYCTK		NOTCH1									NSA2																			CX3CL1	AC026797.1	AC091705.1		MTSS1L	AC036178.1	AC092038.1		NUTF2
											GMEB1		NOTCH2									BICD2																			COQ9	AC026877.1	AC091705.2		CALB2	AC037199.1	AC092038.2		VPS4A
											GMEB2		NOTCH3									EMC3																			KATNB1	AC026904.1	AC091736.1		IST1	AC037445.1	AC092048.1		CYB5B
											GMFB		NOVA1									ZMYND8																			NDRG4	AC026954.6	AC091738.2		DHX38	AC040162.1	AC092066.6		RP11-311C24.1
											GMNN		NOVA2									CMTR1																			GOT2	AC026956.1	AC091770.3		PSMD7	AC040163.1	AC092069.1		AARS
											GMPR2		NPAS1									PRKRIR																			RP11-51O6.1	AC026992.1	AC091801.1		AC009120.6	AC046130.1	AC092071.1		MTSS1L
											GNA13		NPAS2									TIMM13																			CMTM4	AC027119.1	AC091813.2		BCAR1	AC046143.1	AC092104.1		IST1
											GNAI1		NPAS3									MRPL20																			DYNC1LI2	AC027124.2	AC091814.3		GABARAPL2	AC046143.2	AC092104.2		PSMD7
											GNAI2		NPAS4									SMC6																			RP11-63M22.2	AC027124.3	AC091866.1		TERF2IP	AC046143.3	AC092104.3		AC009120.6
											GNAI3		NPAT									DYNC1LI1																			FAM96B	AC027228.1	AC091948.1		VAT1L	AC048346.1	AC092104.4		GABARAPL2
											GNAQ		NPEPPS									ZFC3H1																			TPPP3	AC027238.1	AC091962.3		MBTPS1	AC051642.1	AC092104.5		KARS
											GNB1		NPLOC4									C15orf39																			ATP6V0D1	AC027281.1	AC092017.1		KIAA0513	AC051649.1	AC092106.1		TERF2IP
											GNB2		NPM1									ZSWIM8																			FAM65A	AC027288.1	AC092022.1		COX4I1	AC051649.12	AC092106.2		CMIP
											GNB2L1		NPTN									HAUS4																			NUTF2	AC027288.2	AC092038.1		FBXO31	AC053503.11	AC092111.1		NECAB2
											GNB4		NR0B1									TRAPPC4																			VPS4A	AC027307.1	AC092038.2		MAP1LC3B	AC053503.2	AC092117.1		KIAA0513
											GNG11		NR1H3									PCM1																			RP11-311C24.1	AC027307.2	AC092048.1		SLC7A5	AC053503.4	AC092122.1		COX4I1
											GNG12		NR2C2									PPIP5K2																			NOB1	AC027309.1	AC092066.6		MVD	AC053503.6	AC092122.2		MAP1LC3B
											GNG13		NR2E1									GCSH																			AARS	AC027319.1	AC092069.1		CBFA2T3	AC053516.1	AC092155.1		JPH3
											GNG2		NR2F1									DHX38																			MTSS1L	AC027319.2	AC092071.1		CDH15	AC055723.1	AC092159.3		SLC7A5
											GNL1		NR2F2									CCDC47																			IST1	AC027320.1	AC092104.1		SLC22A31	AC055736.1	AC092162.1		RPL13
											GNL3L		NR3C1									DDX39A																			PSMD7	AC027348.1	AC092104.2		SPG7	AC055813.1	AC092162.2		CHMP1A
											GNN		NR4A2									TAF15																			AC009120.6	AC027612.1	AC092104.3		RPL13	AC055873.1	AC092168.3		VPS9D1
											GNPAT		NR4A3									NUP107																			GLG1	AC027612.2	AC092104.4		CHMP1A	AC055876.2	AC092168.4		TCF25
											GNPTG		NR5A1									HNRNPC																			GABARAPL2	AC027612.3	AC092104.5		VPS9D1	AC060226.1	AC092170.1		DEF8
											GOLGA1		NR6A1									C1orf86																			KARS	AC027612.4	AC092106.1		ZNF276	AC060834.2	AC092174.1		DBNDD1
											GOLGA3		NRBP1									EFTUD1																			TERF2IP	AC027806.1	AC092106.2		TCF25	AC060834.3	AC092192.1		GLOD4
											GOLGA4		NRCAM									SKA1																			VAT1L	AC027807.1	AC092111.1		DEF8	AC060835.1	AC092265.1		ABR
											GOLGB1		NRD1									BUB1B																			NECAB2	AC027811.1	AC092117.1		DBNDD1	AC061975.1	AC092287.1		YWHAE
											GOLPH3		NRF1									FAM210A																			MBTPS1	AC032027.1	AC092122.1		YWHAE	AC061975.10	AC092289.1		PITPNA
											GOLPH3L		NRG1									SRPRB																			COX4I1	AC034110.1	AC092122.2		PITPNA	AC061975.2	AC092291.1		PRPF8
											GOLT1B		NRG2									RAD1																			MAP1LC3B	AC034154.1	AC092155.1		PRPF8	AC061975.3	AC092291.2		SERPINF1
											GON4L		NRIP1									KIAA1429																			SLC7A5	AC034187.1	AC092159.3		DPH1	AC061975.4	AC092296.1		RP11-667K14.4
											GORAB		NRK									INTS4																			RPL13	AC034187.2	AC092162.1		RP11-667K14.4	AC061975.5	AC092316.1		SGSM2
											GORASP2		NRP1									CRNKL1																			CHMP1A	AC034187.3	AC092162.2		SGSM2	AC061975.6	AC092316.2		PAFAH1B1
											GOSR1		NRP2									FANCC																			TCF25	AC034187.4	AC092168.3		PAFAH1B1	AC061975.7	AC092329.1		RP11-74E22.5
											GOSR2		NRXN1									NDUFAF7																			GLOD4	AC034187.5	AC092168.4		RP11-74E22.5	AC061975.9	AC092332.1		RAP1GAP2
											GOT2		NRXN2									KIAA1199																			ABR	AC034198.7	AC092170.1		CLUH	AC061992.2	AC092364.4		CAMKK1
											GPAA1		NRXN3									POTEH																			YWHAE	AC034205.1	AC092174.1		RAP1GAP2	AC062016.1	AC092377.1		ARRB2
											GPAM		NSD1									MALSU1																			PITPNA	AC034228.2	AC092192.1		CAMKK1	AC062016.2	AC092380.1		PSMB6
											GPANK1		NSDHL									EEF1G																			PRPF8	AC034228.3	AC092265.1		ATP2A3	AC062016.3	AC092384.1		MINK1
											GPATCH1		NTN1									COQ5																			RP11-667K14.4	AC034228.4	AC092287.1		RP11-810M2.2	AC062017.1	AC092415.1		SLC25A11
											GPATCH2		NTN4									MDN1																			SGSM2	AC034229.1	AC092289.1		PELP1	AC062020.1	AC092421.1		RNF167
											GPATCH3		NTNG1									MRPL11																			PAFAH1B1	AC034236.1	AC092291.1		ARRB2	AC062020.2	AC092431.3		PFN1
											GPATCH4		NTNG2									KRTAP10-9																			RP11-74E22.5	AC034236.2	AC092291.2		PSMB6	AC062021.1	AC092463.1		CAMTA2
											GPATCH8		NTRK2									PPP1R10																			CAMKK1	AC034243.1	AC092296.1		MINK1	AC062022.1	AC092484.1		RP5-1050D4.3
											GPBP1L1		NTRK3									TRIAP1																			RP11-810M2.2	AC036178.1	AC092316.1		SLC25A11	AC062028.1	AC092566.1		KIF1C
											GPC4		NUCKS1									CEP192																			PSMB6	AC037199.1	AC092316.2		RNF167	AC062029.1	AC092568.1		RABEP1
											GPC6		NUDT21									MRPS7																			MINK1	AC037445.1	AC092329.1		PFN1	AC062031.1	AC092569.2		C1QBP
											GPCPD1		NUFIP2									UBA2																			SLC25A11	AC040162.1	AC092332.1		CAMTA2	AC062032.1	AC092570.1		NLRP1
											GPKOW		NUMA1									IWS1																			RNF167	AC040163.1	AC092364.4		RP5-1050D4.3	AC063932.1	AC092570.2		DLG4
											GPM6A		NUMBL									PEX10																			PFN1	AC046130.1	AC092377.1		RP5-1050D4.2	AC063944.1	AC092570.3		ACADVL
											GPN1		NUP153									MRPL10																			CAMTA2	AC046143.1	AC092380.1		C1QBP	AC063976.1	AC092570.4		CTDNEP1
											GPN2		NUP155									RPP14																			RP5-1050D4.3	AC046143.2	AC092384.1		DLG4	AC063976.2	AC092573.2		EIF5A
											GPR107		NUP188									CCDC58																			KIF1C	AC048346.1	AC092415.1		ACADVL	AC063976.3	AC092576.1		NLGN2
											GPR108		NUP205									RNF214																			RABEP1	AC051642.1	AC092421.1		CTDNEP1	AC063976.7	AC092578.1		ZBTB4
											GPR137		NUP214																												C1QBP	AC051649.1	AC092431.3		EIF5A	AC063979.1	AC092580.1		POLR2A
											GPR137C		NUP62																												DLG4	AC051649.12	AC092463.1		NLGN2	AC064834.1	AC092580.2		TNFSF12
											GPR155		NUP85																												ACADVL	AC053503.11	AC092484.1		ZBTB4	AC064834.2	AC092580.3		SENP3
											GPR172A		NUP98																												CTDNEP1	AC053503.2	AC092566.1		POLR2A	AC064834.3	AC092580.4		EIF4A1
											GPR19		NUPL1																												EIF5A	AC053503.4	AC092568.1		TNFSF12	AC064836.3	AC092601.1		SENP3-EIF4A1
											GPR63		NUS1																												NLGN2	AC053503.6	AC092569.2		SENP3	AC064837.1	AC092610.12		FXR2
											GPR84		NXF1																												ZBTB4	AC053516.1	AC092570.1		EIF4A1	AC064850.4	AC092614.2		SAT2
											GPR89A		NXN																												POLR2A	AC055723.1	AC092570.2		SENP3-EIF4A1	AC064852.4	AC092625.1		ATP1B2
											GPS2		NYAP1																												TNFSF12	AC055736.1	AC092570.3		FXR2	AC064853.2	AC092628.3		EFNB3
											GPSM3		OCRL																												SENP3	AC055764.1	AC092570.4		SAT2	AC064853.3	AC092634.1		CHD3
											GPX8		ODF1																												EIF4A1	AC055813.1	AC092573.2		ATP1B2	AC064865.1	AC092634.2		TRAPPC1
											GRAMD1C		ODF2																												SENP3-EIF4A1	AC055873.1	AC092574.2		KCNAB3	AC064871.3	AC092635.1		RPL26
											GRB2		OFD1																												FXR2	AC055876.2	AC092576.1		TRAPPC1	AC064874.1	AC092638.1		NDEL1
											GRIA2		OGDH																												SAT2	AC060226.1	AC092578.1		PER1	AC064875.2	AC092638.2		MYH10
											GRIA4		OGT																												ATP1B2	AC060834.2	AC092580.1		RPL26	AC066612.1	AC092642.1		GAS7
											GRIN1		OLFM1																												EFNB3	AC060834.3	AC092580.2		GAS7	AC066692.3	AC092646.1		MAP2K4
											GRIN2D		OMG																												CHD3	AC060835.1	AC092580.3		ARHGAP44	AC067718.1	AC092646.2		ARHGAP44
											GRK5		OPA1																												TRAPPC1	AC061961.2	AC092580.4		RP11-597M12.1	AC067735.1	AC092646.3		PMP22
											GRM8		OPHN1																												RPL26	AC061975.1	AC092601.1		TTC19	AC067742.1	AC092652.1		TTC19
											GRN		OPN1LW																												GAS7	AC061975.10	AC092610.12		UBB	AC067751.1	AC092657.2		UBB
											GRPEL2		OSBP																												PMP22	AC061975.2	AC092625.1		RP11-138I1.4	AC067805.1	AC092660.1		RP11-138I1.4
											GRSF1		OSBP2																												UBB	AC061975.3	AC092628.3		MPRIP	AC067940.1	AC092664.1		MPRIP
											GRWD1		OSBPL11																												RP11-138I1.4	AC061975.4	AC092634.1		FLCN	AC067945.2	AC092669.3		COPS3
											GSG2		OSBPL1A																												MPRIP	AC061975.5	AC092634.2		COPS3	AC067945.3	AC092675.1		RPL13P12
											GSK3A		OSBPL6																												FLCN	AC061975.6	AC092635.1		RPL13P12	AC067945.4	AC092675.3		RASD1
											GSK3B		OSBPL9																												COPS3	AC061975.7	AC092638.1		RASD1	AC067956.1	AC092675.4		TOM1L2
											GSPT1		OTP																												RPL13P12	AC061975.9	AC092638.2		TOM1L2	AC067957.1	AC092684.1		ALKBH5
											GSPT2		OTUB1																												RASD1	AC061992.2	AC092642.1		ALKBH5	AC067959.1	AC092685.1		RP11-135L13.4
											GSS		OTUD4																												SREBF1	AC062016.1	AC092646.1		FLII	AC067960.1	AC092687.3		RNF112
											GSTA4		OTUD5																												TOM1L2	AC062016.2	AC092646.2		RP11-135L13.4	AC067968.3	AC092687.4		RPS2P46
											GSTCD		OTUD7A																												ALKBH5	AC062016.3	AC092646.3		RNF112	AC067969.2	AC092724.1		USP22
											GSTP1		OTX2																												LLGL1	AC062020.1	AC092651.1		CTB-187M2.2	AC068014.1	AC092745.1		RP11-746M1.1
											GTF2A1		OXR1																												RP11-135L13.4	AC062020.2	AC092657.2		RPS2P46	AC068014.2	AC092755.4		WSB1
											GTF2B		OXSR1																												RNF112	AC062021.1	AC092660.1		USP22	AC068020.1	AC092756.1		NLK
											GTF2E1		P4HA1																												RPS2P46	AC062022.1	AC092664.1		RP11-746M1.1	AC068039.1	AC092757.1		POLDIP2
											GTF2F1		P4HB																												USP22	AC062028.1	AC092669.3		KCNJ12	AC068042.1	AC092765.1		RPS7P1
											GTF2F2		PA2G4																												RP11-746M1.1	AC062029.1	AC092675.1		WSB1	AC068044.1	AC092782.1		ALDOC
											GTF2H1		PABPC1																												WSB1	AC062031.1	AC092675.4		IFT20	AC068057.1	AC092786.1		RP11-192H23.5
											GTF2H2C		PABPC4																												POLDIP2	AC062032.1	AC092684.1		POLDIP2	AC068058.1	AC092798.1		RPL23A
											GTF2H3		PACS1																												RPS7P1	AC063932.1	AC092685.1		RPS7P1	AC068062.1	AC092812.1		ERAL1
											GTF2H4		PACS2																												ALDOC	AC063944.1	AC092687.3		ALDOC	AC068134.6	AC092832.1		FLOT2
											GTF2I		PACSIN1																												RP11-192H23.5	AC063976.1	AC092687.4		RP11-192H23.5	AC068134.8	AC092839.3		GIT1
											GTF2IRD1		PAFAH1B1																												RPL23A	AC063976.2	AC092724.1		KIAA0100	AC068135.1	AC092841.1		CORO6
											GTF3C2		PAIP1																												ERAL1	AC063976.3	AC092745.1		SUPT6H	AC068137.13	AC092846.1		OMG
											GTF3C3		PAK2																												FLOT2	AC063976.7	AC092755.4		RPL23A	AC068138.1	AC092846.2		RAB11FIP4
											GTF3C4		PAK3																												SEZ6	AC063979.1	AC092756.1		ERAL1	AC068196.1	AC092849.1		COPRS
											GTF3C5		PAK7																												GIT1	AC064834.1	AC092757.1		FLOT2	AC068279.1	AC092865.1		CDK5R1
											GTF3C6		PALLD																												CORO6	AC064834.2	AC092765.1		RP11-20B24.4	AC068279.2	AC092865.2		AP2B1
											GTPBP10		PAN2																												OMG	AC064834.3	AC092782.1		SEZ6	AC068282.3	AC092902.1		TAF15
											GTPBP2		PAN3																												RAB11FIP4	AC064836.3	AC092786.1		GIT1	AC068286.1	AC092905.1		PSMB3
											GTPBP3		PANK4																												COPRS	AC064837.1	AC092798.1		ANKRD13B	AC068287.1	AC092925.1		PIP4K2B
											GTPBP4		PAPD5																												CDK5R1	AC064850.4	AC092798.2		COPRS	AC068292.1	AC092933.3		RPL23
											GTPBP5		PAPD7																												AP2B1	AC064852.4	AC092812.1		CDK5R1	AC068483.1	AC092933.4		LASP1
											GUF1		PAPOLA																												TAF15	AC064853.2	AC092832.1		AP2B1	AC068489.1	AC092958.1		RP1-56K13.3
											GUK1		PAPOLG																												RASL10B	AC064853.3	AC092839.3		TAF15	AC068490.1	AC092962.1		CACNB1
											GULP1		PARD3																												PSMB3	AC064865.1	AC092839.4		LHX1	AC068490.2	AC092964.1		RPL19
											GUSB		PARP6																												PIP4K2B	AC064871.3	AC092841.1		ARHGAP23	AC068491.2	AC092964.2		STAC2
											GUSBP1		PASD1																												RPL23	AC064874.1	AC092846.1		SRCIN1	AC068491.3	AC092965.1		PPP1R1B
											GXYLT1		PATL1																												RP1-56K13.3	AC064875.2	AC092846.2		PSMB3	AC068492.1	AC092988.1		MIEN1
											GYLTL1B		PATZ1																												RPL19	AC066612.1	AC092849.1		PIP4K2B	AC068499.10	AC092989.1		PSMD3
											GYPC		PAX2																												PPP1R1B	AC066692.3	AC092865.1		RPL23	AC068506.1	AC093004.1		THRA
											GYS1		PAX3																												PNMT	AC067718.1	AC092865.2		RPL19	AC068522.4	AC093074.1		NR1D1
											H2AFV		PAX5																												MIEN1	AC067735.1	AC092902.1		NEUROD2	AC068533.1	AC093084.1		MSL1
											H2AFY		PAX6																												PSMD3	AC067742.1	AC092905.1		PPP1R1B	AC068535.2	AC093106.4		CASC3
											H2AFY2		PAX8																												THRA	AC067751.1	AC092925.1		STARD3	AC068535.3	AC093106.6		RAPGEFL1
											H2AFZ		PAXBP1																												NR1D1	AC067805.1	AC092933.3		MIEN1	AC068538.2	AC093142.2		EIF1
											H3F3B		PAXIP1																												MSL1	AC067940.1	AC092933.4		GSDMB	AC068538.4	AC093159.1		NT5C3B
											H6PD		PBRM1																												CASC3	AC067945.2	AC092958.1		PSMD3	AC068570.1	AC093162.1		CNP
											HACL1		PBX1																												RAPGEFL1	AC067945.3	AC092962.1		MED24	AC068580.1	AC093162.3		DNAJC7
											HADHA		PBX2																												EIF1	AC067956.1	AC092964.1		THRA	AC068580.5	AC093165.1		KAT2A
											HADHB		PCBP2																												NT5C3B	AC067957.1	AC092964.2		NR1D1	AC068580.7	AC093166.1		ATP6V0A1
											HAGH		PCDH1																												CNP	AC067959.1	AC092965.1		MSL1	AC068587.1	AC093166.2		AC067852.1
											HARBI1		PCDH19																												DNAJC7	AC067960.1	AC092988.1		CASC3	AC068587.2	AC093166.3		TUBG1
											HARS		PCDH20																												KAT2A	AC067968.3	AC092989.1		KRT31	AC068620.1	AC093166.4		TUBG2
											HARS2		PCDH7																												ATP6V0A1	AC068014.1	AC093004.1		EIF1	AC068643.1	AC093267.1		CNTNAP1
											HAS2		PCDH9																												AC067852.1	AC068014.2	AC093063.2		NT5C3B	AC068657.2	AC093304.1		CTD-3193K9.3
											HAT1		PCDHAC2																												TUBG2	AC068020.1	AC093063.3		DNAJC7	AC068669.1	AC093311.1		EZH1
											HAUS1		PCDHGC4																												CNTNAP1	AC068039.1	AC093074.1		KAT2A	AC068706.1	AC093326.1		COA3
											HAUS2		PCF11																												CTD-3193K9.3	AC068042.1	AC093084.1		STAT5B	AC068706.2	AC093326.2		RPL27
											HAUS4		PCGF1																												EZH1	AC068044.1	AC093106.4		ATP6V0A1	AC068718.2	AC093326.3		RND2
											HAX1		PCGF3																												COA3	AC068058.1	AC093106.6		AC067852.1	AC068754.1	AC093334.1		NBR1
											HBP1		PCGF5																												RPL27	AC068062.1	AC093142.2		TUBG1	AC068831.10	AC093375.1		DUSP3
											HBS1L		PCIF1																												VAT1	AC068134.6	AC093162.1		TUBG2	AC068831.12	AC093376.1		G6PC3
											HBXIP		PCLO																												RND2	AC068134.8	AC093162.3		CNTNAP1	AC068858.1	AC093381.2		HDAC5
											HCCS		PCMT1																												NBR1	AC068135.1	AC093165.1		CTD-3193K9.3	AC068896.1	AC093430.1		ATXN7L3
											HCFC1		PCNA																												G6PC3	AC068137.13	AC093166.1		EZH1	AC068946.1	AC093515.1		RUNDC3A
											HCFC2		PCNX																												ATXN7L3	AC068138.1	AC093166.2		COA3	AC069067.1	AC093577.1		SLC25A39
											HCN3		PCNXL3																												RUNDC3A	AC068196.1	AC093166.3		RPL27	AC069082.1	AC093602.1		ADAM11
											HDAC1		PCSK2																												SLC25A39	AC068279.1	AC093166.4		NBR1	AC069154.4	AC093611.1		GFAP
											HDAC2		PCSK5																												GFAP	AC068279.2	AC093267.1		MPP3	AC069155.1	AC093611.2		MAPT
											HDAC4		PCYT1B																												DCAKD	AC068279.3	AC093304.1		HDAC5	AC069157.1	AC093627.11		NSF
											HDAC5		PDCD10																												PLCD3	AC068282.3	AC093311.1		ATXN7L3	AC069200.1	AC093627.7		NPEPPS
											HDAC6		PDE10A																												MAPT	AC068286.1	AC093323.1		UBTF	AC069213.4	AC093627.8		KPNB1
											HDAC7		PDE2A																												NSF	AC068287.1	AC093326.1		RUNDC3A	AC069227.1	AC093628.1		RP11-138C9.1
											HDAC8		PDE4A																												RPRML	AC068292.1	AC093326.2		SLC25A39	AC069240.1	AC093639.1		CDK5RAP3
											HDGF		PDE4B																												KPNB1	AC068483.1	AC093326.3		GPATCH8	AC069243.1	AC093642.4		NFE2L1
											HDGFRP2		PDE4D																												RP11-138C9.1	AC068489.1	AC093334.1		ADAM11	AC069257.8	AC093642.6		RP5-890E16.4
											HDGFRP3		PDE8B																												RP11-6N17.9	AC068490.1	AC093375.1		GFAP	AC069276.1	AC093668.1		CBX1
											HDHD2		PDGFC																												CDK5RAP3	AC068490.2	AC093376.1		CRHR1	AC069277.2	AC093680.1		ATP5G1
											HDX		PDGFRA																												NFE2L1	AC068491.2	AC093381.2		MAPT	AC069280.1	AC093698.1		UBE2Z
											HEATR1		PDGFRB																												RP5-890E16.4	AC068491.3	AC093382.1		NSF	AC069285.1	AC093698.4		PHB
											HEATR2		PDHA1																												CBX1	AC068492.1	AC093430.1		NPEPPS	AC069286.1	AC093700.1		RP11-1079K10.4
											HEATR5A		PDIA3																												ATP5G1	AC068499.10	AC093515.1		RP11-138C9.1	AC069294.1	AC093702.1		PDK2
											HEATR5B		PDLIM4																												PHB	AC068506.1	AC093577.1		RP11-6N17.9	AC069303.1	AC093716.1		PPP1R9B
											HEATR6		PDPK1																												RP11-1079K10.4	AC068522.4	AC093602.1		CDK5RAP3	AC069363.1	AC093766.1		SPATA20
											HEBP2		PDS5A																												PDK2	AC068533.1	AC093611.1		RP11-6N17.10	AC069394.1	AC093786.1		ANKRD40
											HECTD1		PDS5B																												PPP1R9B	AC068535.2	AC093611.2		NFE2L1	AC069547.1	AC093787.1		RP11-294J22.6
											HECTD2		PDZD2																												RSAD1	AC068535.3	AC093627.11		CBX1	AC069547.2	AC093788.1		LUC7L3
											HECTD3		PDZD4																												ANKRD40	AC068538.2	AC093627.12		ATP5G1	AC072031.1	AC093802.1		CA10
											HELLS		PDZD8																												RP11-294J22.6	AC068538.4	AC093627.7		NXPH3	AC072061.2	AC093807.1		HLF
											HELQ		PDZRN3																												LUC7L3	AC068570.1	AC093627.8		PDK2	AC072062.1	AC093816.1		MRPS23
											HELZ		PELP1																												TOB1	AC068580.1	AC093628.1		SAMD14	AC072062.3	AC093817.1		DYNLL2
											HEMK1		PER2																												SPAG9	AC068580.5	AC093639.1		PPP1R9B	AC073043.1	AC093822.1		SUPT4H1
											HEPACAM2		PEX5L																												MMD	AC068580.7	AC093642.4		CHAD	AC073046.25	AC093824.1		SEPT4
											HEPH		PFDN6																												SRSF1	AC068587.1	AC093642.6		RSAD1	AC073052.1	AC093843.1		TRIM37
											HERC3		PGAP2																												DYNLL2	AC068587.2	AC093668.1		SPATA20	AC073055.2	AC093844.1		CLTC
											HERC5		PGD																												SUPT4H1	AC068620.1	AC093680.1		RP11-294J22.6	AC073063.1	AC093847.1		CCDC47
											HERPUD1		PHACTR1																												SEPT4	AC068641.1	AC093690.1		LUC7L3	AC073063.10	AC093850.1		DDX42
											HERPUD2		PHACTR3																												CLTC	AC068643.1	AC093698.1		SPAG9	AC073065.3	AC093865.1		PSMC5
											HES1		PHC1																												CCDC47	AC068657.2	AC093698.4		CA10	AC073069.2	AC093874.1		DDX5
											HEXA		PHC2																												DDX42	AC068669.1	AC093700.1		SRSF1	AC073071.1	AC093875.1		AMZ2
[truncated: 34,831 more rows]
[truncated: 56 more columns]
