# Supplementary material for: Transcriptional consequences of MBD5 disruption in mouse brain and CRISPR-derived neurons
Source: Mol Autism. 2020 Jun 5;11:45. doi: 10.1186/s13229-020-00354-1 (PMC7275313; doi:10.1186/s13229-020-00354-1)
Supplement: Supplementary file 1 — Additional file 1: Table S1. Information of mouse samples collected. Table S2. Guide RNAs used for MBD5 gene editing. Table S3. Complete list of all expressed genes tested for differential expression in each mouse brain region, corresponding statistics and co-expression module assignment. Table S4. Genes that showed regulation in the same direction at nominal significance in at least one mouse brain region and at least one cell line. Table S5. Description of the gene lists with relevance to neuronal development and function and corresponding publications. Table S6. Complete delineation of genes comprising the gene lists in Supplementary Table 5. Table S7. Complete list of all expressed genes tested for differential expression in NPCs and neurons and corresponding statistics. [file 13229_2020_354_MOESM1_ESM.zip › Supplementary_Table_7_R3.xlsx]

## Sheet: rbind(resNpcDf, resNeurDf)
CellType	geneId	chr	start	end	strand	entrez	symbol	name	type	mmGeneId	mmName	baseMean	log2FoldChange	lfcSE	stat	pvalue	padj
NPC	ENSG00000113319	5	80256491	80525975	1	5924	RASGRF2	RASGRF2	protein_coding	ENSMUSG00000021708	Rasgrf2	192.815	2.62942	0.402596	6.53117	6.52569e-11	1.11015e-06
NPC	ENSG00000178568	2	212240446	213403565	-1	2066	ERBB4	ERBB4	protein_coding	ENSMUSG00000062209	Erbb4	422.468	-1.80369	0.284575	-6.33818	2.32499e-10	1.97764e-06
NPC	ENSG00000196569	6	129204342	129837714	1	3908	LAMA2	LAMA2	protein_coding	ENSMUSG00000019899	Lama2	541.24	-2.84671	0.459574	-6.19423	5.85703e-10	3.32132e-06
NPC	ENSG00000185551	15	96869167	96883492	1	7026	NR2F2	NR2F2	protein_coding	ENSMUSG00000030551	Nr2f2	703.356	-2.03614	0.3373	-6.03658	1.57419e-09	6.69503e-06
NPC	ENSG00000044524	3	89156674	89531284	1	2042	EPHA3	EPHA3	protein_coding	ENSMUSG00000052504	Epha3	2843.05	-2.59159	0.461078	-5.62072	1.90161e-08	6.47004e-05
NPC	ENSG00000178033	6	116832809	116845955	1	254228	FAM26E	FAM26E	protein_coding	ENSMUSG00000049872	Fam26e	149.144	-4.00649	0.722808	-5.54295	2.97426e-08	7.41011e-05
NPC	ENSG00000185070	14	85996488	86095034	1	100506718,23768	FLRT2	FLRT2	protein_coding	ENSMUSG00000047414	Flrt2	578.226	-2.35904	0.425927	-5.5386	3.04907e-08	7.41011e-05
NPC	ENSG00000066468	10	123237848	123357972	-1	2263	FGFR2	FGFR2	protein_coding	ENSMUSG00000030849	Fgfr2	241.25	-1.88063	0.34889	-5.39032	7.03342e-08	0.000149566
NPC	ENSG00000081479	2	169983619	170219195	-1	4036	LRP2	LRP2	protein_coding	ENSMUSG00000027070	Lrp2	782.553	-1.95123	0.364141	-5.35845	8.39375e-08	0.000154325
NPC	ENSG00000211899	14	106320349	106322323	-1		IGHM	IGHM	IG_C_gene			131.045	-3.50293	0.655439	-5.3444	9.07153e-08	0.000154325
NPC	ENSG00000165124	9	113127531	113342160	-1	79987	SVEP1	SVEP1	protein_coding	ENSMUSG00000028369	Svep1	514.875	-2.30264	0.441406	-5.2166	1.82242e-07	0.000281845
NPC	ENSG00000168743	4	106815932	106925184	1	255743	NPNT	NPNT	protein_coding	ENSMUSG00000040998	Npnt	811.829	1.35057	0.262886	5.13749	2.78438e-07	0.000394733
NPC	ENSG00000156675	8	37716136	37756985	-1	80223	RAB11FIP1	RAB11FIP1	protein_coding	ENSMUSG00000031488	Rab11fip1	139.067	3.17663	0.624285	5.08844	3.61024e-07	0.000472441
NPC	ENSG00000185567	14	105403581	105444694	-1	113146	AHNAK2	AHNAK2	protein_coding	ENSMUSG00000072812	Ahnak2	492.849	2.00009	0.40066	4.99198	5.97622e-07	0.000677783
NPC	ENSG00000104783	19	44270685	44285409	-1	3783	KCNN4	KCNN4	protein_coding	ENSMUSG00000054342	Kcnn4	62.3529	3.18974	0.638553	4.99526	5.8757e-07	0.000677783
NPC	ENSG00000143494	1	213123862	213165379	1	79805	VASH2	VASH2	protein_coding	ENSMUSG00000037568	Vash2	1430.45	-1.53467	0.308541	-4.97395	6.56034e-07	0.000697529
NPC	ENSG00000234616	8	143738874	143763386	-1		JRK	JRK	processed_transcript	ENSMUSG00000046380	Jrk	565.05	-1.52211	0.311947	-4.87938	1.06422e-06	0.00106497
NPC	ENSG00000114115	3	139236276	139258671	-1	5947	RBP1	RBP1	protein_coding	ENSMUSG00000046402	Rbp1	1301.87	-1.76333	0.362615	-4.86281	1.15731e-06	0.00109379
NPC	ENSG00000174640	3	133651540	133771028	-1	6578	SLCO2A1	SLCO2A1	protein_coding	ENSMUSG00000032548	Slco2a1	265.918	-3.12665	0.646916	-4.83316	1.34381e-06	0.0012032
NPC	ENSG00000000971	1	196621008	196716634	1	3075	CFH	CFH	protein_coding	ENSMUSG00000026365	Cfh	942.783	-3.28159	0.685283	-4.78866	1.679e-06	0.00142815
NPC	ENSG00000005884	17	48133332	48167845	1	3675	ITGA3	ITGA3	protein_coding	ENSMUSG00000001507	Itga3	646.134	1.70621	0.362692	4.70429	2.5475e-06	0.00206372
NPC	ENSG00000075213	7	83585093	84122040	-1	10371	SEMA3A	SEMA3A	protein_coding	ENSMUSG00000028883	Sema3a	1749.69	-1.2389	0.264016	-4.69251	2.69867e-06	0.00208681
NPC	ENSG00000104327	8	91070836	91107703	-1	793	CALB1	CALB1	protein_coding	ENSMUSG00000028222	Calb1	1110.01	1.45462	0.310731	4.68129	2.85074e-06	0.00210855
NPC	ENSG00000157150	3	12194551	12200851	-1	7079	TIMP4	TIMP4	protein_coding	ENSMUSG00000030317	Timp4	112.025	-2.60706	0.562028	-4.63866	3.50674e-06	0.0024857
NPC	ENSG00000198822	7	86273230	86494200	1	2913	GRM3	GRM3	protein_coding	ENSMUSG00000003974	Grm3	1036.65	-2.13081	0.464445	-4.58787	4.47796e-06	0.00304716
NPC	ENSG00000101955	X	38008589	38080696	-1	8406	SRPX	SRPX	protein_coding	ENSMUSG00000090084	Srpx	365.843	1.56328	0.341954	4.57161	4.8399e-06	0.00316679
NPC	ENSG00000076356	1	208195587	208417665	-1	5362	PLXNA2	PLXNA2	protein_coding	ENSMUSG00000026640	Plxna2	2295.07	-1.10565	0.247739	-4.46294	8.08412e-06	0.00496621
NPC	ENSG00000143995	2	66660584	66801001	1	4211	MEIS1	MEIS1	protein_coding			733.367	-2.78284	0.623957	-4.45998	8.19658e-06	0.00496621
NPC	ENSG00000154096	11	119288090	119295695	-1	7070	THY1	THY1	protein_coding	ENSMUSG00000032011	Thy1	3940.31	-1.23481	0.277296	-4.45305	8.4658e-06	0.00496621
NPC	ENSG00000138639	4	86396267	86923823	1	83478	ARHGAP24	ARHGAP24	protein_coding	ENSMUSG00000057315	Arhgap24	282.317	-2.18204	0.495027	-4.40792	1.0437e-05	0.00572296
NPC	ENSG00000175745	5	92919043	92930321	1	7025	NR2F1	NR2F1	protein_coding	ENSMUSG00000069171	Nr2f1	793.542	-2.70702	0.613802	-4.41025	1.03249e-05	0.00572296
NPC	ENSG00000215146	10	42827314	42863422	-1	441666		RP11-313J2.1	pseudogene			481.277	-1.23333	0.280226	-4.40121	1.0765e-05	0.00572296
NPC	ENSG00000144642	3	29322473	30051886	1	27303	RBMS3	RBMS3	protein_coding	ENSMUSG00000039607	Rbms3	320.101	-1.77671	0.404736	-4.3898	1.13456e-05	0.00584883
NPC	ENSG00000069702	1	92145902	92371892	-1	7049	TGFBR3	TGFBR3	protein_coding	ENSMUSG00000029287	Tgfbr3	409.515	-2.48485	0.571947	-4.34454	1.3957e-05	0.00687559
NPC	ENSG00000115232	2	182321929	182400914	1	3676	ITGA4	ITGA4	protein_coding	ENSMUSG00000027009	Itga4	497.517	-2.45754	0.566772	-4.33602	1.45083e-05	0.00687559
NPC	ENSG00000135269	7	115850547	115898837	1	26136	TES	TES	protein_coding	ENSMUSG00000029552	Tes	431.373	-1.46693	0.338536	-4.33316	1.46985e-05	0.00687559
NPC	ENSG00000198838	15	33603163	34158303	1	6263	RYR3	RYR3	protein_coding	ENSMUSG00000057378	Ryr3	700.047	-1.67664	0.387272	-4.32937	1.4954e-05	0.00687559
NPC	ENSG00000211896	14	106202680	106209408	-1	102466889,102465871,101930374	IGHG1	IGHG1	IG_C_gene			62.9495	-4.7661	1.10534	-4.31188	1.61872e-05	0.00724675
NPC	ENSG00000174804	11	86656721	86666433	-1	8322	FZD4	FZD4	protein_coding	ENSMUSG00000049791	Fzd4	683.33	1.18286	0.275453	4.29423	1.75305e-05	0.00764688
NPC	ENSG00000162496	1	12627939	12677737	-1	9249	DHRS3	DHRS3	protein_coding	ENSMUSG00000066026	Dhrs3	574.752	-3.55871	0.829951	-4.28786	1.80402e-05	0.00767251
NPC	ENSG00000134438	18	56934267	56941318	-1	30062	RAX	RAX	protein_coding	ENSMUSG00000024518	Rax	96.59	-2.08502	0.488202	-4.27082	1.94757e-05	0.008081
NPC	ENSG00000069667	15	60780483	61521518	-1	6095	RORA	RORA	protein_coding	ENSMUSG00000032238	Rora	625.912	-1.15211	0.271763	-4.23938	2.2414e-05	0.00907874
NPC	ENSG00000090530	3	189674517	189840226	-1	55214	LEPREL1	LEPREL1	protein_coding			892.544	1.95071	0.462157	4.22088	2.43352e-05	0.0091998
NPC	ENSG00000122861	10	75668935	75677255	1	5328	PLAU	PLAU	protein_coding	ENSMUSG00000021822	Plau	299.481	1.37556	0.325585	4.22489	2.39061e-05	0.0091998
NPC	ENSG00000234409	22	20135950	20138399	-1	388849		AC006547.14	protein_coding			55.8862	-3.31417	0.784353	-4.22536	2.38561e-05	0.0091998
NPC	ENSG00000106034	7	120628731	120937498	1	79974	CPED1	CPED1	protein_coding	ENSMUSG00000062980	Cped1	72.8538	-5.49364	1.32495	-4.1463	3.37893e-05	0.0124962
NPC	ENSG00000164318	5	38258511	38465123	1	133584	EGFLAM	EGFLAM	protein_coding	ENSMUSG00000042961	Egflam	79.4616	-3.24698	0.78413	-4.14087	3.45984e-05	0.0125231
NPC	ENSG00000006118	11	60691935	60704631	1	54972	TMEM132A	TMEM132A	protein_coding	ENSMUSG00000024736	Tmem132a	4368.34	1.01466	0.246937	4.109	3.97381e-05	0.0140839
NPC	ENSG00000154928	3	134316643	134979309	1	2047	EPHB1	EPHB1	protein_coding	ENSMUSG00000032537	Ephb1	313.403	-1.42776	0.349809	-4.08156	4.47346e-05	0.0155311
NPC	ENSG00000182118	1	231154704	231175992	-1	100302132,375061	FAM89A	FAM89A	protein_coding	ENSMUSG00000043068	Fam89a	65.6694	-4.28161	1.06278	-4.0287	5.60863e-05	0.0189518
NPC	ENSG00000163624	4	85504132	85572491	1	1040	CDS1	CDS1	protein_coding	ENSMUSG00000029330	Cds1	174.784	-1.9387	0.481586	-4.02566	5.68154e-05	0.0189518
NPC	ENSG00000106483	7	37945543	38065297	-1	6424	SFRP4	SFRP4	protein_coding	ENSMUSG00000021319	Sfrp4	159.948	-1.73476	0.436003	-3.97879	6.92672e-05	0.022661
NPC	ENSG00000151702	11	128556430	128683162	1	2313	FLI1	FLI1	protein_coding	ENSMUSG00000016087	Fli1	85.1945	-3.59691	0.905715	-3.97135	7.14678e-05	0.0229398
NPC	ENSG00000189184	4	138440072	138453648	-1	54510	PCDH18	PCDH18	protein_coding	ENSMUSG00000037892	Pcdh18	2973.45	-2.57926	0.650417	-3.96554	7.32296e-05	0.02307
NPC	ENSG00000136068	3	57994127	58157982	1	2317	FLNB	FLNB	protein_coding	ENSMUSG00000025278	Flnb	1481.13	0.867912	0.220867	3.92957	8.50986e-05	0.0263218
NPC	ENSG00000154258	17	66970629	67057205	-1	10350	ABCA9	ABCA9	protein_coding	ENSMUSG00000041797	Abca9	646.793	-3.44511	0.879587	-3.91673	8.97565e-05	0.0272667
NPC	ENSG00000145247	4	48887036	48908954	-1	132299	OCIAD2	OCIAD2	protein_coding	ENSMUSG00000029153	Ociad2	74.8623	2.62189	0.670649	3.90948	9.24961e-05	0.0273725
NPC	ENSG00000134982	5	112043195	112181936	1	324	APC	APC	protein_coding	ENSMUSG00000005871	Apc	4490.72	-1.12213	0.287187	-3.90733	9.33228e-05	0.0273725
NPC	ENSG00000171988	10	64926981	65225722	-1	221037	JMJD1C	JMJD1C	protein_coding	ENSMUSG00000037876	Jmjd1c	4202.4	-1.15395	0.29816	-3.87026	0.000108721	0.0313486
NPC	ENSG00000073849	3	186648274	186796341	1	6480	ST6GAL1	ST6GAL1	protein_coding	ENSMUSG00000022885	St6gal1	655.467	1.17271	0.305107	3.84359	0.000121247	0.0326827
NPC	ENSG00000164330	5	158122928	158526769	-1	1879	EBF1	EBF1	protein_coding	ENSMUSG00000057098	Ebf1	215.911	-3.00177	0.780333	-3.84678	0.000119682	0.0326827
NPC	ENSG00000164796	8	113235157	114449328	-1	114788	CSMD3	CSMD3	protein_coding	ENSMUSG00000022311	Csmd3	228.489	-1.36252	0.353822	-3.85085	0.000117709	0.0326827
NPC	ENSG00000151468	10	12938627	13141652	-1	83643	CCDC3	CCDC3	protein_coding	ENSMUSG00000026676	Ccdc3	178.555	-2.88192	0.748971	-3.84784	0.000119163	0.0326827
NPC	ENSG00000185885	11	313506	315272	1	8519	IFITM1	IFITM1	protein_coding			80.0143	-2.64407	0.688532	-3.84016	0.000122954	0.0326827
NPC	ENSG00000117461	1	46505812	46642160	-1	8503	PIK3R3	PIK3R3	protein_coding	ENSMUSG00000028698	Pik3r3	3204.07	-0.907586	0.237666	-3.81875	0.00013413	0.0345729
NPC	ENSG00000111907	6	125440195	125585553	1	7164	TPD52L1	TPD52L1	protein_coding	ENSMUSG00000000296	Tpd52l1	412.238	1.66142	0.435039	3.81902	0.000133984	0.0345729
NPC	ENSG00000115461	2	217536828	217560248	-1	3488	IGFBP5	IGFBP5	protein_coding	ENSMUSG00000026185	Igfbp5	65028.7	-1.55727	0.409142	-3.80617	0.000141136	0.0358359
NPC	ENSG00000187714	10	50818347	50820765	1	6572	SLC18A3	SLC18A3	protein_coding	ENSMUSG00000100241	Slc18a3	45.8691	-3.59249	0.944949	-3.80178	0.00014366	0.0359404
NPC	ENSG00000113240	5	178029665	178057616	-1	57396	CLK4	CLK4	protein_coding	ENSMUSG00000020385	Clk4	611.134	-1.17665	0.310389	-3.79088	0.000150114	0.0370108
NPC	ENSG00000172572	12	20522179	20837315	1	5139	PDE3A	PDE3A	protein_coding	ENSMUSG00000041741	Pde3a	333.432	-1.75153	0.463903	-3.77564	0.0001596	0.038241
NPC	ENSG00000139132	12	32552463	32798984	1	121512	FGD4	FGD4	protein_coding	ENSMUSG00000022788	Fgd4	1852.3	-0.831266	0.220155	-3.77582	0.000159484	0.038241
NPC	ENSG00000141682	18	57567180	57571538	1	5366	PMAIP1	PMAIP1	protein_coding			375.701	1.53091	0.406571	3.76542	0.000166266	0.0392851
NPC	ENSG00000171786	1	160336857	160342638	1	4807	NHLH1	NHLH1	protein_coding	ENSMUSG00000051251	Nhlh1	39.442	2.58556	0.690438	3.74481	0.000180533	0.0420716
NPC	ENSG00000183091	2	152341850	152591001	-1	4703	NEB	NEB	protein_coding	ENSMUSG00000026950	Neb	1857.68	-1.5539	0.415938	-3.73589	0.000187052	0.0430017
NPC	ENSG00000136167	13	46700055	46786006	-1	3936	LCP1	LCP1	protein_coding	ENSMUSG00000021998	Lcp1	32.9497	-3.9805	1.06749	-3.72886	0.000192347	0.0436295
NPC	ENSG00000118407	6	76001575	76203454	-1	27145	FILIP1	FILIP1	protein_coding	ENSMUSG00000034898	Filip1	295.451	-2.89561	0.777277	-3.72532	0.000195068	0.0436645
NPC	ENSG00000109654	4	154073494	154260472	1	23321	TRIM2	TRIM2	protein_coding	ENSMUSG00000027993	Trim2	2787.09	-0.832198	0.223803	-3.71844	0.000200454	0.0442874
NPC	ENSG00000112936	5	40909354	40983041	1	730	C7	C7	protein_coding	ENSMUSG00000079105	C7	406.254	-2.8993	0.782647	-3.70448	0.000211825	0.0461995
NPC	ENSG00000145087	3	120626919	121143608	1	9515	STXBP5L	STXBP5L	protein_coding	ENSMUSG00000022829	Stxbp5l	262.882	-1.48928	0.403536	-3.69058	0.000223741	0.0481807
NPC	ENSG00000148935	11	22647188	22834601	1	2620	GAS2	GAS2	protein_coding	ENSMUSG00000030498	Gas2	180.01	-2.18257	0.594397	-3.6719	0.000240753	0.0511961
NPC	ENSG00000150687	11	86502101	86663952	1	11098	PRSS23	PRSS23	protein_coding	ENSMUSG00000039405	Prss23	1938.98	0.966962	0.264202	3.65994	0.000252277	0.0529843
NPC	ENSG00000163814	3	45123770	45187914	-1	64866	CDCP1	CDCP1	protein_coding	ENSMUSG00000035498	Cdcp1	54.4642	2.2393	0.620278	3.61015	0.000306017	0.0634873
NPC	ENSG00000162493	1	13909960	13944452	1	10630	PDPN	PDPN	protein_coding	ENSMUSG00000028583	Pdpn	657.298	-2.70421	0.75456	-3.58382	0.000338602	0.0694012
NPC	ENSG00000160111	19	17003758	17137625	-1	27151	CPAMD8	CPAMD8	protein_coding			351.544	-1.18171	0.330831	-3.57194	0.000354342	0.0717627
NPC	ENSG00000095596	10	94833232	94837647	1	1592	CYP26A1	CYP26A1	protein_coding	ENSMUSG00000024987	Cyp26a1	19.2781	-3.93791	1.11272	-3.539	0.000401649	0.0803866
NPC	ENSG00000077092	3	25215823	25639423	1	5915	RARB	RARB	protein_coding	ENSMUSG00000017491	Rarb	487.955	-2.80259	0.793802	-3.5306	0.000414623	0.0820182
NPC	ENSG00000160145	3	123798870	124445172	1	8997	KALRN	KALRN	protein_coding	ENSMUSG00000061751	Kalrn	1078.02	-0.813517	0.231261	-3.51775	0.00043522	0.0851029
NPC	ENSG00000050555	9	133884469	133969860	1	10319	LAMC3	LAMC3	protein_coding	ENSMUSG00000026840	Lamc3	136.133	-3.84521	1.10165	-3.49041	0.000482279	0.0921857
NPC	ENSG00000169840	13	28366780	28368905	1	219409	GSX1	GSX1	protein_coding	ENSMUSG00000053129	Gsx1	575.185	-1.1959	0.342578	-3.49089	0.000481411	0.0921857
NPC	ENSG00000055609	7	151832010	152133090	-1	58508	KMT2C	KMT2C	protein_coding	ENSMUSG00000038056	Kmt2c	2713.88	-0.859571	0.247294	-3.47591	0.000509114	0.0951763
NPC	ENSG00000139364	12	125671382	126146917	1	114795	TMEM132B	TMEM132B	protein_coding	ENSMUSG00000070498	Tmem132b	700.287	-1.24775	0.358869	-3.47689	0.000507264	0.0951763
NPC	ENSG00000180828	8	65492814	65496181	1	27319	BHLHE22	BHLHE22	protein_coding	ENSMUSG00000025128	Bhlhe22	29.147	2.93554	0.849855	3.45416	0.000552001	0.102072
NPC	ENSG00000137880	15	41056218	41059906	1	2644	GCHFR	GCHFR	protein_coding	ENSMUSG00000046814	Gchfr	67.9046	2.03541	0.590208	3.44863	0.000563436	0.103066
NPC	ENSG00000150551	2	133402426	133429152	-1	116372	LYPD1	LYPD1	protein_coding	ENSMUSG00000026344	Lypd1	722.995	-1.91949	0.562757	-3.41088	0.000647542	0.11475
NPC	ENSG00000147571	8	67088620	67090960	-1	1392	CRH	CRH	protein_coding	ENSMUSG00000049796	Crh	106.561	2.89393	0.848148	3.41205	0.000644751	0.11475
NPC	ENSG00000166147	15	48700503	48938046	-1	2200	FBN1	FBN1	protein_coding	ENSMUSG00000027204	Fbn1	7138.86	-0.766736	0.224712	-3.41208	0.000644691	0.11475
NPC	ENSG00000197584	3	177990720	178562217	1	10242	KCNMB2	KCNMB2	protein_coding	ENSMUSG00000037610	Kcnmb2	133.843	-2.85149	0.8389	-3.39908	0.000676129	0.11858
NPC	ENSG00000166888	12	57489191	57525922	-1	6778	STAT6	STAT6	protein_coding	ENSMUSG00000002147	Stat6	290.153	-1.1176	0.32936	-3.39325	0.000690693	0.119899
NPC	ENSG00000251129	4	31999019	32157028	1			RP11-734I18.1	lincRNA			22.6323	3.34603	0.987974	3.38676	0.000707244	0.120316
NPC	ENSG00000165072	9	72658497	72841886	1	256691	MAMDC2	MAMDC2	protein_coding	ENSMUSG00000033207	Mamdc2	618.867	1.67977	0.495812	3.38791	0.000704283	0.120316
NPC	ENSG00000187800	1	156863490	156886226	1	375033	PEAR1	PEAR1	protein_coding	ENSMUSG00000028073	Pear1	135.651	-3.31843	0.987876	-3.35915	0.000781812	0.130394
NPC	ENSG00000065320	17	8924859	9147317	1	9423	NTN1	NTN1	protein_coding	ENSMUSG00000020902	Ntn1	1940.98	-1.12716	0.335321	-3.36144	0.000775358	0.130394
NPC	ENSG00000168916	5	123972608	124084500	-1	57507	ZNF608	ZNF608	protein_coding	ENSMUSG00000052713	Zfp608	1793.62	-0.740004	0.220679	-3.35331	0.000798522	0.13062
NPC	ENSG00000080298	9	3218297	3526004	-1	5991	RFX3	RFX3	protein_coding	ENSMUSG00000040929	Rfx3	1715.19	-0.795189	0.237108	-3.3537	0.000797385	0.13062
NPC	ENSG00000182263	2	164449906	164592522	-1	55137	FIGN	FIGN	protein_coding	ENSMUSG00000075324	Fign	474.536	-1.00557	0.300401	-3.34742	0.000815666	0.130907
NPC	ENSG00000013441	2	201717732	201729422	-1	1195	CLK1	CLK1	protein_coding	ENSMUSG00000026034	Clk1	2052.22	-1.1848	0.3539	-3.34784	0.000814428	0.130907
NPC	ENSG00000260664	16	72459847	72463072	1			AC004158.3	lincRNA			130.54	-1.61397	0.482749	-3.34329	0.000827908	0.13163
NPC	ENSG00000008516	16	3096682	3110727	1	64386	MMP25	MMP25	protein_coding	ENSMUSG00000023903	Mmp25	115.829	-2.46454	0.738634	-3.33662	0.000848036	0.133581
NPC	ENSG00000136732	2	127413509	127454246	1	2995	GYPC	GYPC	protein_coding	ENSMUSG00000090523	Gypc	570.418	-1.43083	0.429339	-3.33263	0.000860283	0.134267
NPC	ENSG00000198739	10	68685764	68859588	1	347731	LRRTM3	LRRTM3	protein_coding	ENSMUSG00000042846	Lrrtm3	735.857	-1.31856	0.396296	-3.32722	0.000877159	0.135657
NPC	ENSG00000182718	15	60639333	60695082	-1	302	ANXA2	ANXA2	protein_coding	ENSMUSG00000032231	Anxa2	5118.22	0.689316	0.207421	3.32327	0.000889684	0.136354
NPC	ENSG00000138080	2	27301435	27309271	1	11117	EMILIN1	EMILIN1	protein_coding	ENSMUSG00000029163	Emilin1	1384.81	-4.24612	1.28215	-3.31171	0.000927266	0.139599
NPC	ENSG00000123636	2	160175490	160473203	-1	29994	BAZ2B	BAZ2B	protein_coding	ENSMUSG00000026987	Baz2b	1812.32	-1.2525	0.378098	-3.31262	0.000924253	0.139599
NPC	ENSG00000005020	7	26706681	27034858	-1	8935	SKAP2	SKAP2	protein_coding	ENSMUSG00000059182	Skap2	404.245	-1.12247	0.339926	-3.3021	0.000959649	0.143207
NPC	ENSG00000135333	6	93949738	94129265	-1	2045	EPHA7	EPHA7	protein_coding	ENSMUSG00000028289	Epha7	388.563	-1.34234	0.40696	-3.29846	0.000972153	0.143811
NPC	ENSG00000100918	14	24641062	24649463	1	9985	REC8	REC8	protein_coding	ENSMUSG00000002324	Rec8	1438.54	-1.70283	0.516738	-3.29534	0.000983028	0.144166
NPC	ENSG00000163686	3	58223233	58281420	1	57406	ABHD6	ABHD6	protein_coding	ENSMUSG00000025277	Abhd6	245.174	1.08558	0.329933	3.2903	0.00100081	0.145146
NPC	ENSG00000103942	15	83509838	83654661	-1	9455	HOMER2	HOMER2	protein_coding	ENSMUSG00000025813	Homer2	389.088	0.92783	0.282133	3.28863	0.00100677	0.145146
NPC	ENSG00000115107	2	119981384	120023228	1	55240	STEAP3	STEAP3	protein_coding	ENSMUSG00000026389	Steap3	288.84	1.18499	0.361254	3.28022	0.00103724	0.147047
NPC	ENSG00000196611	11	102660651	102668891	-1	4312	MMP1	MMP1	protein_coding			115.815	2.74717	0.8372	3.28137	0.00103302	0.147047
NPC	ENSG00000163359	2	238232646	238323018	-1	1293	COL6A3	COL6A3	protein_coding	ENSMUSG00000048126	Col6a3	23553.5	-5.76006	1.77345	-3.24794	0.00116246	0.163436
NPC	ENSG00000169174	1	55505221	55530525	1	255738	PCSK9	PCSK9	protein_coding	ENSMUSG00000044254	Pcsk9	124.445	-2.34859	0.724191	-3.24305	0.00118256	0.164899
NPC	ENSG00000168702	2	140988992	142889270	-1	53353	LRP1B	LRP1B	protein_coding	ENSMUSG00000049252	Lrp1b	374.363	-1.12546	0.347906	-3.23495	0.00121666	0.168275
NPC	ENSG00000152977	3	147111209	147228080	1	7545	ZIC1	ZIC1	protein_coding	ENSMUSG00000032368	Zic1	4227.83	-0.648012	0.20047	-3.23246	0.00122727	0.168374
NPC	ENSG00000147894	9	27546544	27573864	-1	203228	C9orf72	C9orf72	protein_coding	ENSMUSG00000028300	3110043O21Rik	1296.2	-0.847575	0.26293	-3.22358	0.00126601	0.172299
NPC	ENSG00000198715	1	156259880	156265463	-1	112770	C1orf85	C1orf85	protein_coding			493.68	0.847893	0.263579	3.21684	0.00129609	0.173394
NPC	ENSG00000177707	3	110788918	110994410	1	25945	PVRL3	PVRL3	protein_coding			1711.9	0.77458	0.241021	3.21374	0.00131018	0.173394
NPC	ENSG00000164626	6	39156749	39197226	-1	8645	KCNK5	KCNK5	protein_coding	ENSMUSG00000023243	Kcnk5	339.487	-1.96531	0.611464	-3.21411	0.00130851	0.173394
NPC	ENSG00000164761	8	119935796	119964439	-1	4982	TNFRSF11B	TNFRSF11B	protein_coding	ENSMUSG00000063727	Tnfrsf11b	507.238	-1.47448	0.459207	-3.21093	0.00132308	0.173394
NPC	ENSG00000165655	10	77157588	77161664	-1	84858	ZNF503	ZNF503	protein_coding	ENSMUSG00000039081	Zfp503	162.708	-1.53826	0.479431	-3.20851	0.00133427	0.173394
NPC	ENSG00000121690	11	33037410	33055128	1	91614	DEPDC7	DEPDC7	protein_coding	ENSMUSG00000027173	Depdc7	123.183	-1.55321	0.484121	-3.2083	0.00133521	0.173394
NPC	ENSG00000123983	2	223725652	223809357	1	2181	ACSL3	ACSL3	protein_coding	ENSMUSG00000032883	Acsl3	4637.98	-0.766057	0.239777	-3.19487	0.00139895	0.176516
NPC	ENSG00000159167	8	23699428	23712320	-1	6781	STC1	STC1	protein_coding	ENSMUSG00000014813	Stc1	1733.56	1.23471	0.385789	3.20047	0.00137202	0.176516
NPC	ENSG00000154188	8	108261721	108510283	-1	284	ANGPT1	ANGPT1	protein_coding	ENSMUSG00000022309	Angpt1	100.956	-1.71395	0.535855	-3.19853	0.00138129	0.176516
NPC	ENSG00000182752	9	118916083	119164601	1	5069	PAPPA	PAPPA	protein_coding	ENSMUSG00000028370	Pappa	296.941	1.38509	0.433585	3.19449	0.00140076	0.176516
NPC	ENSG00000107242	9	71320575	71624092	1	8395	PIP5K1B	PIP5K1B	protein_coding	ENSMUSG00000024867	Pip5k1b	720.264	-2.05942	0.646494	-3.18552	0.00144493	0.180743
NPC	ENSG00000145423	4	154701744	154710272	-1	6423	SFRP2	SFRP2	protein_coding	ENSMUSG00000027996	Sfrp2	1827.77	-1.93838	0.609318	-3.18124	0.00146648	0.1821
NPC	ENSG00000135821	1	182350839	182361341	-1	2752	GLUL	GLUL	protein_coding	ENSMUSG00000026473	Glul	12743.7	-0.823337	0.259844	-3.16858	0.00153187	0.187483
NPC	ENSG00000186815	12	113658855	113736390	1	53373	TPCN1	TPCN1	protein_coding	ENSMUSG00000032741	Tpcn1	955.047	-0.724418	0.228505	-3.17025	0.00152307	0.187483
NPC	ENSG00000110719	11	67806483	67818362	1	10312	TCIRG1	TCIRG1	protein_coding	ENSMUSG00000001750	Tcirg1	114.155	-1.87485	0.592981	-3.16174	0.00156832	0.189221
NPC	ENSG00000188064	22	46316242	46373009	-1	7477	WNT7B	WNT7B	protein_coding	ENSMUSG00000022382	Wnt7b	732.495	1.37124	0.433573	3.16265	0.00156339	0.189221
NPC	ENSG00000168016	3	36868311	36986548	-1	9881	TRANK1	TRANK1	protein_coding	ENSMUSG00000062296	Trank1	163.49	-1.32093	0.418063	-3.15965	0.00157956	0.189236
NPC	ENSG00000049192	5	64444563	64777747	-1	11174	ADAMTS6	ADAMTS6	protein_coding	ENSMUSG00000046169	Adamts6	224.287	-1.10741	0.351474	-3.15077	0.00162839	0.191343
NPC	ENSG00000112183	6	17281577	17294106	1	221662	RBM24	RBM24	protein_coding	ENSMUSG00000038132	Rbm24	417.032	1.1558	0.366594	3.15281	0.0016171	0.191343
NPC	ENSG00000189079	12	46123448	46301823	1	196528	ARID2	ARID2	protein_coding	ENSMUSG00000033237	Arid2	1680.34	-0.695074	0.220636	-3.15032	0.00163089	0.191343
NPC	ENSG00000128683	2	171669723	171717661	1	2571	GAD1	GAD1	protein_coding	ENSMUSG00000070880	Gad1	390.842	-1.89936	0.603979	-3.14475	0.00166228	0.191392
NPC	ENSG00000132465	4	71521258	71547534	-1	3512	IGJ	IGJ	protein_coding			28.9169	-4.47719	1.42392	-3.14426	0.00166506	0.191392
NPC	ENSG00000135090	12	118587606	118810750	-1	51347	TAOK3	TAOK3	protein_coding	ENSMUSG00000061288	Taok3	962.431	-0.862352	0.274217	-3.14478	0.0016621	0.191392
NPC	ENSG00000116791	1	75171170	75199092	-1	1429	CRYZ	CRYZ	protein_coding	ENSMUSG00000028199	Cryz	459.63	1.30696	0.41644	3.13841	0.00169867	0.193944
NPC	ENSG00000185652	12	5541278	5630702	1	4908	NTF3	NTF3	protein_coding	ENSMUSG00000049107	Ntf3	33.7333	3.04476	0.972691	3.13024	0.00174661	0.198089
NPC	ENSG00000213949	5	52083730	52255040	1	3672	ITGA1	ITGA1	protein_coding	ENSMUSG00000042284	Itga1	255.575	-2.11978	0.678741	-3.12311	0.00178952	0.201611
NPC	ENSG00000165029	9	107543283	107690518	-1	19	ABCA1	ABCA1	protein_coding	ENSMUSG00000015243	Abca1	1663.99	-1.0529	0.337832	-3.11664	0.00182922	0.204728
NPC	ENSG00000177108	14	77597613	77609077	-1	283576	ZDHHC22	ZDHHC22	protein_coding	ENSMUSG00000048483	Zdhhc22	369.675	-1.34595	0.43218	-3.11434	0.00184358	0.204987
NPC	ENSG00000170801	4	8271492	8308838	1	94031	HTRA3	HTRA3	protein_coding	ENSMUSG00000029096	Htra3	157.932	-1.95925	0.630262	-3.10863	0.00187959	0.207593
NPC	ENSG00000146833	7	99474581	99517223	-1	89122	TRIM4	TRIM4	protein_coding			224.086	-1.80695	0.581933	-3.10507	0.00190232	0.207593
NPC	ENSG00000013364	16	29831715	29859355	1	9961	MVP	MVP	protein_coding	ENSMUSG00000030681	Mvp	331.501	1.04493	0.336544	3.10487	0.00190362	0.207593
NPC	ENSG00000081148	3	100941390	101039404	-1	50939	IMPG2	IMPG2	protein_coding	ENSMUSG00000035270	Impg2	79.9913	-1.52234	0.492436	-3.09145	0.00199185	0.213641
NPC	ENSG00000109339	4	86936276	87515284	-1	5602	MAPK10	MAPK10	protein_coding	ENSMUSG00000046709	Mapk10	1735.93	-1.11909	0.362574	-3.0865	0.00202527	0.213641
NPC	ENSG00000164929	8	104152938	104242533	1	79870	BAALC	BAALC	protein_coding	ENSMUSG00000022296	Baalc	4276.16	-1.23472	0.400451	-3.08333	0.002047	0.213641
NPC	ENSG00000167553	12	49582519	49667114	1	84790	TUBA1C	TUBA1C	protein_coding	ENSMUSG00000043091	Tuba1c	791.97	1.09459	0.354608	3.08676	0.00202354	0.213641
NPC	ENSG00000100889	14	24563262	24579807	1	5106	PCK2	PCK2	protein_coding	ENSMUSG00000040618	Pck2	263.403	2.30136	0.745662	3.08634	0.0020264	0.213641
NPC	ENSG00000154237	15	101459420	101610317	1	79705	LRRK1	LRRK1	protein_coding	ENSMUSG00000015133	Lrrk1	81.2379	-2.53654	0.821862	-3.08634	0.00202638	0.213641
NPC	ENSG00000078687	17	76000249	76104916	1	57690	TNRC6C	TNRC6C	protein_coding	ENSMUSG00000025571	Tnrc6c	751.806	-0.901531	0.292228	-3.08503	0.00203533	0.213641
NPC	ENSG00000177374	17	1957448	1962981	1	3090	HIC1	HIC1	protein_coding	ENSMUSG00000043099	Hic1	562.94	-2.21305	0.718844	-3.07862	0.00207963	0.214995
NPC	ENSG00000183864	22	41829496	41843027	-1	10766	TOB2	TOB2	protein_coding	ENSMUSG00000048546	Tob2	1171.88	-0.727046	0.236222	-3.07782	0.00208524	0.214995
NPC	ENSG00000158246	1	27331511	27339327	-1	115572	FAM46B	FAM46B	protein_coding	ENSMUSG00000046694	Fam46b	232.69	1.7059	0.556926	3.06307	0.00219081	0.224519
NPC	ENSG00000136603	3	170075466	170114623	1	6498	SKIL	SKIL	protein_coding	ENSMUSG00000027660	Skil	916.68	-0.74916	0.244804	-3.06024	0.00221157	0.22493
NPC	ENSG00000138675	4	81187753	81257834	1	2250	FGF5	FGF5	protein_coding	ENSMUSG00000029337	Fgf5	39.2506	2.68965	0.879278	3.05893	0.00222127	0.22493
NPC	ENSG00000254377	8	65285885	65296344	1	100130155	LINC00966	LINC00966	lincRNA			250.978	-2.46415	0.813275	-3.02991	0.00244626	0.246247
NPC	ENSG00000106809	9	95146249	95166978	-1	4969	OGN	OGN	protein_coding	ENSMUSG00000021390	Ogn	3324.33	-4.44421	1.46778	-3.02784	0.00246306	0.246479
NPC	ENSG00000112837	6	85397069	85474237	-1	9096	TBX18	TBX18	protein_coding	ENSMUSG00000032419	Tbx18	36.4522	2.46335	0.817932	3.01167	0.00259811	0.254017
NPC	ENSG00000154263	17	67143355	67240987	-1	10349	ABCA10	ABCA10	protein_coding			63.8904	-3.37346	1.11995	-3.01216	0.002594	0.254017
NPC	ENSG00000131196	18	77155856	77289325	1	4772	NFATC1	NFATC1	protein_coding	ENSMUSG00000033016	Nfatc1	223.251	1.6086	0.533598	3.01462	0.002573	0.254017
NPC	ENSG00000101335	20	35169887	35178228	1	10398	MYL9	MYL9	protein_coding	ENSMUSG00000067818	Myl9	500.326	-1.79191	0.594217	-3.01559	0.0025648	0.254017
NPC	ENSG00000067646	Y	2803112	2850547	1	7544	ZFY	ZFY	protein_coding			405.722	-0.856238	0.285664	-2.99736	0.00272329	0.264735
NPC	ENSG00000187257	7	77325760	77412339	1	222194	RSBN1L	RSBN1L	protein_coding	ENSMUSG00000039968	Rsbn1l	652.056	-0.791958	0.265051	-2.98795	0.0028086	0.271477
NPC	ENSG00000119778	2	23971534	24149984	-1	54454	ATAD2B	ATAD2B	protein_coding	ENSMUSG00000052812	Atad2b	961.545	-0.766213	0.256589	-2.98615	0.00282516	0.271534
NPC	ENSG00000131389	3	14444076	14530857	1	6533	SLC6A6	SLC6A6	protein_coding	ENSMUSG00000030096	Slc6a6	529.403	-0.882965	0.296585	-2.97711	0.00290979	0.276543
NPC	ENSG00000139567	12	52300692	52317145	1	94	ACVRL1	ACVRL1	protein_coding	ENSMUSG00000000530	Acvrl1	487.229	-4.62096	1.55201	-2.9774	0.00290702	0.276543
NPC	ENSG00000182463	20	51588946	52111869	1	128553	TSHZ2	TSHZ2	protein_coding	ENSMUSG00000047907	Tshz2	264.427	-1.89381	0.63726	-2.9718	0.00296059	0.279809
NPC	ENSG00000164251	5	76114758	76131140	1	2150	F2RL1	F2RL1	protein_coding	ENSMUSG00000021678	F2rl1	52.9483	2.27942	0.768564	2.96582	0.00301875	0.283729
NPC	ENSG00000156076	12	65444406	65515346	-1	11197	WIF1	WIF1	protein_coding	ENSMUSG00000020218	Wif1	22.3044	-2.73569	0.924878	-2.9579	0.00309747	0.289529
NPC	ENSG00000110660	11	107661717	107799019	-1	54733	SLC35F2	SLC35F2	protein_coding	ENSMUSG00000042195	Slc35f2	137.147	1.45682	0.493158	2.95407	0.00313612	0.290322
NPC	ENSG00000140945	16	82660408	83830204	1	1012	CDH13	CDH13	protein_coding	ENSMUSG00000031841	Cdh13	104.255	-2.01763	0.683091	-2.95368	0.00314009	0.290322
NPC	ENSG00000122877	10	64571756	64679660	-1	1959	EGR2	EGR2	protein_coding	ENSMUSG00000037868	Egr2	211.461	-1.93939	0.65736	-2.95027	0.00317492	0.291956
NPC	ENSG00000168542	2	189839046	189877472	1	1281	COL3A1	COL3A1	protein_coding	ENSMUSG00000026043	Col3a1	82610.1	-5.63161	1.91266	-2.94438	0.00323598	0.29597
NPC	ERCC-00046								spike-in			3941.05	0.629021	0.2139	2.94073	0.00327444	0.297886
NPC	ENSG00000144824	3	111451344	111695364	1	90102	PHLDB2	PHLDB2	protein_coding	ENSMUSG00000033149	Phldb2	1785.41	-0.929054	0.316709	-2.93346	0.00335207	0.303254
NPC	ENSG00000187416	7	103969104	104549001	1	375612	LHFPL3	LHFPL3	protein_coding	ENSMUSG00000106379	Lhfpl3	383.634	-1.94925	0.664843	-2.93189	0.0033691	0.303254
NPC	ENSG00000166415	15	53805938	54055075	-1	256764	WDR72	WDR72	protein_coding	ENSMUSG00000044976	Wdr72	266.616	-1.33232	0.455021	-2.92804	0.00341109	0.305419
NPC	ENSG00000168386	3	99548985	99833357	-1	11259	FILIP1L	FILIP1L	protein_coding	ENSMUSG00000043336	Filip1l	699.143	-1.37815	0.47202	-2.91969	0.00350382	0.310453
NPC	ENSG00000185559	14	101192042	101201539	1	8788	DLK1	DLK1	protein_coding	ENSMUSG00000040856	Dlk1	1654.1	1.92967	0.660835	2.92005	0.00349978	0.310453
NPC	ENSG00000011422	19	44150247	44174699	-1	5329	PLAUR	PLAUR	protein_coding	ENSMUSG00000046223	Plaur	223.979	1.11429	0.382423	2.91378	0.00357087	0.314755
NPC	ENSG00000144339	2	192813769	193060435	-1	23671	TMEFF2	TMEFF2	protein_coding	ENSMUSG00000026109	Tmeff2	781.392	0.992581	0.341211	2.90899	0.00362594	0.317961
NPC	ENSG00000143786	1	224622362	224928251	1	149111	CNIH3	CNIH3	protein_coding	ENSMUSG00000026514	Cnih3	152.143	1.53349	0.528432	2.90197	0.00370819	0.320222
NPC	ENSG00000111817	6	116575336	116762424	1	29940	DSE	DSE	protein_coding	ENSMUSG00000039497	Dse	936.219	-1.02029	0.351557	-2.90221	0.00370537	0.320222
NPC	ENSG00000156299	21	32490734	32932290	-1	7074	TIAM1	TIAM1	protein_coding	ENSMUSG00000002489	Tiam1	1074.39	-0.792869	0.273001	-2.90427	0.0036811	0.320222
NPC	ENSG00000176842	16	54964774	54968397	1	10265	IRX5	IRX5	protein_coding			190.989	-1.6034	0.553415	-2.89728	0.00376418	0.323415
NPC	ENSG00000131650	16	3013945	3018384	1	79412	KREMEN2	KREMEN2	protein_coding	ENSMUSG00000040680	Kremen2	231.148	2.64889	0.916551	2.89006	0.00385164	0.329267
NPC	ENSG00000125968	20	30193086	30194318	1	3397	ID1	ID1	protein_coding	ENSMUSG00000042745	Id1	95.3712	-1.74115	0.603122	-2.88689	0.00389069	0.330942
NPC	ENSG00000218739	2	37423631	37443336	1		CEBPZ-AS1	CEBPZ-AS1	protein_coding			660.591	-1.15698	0.402829	-2.87213	0.00407716	0.345078
NPC	ENSG00000178295	2	17935125	17966632	1	348654	GEN1	GEN1	protein_coding	ENSMUSG00000051235	Gen1	774.516	-0.861236	0.300317	-2.86776	0.00413389	0.348147
NPC	ENSG00000047346	15	52873514	53002014	-1	56204	FAM214A	FAM214A	protein_coding	ENSMUSG00000034858	Fam214a	984.787	-0.66169	0.23121	-2.86185	0.00421173	0.352955
NPC	ENSG00000162511	1	31205316	31230667	-1	7805	LAPTM5	LAPTM5	protein_coding	ENSMUSG00000028581	Laptm5	19.567	-4.24047	1.48257	-2.86021	0.00423356	0.353046
NPC	ENSG00000144355	2	172949468	172954405	1	1745	DLX1	DLX1	protein_coding	ENSMUSG00000041911	Dlx1	1501.38	-1.07494	0.376846	-2.85248	0.00433801	0.357408
NPC	ENSG00000057019	3	98514785	98620533	-1	131566	DCBLD2	DCBLD2	protein_coding	ENSMUSG00000035107	Dcbld2	4362.54	0.851503	0.298597	2.85168	0.00434889	0.357408
NPC	ENSG00000119681	14	74964873	75079306	-1	4053	LTBP2	LTBP2	protein_coding	ENSMUSG00000002020	Ltbp2	374.075	1.57564	0.552339	2.85266	0.00433543	0.357408
NPC	ENSG00000118922	13	74260226	74708394	-1	11278	KLF12	KLF12	protein_coding	ENSMUSG00000072294	Klf12	2051.25	-0.702282	0.246536	-2.8486	0.00439121	0.35915
NPC	ENSG00000198521	19	21987752	22034927	-1	7594	ZNF43	ZNF43	protein_coding	ENSMUSG00000055480	Zfp458	1017.79	-0.898955	0.315837	-2.84626	0.0044236	0.360068
NPC	ENSG00000138615	15	65488337	65503826	-1	8483	CILP	CILP	protein_coding	ENSMUSG00000042254	Cilp	844.787	-5.21873	1.8364	-2.84183	0.00448552	0.36337
NPC	ENSG00000139044	12	569530	672675	1	283358	B4GALNT3	B4GALNT3	protein_coding	ENSMUSG00000041372	B4galnt3	547.789	1.03308	0.364094	2.8374	0.00454832	0.366711
NPC	ENSG00000130600	11	2016406	2022700	-1	100033819,283120	H19	H19	processed_transcript			1451.41	-9.71218	3.43305	-2.82902	0.00466905	0.374349
NPC	ENSG00000184117	22	29950797	29977326	-1	8508	NIPSNAP1	NIPSNAP1	protein_coding	ENSMUSG00000034285	Nipsnap1	2093.94	0.681077	0.240851	2.82779	0.00468706	0.374349
NPC	ENSG00000187957	2	230222345	230579274	-1	92737	DNER	DNER	protein_coding	ENSMUSG00000036766	Dner	5226.27	-1.37682	0.487612	-2.82359	0.00474887	0.375974
NPC	ENSG00000138778	4	104026963	104119566	-1	1062	CENPE	CENPE	protein_coding	ENSMUSG00000045328	Cenpe	1244.81	-1.37715	0.487763	-2.82341	0.00475161	0.375974
NPC	ENSG00000163453	4	57896939	57976551	-1	3490	IGFBP7	IGFBP7	protein_coding	ENSMUSG00000036256	Igfbp7	136.101	-1.85837	0.660954	-2.81164	0.00492892	0.38288
NPC	ENSG00000128573	7	113726382	114333827	1	93986	FOXP2	FOXP2	protein_coding			271.055	-2.80872	0.998267	-2.81359	0.0048991	0.38288
NPC	ENSG00000167081	9	128509624	128729656	1	5090	PBX3	PBX3	protein_coding	ENSMUSG00000038718	Pbx3	836.996	-1.30635	0.463936	-2.8158	0.00486555	0.38288
NPC	ENSG00000101198	20	61872136	61904046	-1	128414	NKAIN4	NKAIN4	protein_coding	ENSMUSG00000027574	Nkain4	1098.53	-0.678447	0.241175	-2.81309	0.00490673	0.38288
NPC	ENSG00000077522	1	236849754	236927931	1	88	ACTN2	ACTN2	protein_coding	ENSMUSG00000052374	Actn2	1035.62	-1.45213	0.517976	-2.80346	0.00505571	0.385266
NPC	ENSG00000169116	4	75858305	75975325	1	25849	PARM1	PARM1	protein_coding	ENSMUSG00000034981	Parm1	1155.18	1.43272	0.511086	2.80329	0.00505845	0.385266
NPC	ENSG00000136830	9	130267618	130341268	-1	64855	FAM129B	FAM129B	protein_coding	ENSMUSG00000026796	Fam129b	1540.97	0.742302	0.264884	2.80237	0.00507286	0.385266
NPC	ENSG00000111371	12	46576846	46663800	-1	81539	SLC38A1	SLC38A1	protein_coding	ENSMUSG00000023169	Slc38a1	5039.24	0.862901	0.307485	2.80632	0.00501106	0.385266
NPC	ENSG00000118898	16	4932508	5010742	-1	5493	PPL	PPL	protein_coding	ENSMUSG00000039457	Ppl	34.5854	2.0055	0.715598	2.80255	0.00507006	0.385266
NPC	ENSG00000115963	2	151324709	151395525	-1	390	RND3	RND3	protein_coding	ENSMUSG00000017144	Rnd3	3841.99	-0.63973	0.228726	-2.79692	0.00515923	0.390084
NPC	ENSG00000174807	11	66081958	66084515	-1	57124	CD248	CD248	protein_coding	ENSMUSG00000056481	Cd248	407.332	-1.47225	0.526923	-2.79405	0.00520524	0.391821
NPC	ENSG00000213694	9	91606362	91619925	1	1903	S1PR3	S1PR3	protein_coding	ENSMUSG00000067586	S1pr3	2484.8	-1.54448	0.553667	-2.78954	0.00527829	0.395569
NPC	ENSG00000237187	5	92745065	92921354	-1	441094	NR2F1-AS1	NR2F1-AS1	processed_transcript			99.9874	-2.01333	0.722541	-2.78645	0.00532881	0.397604
NPC	ENSG00000189143	7	73213872	73247014	1	1364	CLDN4	CLDN4	protein_coding	ENSMUSG00000047501	Cldn4	16.6766	3.07513	1.10508	2.78272	0.00539046	0.400447
NPC	ENSG00000188738	2	186603355	186698017	1	401024	FSIP2	FSIP2	protein_coding	ENSMUSG00000075249	Fsip2	512.592	-1.47154	0.529716	-2.77798	0.00546988	0.401215
NPC	ENSG00000087494	12	28111017	28125638	-1	5744	PTHLH	PTHLH	protein_coding	ENSMUSG00000048776	Pthlh	62.856	2.36661	0.851948	2.77788	0.00547155	0.401215
NPC	ENSG00000256771	19	19976695	20005483	1	56242	ZNF253	ZNF253	protein_coding	ENSMUSG00000071281	Zfp65	623.995	-0.89712	0.322902	-2.7783	0.00546435	0.401215
NPC	ENSG00000134668	1	32256023	32281652	-1	90853	SPOCD1	SPOCD1	protein_coding	ENSMUSG00000028784	Spocd1	74.8909	1.9707	0.711352	2.77036	0.00559943	0.405351
NPC	ENSG00000248485	1	161228517	161255240	1	654790	PCP4L1	PCP4L1	protein_coding			43.7477	-1.97806	0.713884	-2.77084	0.00559112	0.405351
NPC	ENSG00000173208	12	39943835	40013553	-1	225	ABCD2	ABCD2	protein_coding	ENSMUSG00000055782	Abcd2	76.6518	-1.37113	0.494467	-2.77295	0.00555514	0.405351
NPC	ENSG00000117707	1	214156524	214214595	1	5629	PROX1	PROX1	protein_coding	ENSMUSG00000010175	Prox1	712.999	-1.40257	0.506927	-2.7668	0.00566089	0.40731
NPC	ENSG00000185585	9	127539437	127577164	1	169611	OLFML2A	OLFML2A	protein_coding	ENSMUSG00000046618	Olfml2a	360.607	1.07419	0.38835	2.76603	0.00567437	0.40731
NPC	ENSG00000078549	7	31092076	31151089	1	117	ADCYAP1R1	ADCYAP1R1	protein_coding	ENSMUSG00000029778	Adcyap1r1	796.815	-1.52234	0.552502	-2.75536	0.00586272	0.412134
NPC	ENSG00000078596	X	78615881	78623164	-1	9452	ITM2A	ITM2A	protein_coding	ENSMUSG00000031239	Itm2a	1636.71	1.115	0.404043	2.75959	0.00578732	0.412134
NPC	ENSG00000128965	15	41245160	41248710	1	79094	CHAC1	CHAC1	protein_coding	ENSMUSG00000027313	Chac1	120.318	2.59715	0.942174	2.75655	0.00584143	0.412134
NPC	ENSG00000137872	15	47476298	48066420	1	80031	SEMA6D	SEMA6D	protein_coding	ENSMUSG00000027200	Sema6d	2883.39	-1.12823	0.409175	-2.75732	0.00582778	0.412134
NPC	ENSG00000108639	17	76164639	76169608	1	9144	SYNGR2	SYNGR2	protein_coding	ENSMUSG00000048277	Syngr2	256.429	1.02697	0.372661	2.75578	0.0058553	0.412134
NPC	ENSG00000144681	3	36421836	36589499	1	6769	STAC	STAC	protein_coding	ENSMUSG00000032502	Stac	38.7052	2.03867	0.741268	2.75024	0.00595516	0.413507
NPC	ENSG00000196549	3	154741913	154901497	1	4311	MME	MME	protein_coding	ENSMUSG00000027820	Mme	61.9514	-2.54904	0.926427	-2.75147	0.00593283	0.413507
NPC	ENSG00000151892	10	117816444	118032979	-1	2674	GFRA1	GFRA1	protein_coding	ENSMUSG00000025089	Gfra1	3207.63	-1.2505	0.454304	-2.75257	0.00591286	0.413507
NPC	ENSG00000162458	1	16083102	16113089	1	54751	FBLIM1	FBLIM1	protein_coding	ENSMUSG00000006219	Fblim1	873.82	0.740949	0.269644	2.74788	0.00599828	0.414808
NPC	ENSG00000197747	1	151955391	151966866	-1	6281	S100A10	S100A10	protein_coding	ENSMUSG00000041959	S100a10	325.896	1.88688	0.687204	2.74574	0.00603754	0.414825
NPC	ENSG00000147145	X	78003206	78012591	1	2846	LPAR4	LPAR4	protein_coding	ENSMUSG00000049929	Lpar4	737.494	-0.75734	0.275877	-2.74521	0.0060473	0.414825
NPC	ENSG00000185614	3	49840687	49842463	1	389119	FAM212A	FAM212A	protein_coding	ENSMUSG00000042106	Fam212a	109.574	-1.70181	0.620854	-2.74108	0.00612373	0.418381
NPC	ENSG00000024526	1	68939835	68962904	-1	55635	DEPDC1	DEPDC1	protein_coding	ENSMUSG00000028175	Depdc1a	653.048	-0.825821	0.301918	-2.73525	0.00623332	0.424165
NPC	ENSG00000154556	4	186506598	186877806	-1	8470	SORBS2	SORBS2	protein_coding	ENSMUSG00000031626	Sorbs2	2362.85	-0.899796	0.329401	-2.73162	0.00630245	0.42716
NPC	ENSG00000101096	20	50003494	50179370	-1	4773	NFATC2	NFATC2	protein_coding	ENSMUSG00000027544	Nfatc2	39.8928	-2.02034	0.740331	-2.72897	0.00635329	0.428897
NPC	ENSG00000205927	21	34398153	34401504	1	10215	OLIG2	OLIG2	protein_coding	ENSMUSG00000039830	Olig2	105.038	-1.31687	0.483513	-2.72354	0.00645858	0.434282
NPC	ENSG00000159128	21	34775202	34851655	1	3460	IFNGR2	IFNGR2	protein_coding	ENSMUSG00000022965	Ifngr2	871.887	0.653254	0.240113	2.72061	0.00651613	0.436427
NPC	ENSG00000026508	11	35160417	35253949	1	960	CD44	CD44	protein_coding	ENSMUSG00000005087	Cd44	1121.15	1.02687	0.37768	2.71889	0.00655008	0.43698
NPC	ENSG00000103966	15	42190950	42264776	-1	30844	EHD4	EHD4	protein_coding	ENSMUSG00000027293	Ehd4	729.946	0.688053	0.253211	2.71731	0.0065815	0.437361
NPC	ENSG00000180263	12	95470525	95611258	-1	55785	FGD6	FGD6	protein_coding	ENSMUSG00000020021	Fgd6	545.687	-0.77418	0.28538	-2.7128	0.00667173	0.441632
NPC	ENSG00000133401	5	31639517	32111037	1	23037	PDZD2	PDZD2	protein_coding	ENSMUSG00000022197	Pdzd2	124.222	-1.16662	0.430577	-2.70943	0.0067399	0.442699
NPC	ENSG00000167680	19	4542600	4559820	-1	10501	SEMA6B	SEMA6B	protein_coding	ENSMUSG00000001227	Sema6b	775.924	1.54917	0.57171	2.70971	0.00673412	0.442699
NPC	ENSG00000067715	12	79257773	79845788	1	6857	SYT1	SYT1	protein_coding	ENSMUSG00000035864	Syt1	1155.15	-0.683043	0.252256	-2.70773	0.00677444	0.443257
NPC	ENSG00000001617	3	50192478	50226508	1	6405	SEMA3F	SEMA3F	protein_coding	ENSMUSG00000034684	Sema3f	72.0592	1.90939	0.707115	2.70026	0.0069286	0.451607
NPC	ENSG00000124151	20	46130601	46285621	1	8202	NCOA3	NCOA3	protein_coding	ENSMUSG00000027678	Ncoa3	1303.98	-0.712867	0.264648	-2.69364	0.00706756	0.458906
NPC	ENSG00000169330	15	79724858	79764632	1	23251	KIAA1024	KIAA1024	protein_coding	ENSMUSG00000039313	AF529169	130.135	-1.18059	0.438922	-2.68975	0.00715048	0.462525
NPC	ENSG00000172403	4	119809996	119982402	1	171024	SYNPO2	SYNPO2	protein_coding	ENSMUSG00000050315	Synpo2	489.478	-1.59578	0.594029	-2.68637	0.00722335	0.465468
NPC	ENSG00000150051	10	27961804	28034989	-1	283078	MKX	MKX	protein_coding	ENSMUSG00000061013	Mkx	42.4719	-3.46678	1.29127	-2.68478	0.00725786	0.465927
NPC	ENSG00000167244	11	2150342	2170833	-1	3481	IGF2	IGF2	protein_coding	ENSMUSG00000048583	Igf2	22939.5	-4.48127	1.67149	-2.681	0.00734025	0.468498
NPC	ENSG00000105655	19	18545198	18549111	-1	51477	ISYNA1	ISYNA1	protein_coding	ENSMUSG00000019139	Isyna1	2380.78	0.562055	0.209689	2.68042	0.00735298	0.468498
NPC	ENSG00000068078	4	1795034	1810599	1	2261	FGFR3	FGFR3	protein_coding	ENSMUSG00000054252	Fgfr3	375.149	-1.36745	0.510801	-2.67706	0.0074271	0.469702
NPC	ENSG00000197124	19	20107867	20150315	-1	91120	ZNF682	ZNF682	protein_coding			250.912	-1.06156	0.3965	-2.67732	0.0074213	0.469702
NPC	ENSG00000178567	3	37027357	37034795	-1	9852	EPM2AIP1	EPM2AIP1	protein_coding	ENSMUSG00000046785	Epm2aip1	1636.71	-0.602959	0.225426	-2.67475	0.00747846	0.470332
NPC	ENSG00000077274	X	110488331	110513751	-1	827	CAPN6	CAPN6	protein_coding	ENSMUSG00000067276	Capn6	2845.4	-1.71843	0.642613	-2.67413	0.00749235	0.470332
NPC	ENSG00000163909	1	40089825	40105617	-1	26508	HEYL	HEYL	protein_coding	ENSMUSG00000032744	Heyl	751.61	-4.57646	1.71645	-2.66624	0.00767055	0.476476
NPC	ENSG00000185946	1	104068313	104097861	1	55599	RNPC3	RNPC3	protein_coding	ENSMUSG00000027981	Rnpc3	350.854	-1.02252	0.3833	-2.66767	0.00763798	0.476476
NPC	ENSG00000183287	18	57098172	57364612	-1	147372	CCBE1	CCBE1	protein_coding	ENSMUSG00000046318	Ccbe1	73.3051	2.55646	0.958884	2.66608	0.00767425	0.476476
NPC	ENSG00000013297	3	170136653	170578169	1	5010	CLDN11	CLDN11	protein_coding	ENSMUSG00000037625	Cldn11	134.291	-1.92171	0.722704	-2.65905	0.00783611	0.480849
NPC	ENSG00000136750	10	26505236	26593487	1	2572	GAD2	GAD2	protein_coding	ENSMUSG00000026787	Gad2	182.697	-1.42433	0.53584	-2.65812	0.00785775	0.480849
NPC	ENSG00000183010	17	79890260	79900288	-1	5831	PYCR1	PYCR1	protein_coding	ENSMUSG00000025140	Pycr1	2126.87	0.655894	0.246531	2.6605	0.00780254	0.480849
NPC	ENSG00000196562	20	46285092	46415360	-1	55959	SULF2	SULF2	protein_coding	ENSMUSG00000006800	Sulf2	2413.97	-1.18038	0.443757	-2.65996	0.00781493	0.480849
NPC	ENSG00000114423	3	105374305	105588396	-1	868	CBLB	CBLB	protein_coding	ENSMUSG00000022637	Cblb	1125.86	-0.663358	0.250111	-2.65226	0.00799555	0.485268
NPC	ENSG00000082556	8	54138284	54164257	-1	4986	OPRK1	OPRK1	protein_coding	ENSMUSG00000025905	Oprk1	39.8371	-2.74494	1.03527	-2.65141	0.00801553	0.485268
NPC	ENSG00000175073	8	67540722	67579452	-1	80124	VCPIP1	VCPIP1	protein_coding	ENSMUSG00000045210	Vcpip1	477.16	-0.816837	0.307943	-2.65256	0.00798833	0.485268
NPC	ENSG00000068650	13	113344643	113541482	1	23250	ATP11A	ATP11A	protein_coding	ENSMUSG00000031441	Atp11a	1276.89	0.695531	0.262629	2.64834	0.00808882	0.487968
NPC	ENSG00000175264	11	45670427	45687172	-1	8534	CHST1	CHST1	protein_coding	ENSMUSG00000027221	Chst1	134.218	-1.68237	0.637301	-2.63984	0.00829445	0.498605
NPC	ENSG00000047648	X	11136239	11683821	-1	395	ARHGAP6	ARHGAP6	protein_coding	ENSMUSG00000031355	Arhgap6	157.719	-1.70738	0.647504	-2.63686	0.00836769	0.499478
NPC	ENSG00000205730	16	19125254	19132946	1	162073	ITPRIPL2	ITPRIPL2	protein_coding	ENSMUSG00000095115	Itpripl2	404.891	-1.13134	0.428901	-2.63776	0.00834553	0.499478
NPC	ENSG00000117114	1	81771845	82458120	1	101927458,23266	LPHN2	LPHN2	protein_coding			6352.18	-0.777272	0.295421	-2.63106	0.0085118	0.504539
NPC	ENSG00000184557	17	76352864	76356158	-1	9021	SOCS3	SOCS3	protein_coding	ENSMUSG00000053113	Socs3	549.388	0.959329	0.364591	2.63124	0.0085073	0.504539
NPC	ENSG00000144810	3	99357319	99518070	1	1295	COL8A1	COL8A1	protein_coding	ENSMUSG00000068196	Col8a1	914.795	-1.69166	0.645721	-2.6198	0.00879822	0.507513
NPC	ENSG00000164099	4	119201193	119274158	-1	8492	PRSS12	PRSS12	protein_coding	ENSMUSG00000027978	Prss12	90.0924	-1.91851	0.73234	-2.6197	0.00880064	0.507513
NPC	ENSG00000151012	4	139085251	139163503	-1	23657	SLC7A11	SLC7A11	protein_coding	ENSMUSG00000027737	Slc7a11	1002.46	1.56878	0.597347	2.62624	0.00863336	0.507513
NPC	ENSG00000109452	4	142944313	143768585	-1	8821	INPP4B	INPP4B	protein_coding	ENSMUSG00000037940	Inpp4b	354.244	-0.871355	0.332194	-2.62303	0.00871519	0.507513
NPC	ENSG00000131435	5	131593364	131609147	1	8572	PDLIM4	PDLIM4	protein_coding	ENSMUSG00000020388	Pdlim4	958.823	0.727817	0.277437	2.62336	0.00870673	0.507513
NPC	ENSG00000118432	6	88849583	88876078	-1	1268	CNR1	CNR1	protein_coding	ENSMUSG00000044288	Cnr1	1293.69	-1.38006	0.526551	-2.62094	0.00876869	0.507513
NPC	ENSG00000189057	11	58874658	58894883	1	374393	FAM111B	FAM111B	protein_coding			559.332	-1.07209	0.408607	-2.62376	0.00869643	0.507513
NPC	ENSG00000110066	11	67922330	67981295	-1	51111	SUV420H1	SUV420H1	protein_coding			1745.74	-0.586288	0.223775	-2.61999	0.00879313	0.507513
NPC	ENSG00000101445	20	37434348	37551667	1	26051	PPP1R16B	PPP1R16B	protein_coding	ENSMUSG00000037754	Ppp1r16b	111.757	-2.34694	0.896881	-2.61678	0.00887625	0.508427
NPC	ENSG00000104888	19	49932658	49945617	-1	57030	SLC17A7	SLC17A7	protein_coding	ENSMUSG00000070570	Slc17a7	138.245	1.40875	0.538141	2.6178	0.00884975	0.508427
NPC	ENSG00000145506	5	1008944	1039058	1	85409	NKD2	NKD2	protein_coding	ENSMUSG00000021567	Nkd2	112.541	-1.94374	0.746131	-2.60509	0.00918501	0.524347
NPC	ENSG00000029363	6	136578001	136610989	-1	9774	BCLAF1	BCLAF1	protein_coding	ENSMUSG00000037608	Bclaf1	6701.62	-0.692042	0.265867	-2.60296	0.00924221	0.525848
NPC	ENSG00000166833	11	19372271	20143144	1	89797	NAV2	NAV2	protein_coding	ENSMUSG00000052512	Nav2	1835.41	-0.58384	0.225026	-2.59455	0.00947151	0.537098
NPC	ENSG00000144229	2	137523115	138435287	1	80731	THSD7B	THSD7B	protein_coding	ENSMUSG00000042581	Thsd7b	15.2867	-2.71387	1.04682	-2.59249	0.00952846	0.538532
NPC	ENSG00000179454	14	45393522	45511525	-1	54813	KLHL28	KLHL28	protein_coding	ENSMUSG00000020948	Klhl28	546.044	-0.722909	0.279154	-2.58964	0.00960771	0.541213
NPC	ENSG00000085433	1	109512836	109584850	-1	22911	WDR47	WDR47	protein_coding	ENSMUSG00000040389	Wdr47	1039.66	-0.697044	0.269452	-2.58689	0.00968458	0.543399
NPC	ENSG00000145675	5	67511548	67597649	1	5295	PIK3R1	PIK3R1	protein_coding	ENSMUSG00000041417	Pik3r1	2313.15	-0.741014	0.286707	-2.58457	0.00975008	0.543399
NPC	ENSG00000164778	7	155250824	155257526	1	2020	EN2	EN2	protein_coding	ENSMUSG00000039095	En2	836.297	-6.49998	2.51575	-2.58371	0.00977427	0.543399
NPC	ENSG00000111348	12	15094951	15114662	-1	397	ARHGDIB	ARHGDIB	protein_coding	ENSMUSG00000030220	Arhgdib	50.5968	-1.6135	0.624179	-2.58499	0.00973815	0.543399
NPC	ENSG00000188206	1	245003940	245018799	-1	284702	HNRNPU-AS1	HNRNPU-AS1	antisense			521.033	-1.1663	0.452297	-2.57862	0.00991946	0.546407
NPC	ENSG00000146426	6	155153831	155578857	1	26230	TIAM2	TIAM2	protein_coding	ENSMUSG00000023800	Tiam2	826.602	-0.810843	0.314594	-2.57743	0.00995386	0.546407
NPC	ENSG00000197579	9	32540542	32552551	-1	10210	TOPORS	TOPORS	protein_coding	ENSMUSG00000036822	Topors	745.559	-0.639129	0.247975	-2.5774	0.00995478	0.546407
NPC	ENSG00000166068	15	38544527	38649450	1	161742	SPRED1	SPRED1	protein_coding	ENSMUSG00000027351	Spred1	3267.36	-0.539392	0.209284	-2.57732	0.00995686	0.546407
NPC	ENSG00000111727	12	104458235	104498639	1	29915	HCFC2	HCFC2	protein_coding	ENSMUSG00000020246	Hcfc2	342.542	-0.945602	0.367329	-2.57426	0.0100454	0.547731
NPC	ENSG00000197020	19	21905568	21950430	-1	163227	ZNF100	ZNF100	protein_coding			437.437	-1.00844	0.391725	-2.57437	0.0100424	0.547731
NPC	ENSG00000163449	2	216946589	216967506	1	92691	TMEM169	TMEM169	protein_coding	ENSMUSG00000026188	Tmem169	251.384	0.917886	0.357406	2.56819	0.0102232	0.555645
NPC	ENSG00000134138	15	37181406	37393504	-1	4212	MEIS2	MEIS2	protein_coding	ENSMUSG00000027210	Meis2	1118.48	-1.09315	0.426382	-2.56377	0.0103543	0.559197
NPC	ENSG00000064655	20	45523263	45817492	1	2139	EYA2	EYA2	protein_coding	ENSMUSG00000017897	Eya2	308.559	-2.12886	0.830353	-2.5638	0.0103532	0.559197
NPC	ENSG00000230606	2	98081083	98099107	-1	100506123,100506076		AC159540.1	lincRNA			152.94	-1.09415	0.427455	-2.55968	0.010477	0.564032
NPC	ENSG00000229847	10	119232726	119304579	-1	196047	EMX2OS	EMX2OS	antisense			207.238	1.47784	0.578554	2.55437	0.0106381	0.570898
NPC	ENSG00000136546	2	167260083	167350757	-1	6332	SCN7A	SCN7A	protein_coding	ENSMUSG00000034810	Scn7a	3129.92	-4.29761	1.68425	-2.55164	0.0107218	0.571782
NPC	ENSG00000101825	X	3226606	3264682	-1	25878	MXRA5	MXRA5	protein_coding			2207.69	-2.94004	1.15185	-2.55246	0.0106964	0.571782
NPC	ENSG00000157103	3	11034410	11080933	1	6529	SLC6A1	SLC6A1	protein_coding	ENSMUSG00000030310	Slc6a1	801.698	-1.22865	0.482694	-2.5454	0.0109152	0.58028
NPC	ENSG00000101333	20	9049410	9461889	1	5332	PLCB4	PLCB4	protein_coding	ENSMUSG00000039943	Plcb4	524.666	-0.948505	0.373042	-2.54263	0.0110023	0.583087
NPC	ENSG00000162630	1	193148175	193155784	-1	8707	B3GALT2	B3GALT2	protein_coding	ENSMUSG00000033849	B3galt2	223.785	-1.94738	0.768427	-2.53424	0.0112691	0.592497
NPC	ENSG00000188580	6	124125286	125146803	1	154215	NKAIN2	NKAIN2	protein_coding	ENSMUSG00000069670	Nkain2	120.852	-1.22738	0.48441	-2.53377	0.0112843	0.592497
NPC	ENSG00000153179	12	65004293	65091347	1	283349	RASSF3	RASSF3	protein_coding	ENSMUSG00000025795	Rassf3	366.143	0.904496	0.35677	2.53524	0.0112371	0.592497
NPC	ENSG00000182580	3	184279572	184300197	1	2049	EPHB3	EPHB3	protein_coding	ENSMUSG00000005958	Ephb3	1035.36	1.12379	0.443758	2.53244	0.0113273	0.592924
NPC	ENSG00000180801	4	114821440	114900883	-1	79642	ARSJ	ARSJ	protein_coding	ENSMUSG00000046561	Arsj	210.864	0.944667	0.374099	2.52518	0.0115639	0.603453
NPC	ENSG00000185668	1	38509523	38512450	-1	5453	POU3F1	POU3F1	protein_coding			73.6675	-2.35629	0.934304	-2.52198	0.0116697	0.607108
NPC	ENSG00000115758	2	10580094	10588630	-1	4953	ODC1	ODC1	protein_coding	ENSMUSG00000011179	Odc1	6854.47	0.495986	0.196829	2.51989	0.0117392	0.608864
NPC	ENSG00000187210	9	79034752	79122332	1	2650	GCNT1	GCNT1	protein_coding	ENSMUSG00000038843	Gcnt1	75.9407	1.8656	0.740934	2.5179	0.0118057	0.610452
NPC	ENSG00000187479	11	43946892	43965888	1	387763	C11orf96	C11orf96	protein_coding	ENSMUSG00000087006	Gm13889	171.751	-1.35093	0.536937	-2.51599	0.0118697	0.611901
NPC	ENSG00000103257	16	87863629	87903094	-1	8140	SLC7A5	SLC7A5	protein_coding	ENSMUSG00000040010	Slc7a5	1491.32	1.33256	0.530371	2.51251	0.0119876	0.61611
NPC	ENSG00000127914	7	91570181	91739987	1	10142	AKAP9	AKAP9	protein_coding			2128.67	-1.28456	0.511955	-2.50913	0.0121029	0.620162
NPC	ENSG00000178878	12	12878851	12982909	1	81575	APOLD1	APOLD1	protein_coding	ENSMUSG00000090698	Apold1	484.413	-1.81975	0.725786	-2.50728	0.0121665	0.621159
NPC	ENSG00000008394	12	16500076	16762193	1	4257	MGST1	MGST1	protein_coding	ENSMUSG00000008540	Mgst1	205.914	1.06158	0.423719	2.50538	0.0122318	0.621159
NPC	ENSG00000221946	19	35634154	35645204	1	53822	FXYD7	FXYD7	protein_coding	ENSMUSG00000036578	Fxyd7	101.746	-2.01528	0.804223	-2.50587	0.012215	0.621159
NPC	ENSG00000182492	X	152760397	152775012	1	633	BGN	BGN	protein_coding	ENSMUSG00000031375	Bgn	1099.01	-4.27638	1.70967	-2.50129	0.0123741	0.624655
NPC	ERCC-00043								spike-in			832.985	0.647363	0.258762	2.50177	0.0123574	0.624655
NPC	ENSG00000148926	11	10326227	10328944	1	133	ADM	ADM	protein_coding	ENSMUSG00000030790	Adm	1862.15	-1.05844	0.424016	-2.49623	0.0125521	0.631765
NPC	ENSG00000173320	4	184774584	184944679	1	56977	STOX2	STOX2	protein_coding	ENSMUSG00000038143	Stox2	1495.77	-0.602366	0.241696	-2.49225	0.0126937	0.637007
NPC	ENSG00000215808	1	238643684	238649323	-1	339535	LINC01139	LINC01139	lincRNA			95.7902	1.47832	0.59371	2.48996	0.0127757	0.639235
NPC	ENSG00000150471	4	62066976	62944053	1	23284	LPHN3	LPHN3	protein_coding			2213.37	-1.1416	0.459259	-2.48575	0.0129277	0.644947
NPC	ENSG00000115844	2	172964167	172967628	-1	1746	DLX2	DLX2	protein_coding	ENSMUSG00000023391	Dlx2	517.5	-0.891659	0.3591	-2.48304	0.0130266	0.646784
NPC	ENSG00000211895	14	106173457	106175002	-1		IGHA1	IGHA1	IG_C_gene			25.2692	-2.55504	1.02933	-2.48223	0.0130564	0.646784
NPC	ENSG00000156256	21	30396950	30426809	1	10600	USP16	USP16	protein_coding	ENSMUSG00000025616	Usp16	1262.61	-0.788094	0.317572	-2.48162	0.0130786	0.646784
NPC	ENSG00000136108	13	53029564	53050763	1	26586	CKAP2	CKAP2	protein_coding	ENSMUSG00000037725	Ckap2	3301.63	-0.570118	0.230069	-2.47803	0.0132112	0.651446
NPC	ENSG00000171604	5	139026884	139063467	1	51523	CXXC5	CXXC5	protein_coding	ENSMUSG00000046668	Cxxc5	1278.51	0.55351	0.223649	2.4749	0.0133274	0.653404
NPC	ENSG00000172716	17	33677324	33700720	-1	91607	SLFN11	SLFN11	protein_coding			53.4403	-1.69743	0.685861	-2.47489	0.0133277	0.653404
NPC	ENSG00000182732	14	72399156	73030654	1	9628	RGS6	RGS6	protein_coding	ENSMUSG00000021219	Rgs6	1043.24	-0.795834	0.321701	-2.47383	0.0133673	0.653459
NPC	ENSG00000112541	6	165740776	166400091	-1	10846	PDE10A	PDE10A	protein_coding	ENSMUSG00000023868	Pde10a	727.041	-0.702056	0.284008	-2.47196	0.0134375	0.653607
NPC	ENSG00000164938	8	95938200	95961639	-1	94241	TP53INP1	TP53INP1	protein_coding	ENSMUSG00000028211	Trp53inp1	1876.74	-0.657734	0.266106	-2.4717	0.0134471	0.653607
NPC	ENSG00000213096	19	24216276	24312654	1	9534	ZNF254	ZNF254	protein_coding			758.174	-0.964401	0.390985	-2.46659	0.0136406	0.661122
NPC	ENSG00000163630	3	63213991	63602597	1	132204	SYNPR	SYNPR	protein_coding	ENSMUSG00000056296	Synpr	221.195	-0.944846	0.38327	-2.46522	0.0136927	0.661763
NPC	ENSG00000162415	1	45482071	45771881	-1	57643	ZSWIM5	ZSWIM5	protein_coding	ENSMUSG00000033948	Zswim5	239.551	-0.92168	0.375004	-2.45778	0.0139797	0.664737
NPC	ENSG00000143190	1	167190066	167396582	1	5451	POU2F1	POU2F1	protein_coding	ENSMUSG00000026565	Pou2f1	1262.43	-0.691098	0.281188	-2.45778	0.0139799	0.664737
NPC	ENSG00000119771	2	23608088	23931481	1	114818	KLHL29	KLHL29	protein_coding	ENSMUSG00000020627	Klhl29	457.442	-1.31437	0.534494	-2.4591	0.0139287	0.664737
NPC	ENSG00000067248	5	54552073	54603550	-1	54505	DHX29	DHX29	protein_coding	ENSMUSG00000042426	Dhx29	1056.66	-0.577674	0.235156	-2.45655	0.0140278	0.664737
NPC	ENSG00000255571	15	89904810	89939471	1	254559	LINC00925	LINC00925	lincRNA			430.479	-0.964219	0.392494	-2.45665	0.014024	0.664737
NPC	ENSG00000196839	20	43248163	43280874	-1	100	ADA	ADA	protein_coding	ENSMUSG00000017697	Ada	444.396	0.812684	0.33056	2.45851	0.0139514	0.664737
NPC	ENSG00000099953	22	24110413	24126503	1	4320	MMP11	MMP11	protein_coding	ENSMUSG00000000901	Mmp11	599.893	-1.53771	0.625264	-2.4593	0.0139207	0.664737
NPC	ENSG00000162551	1	21835858	21904905	1	249	ALPL	ALPL	protein_coding	ENSMUSG00000028766	Alpl	1173.72	-1.53795	0.628248	-2.448	0.0143653	0.67126
NPC	ENSG00000080493	4	72053003	72437804	1	8671	SLC4A4	SLC4A4	protein_coding	ENSMUSG00000060961	Slc4a4	4059.12	-0.945862	0.386528	-2.44707	0.0144022	0.67126
NPC	ENSG00000120658	13	43787654	44361044	-1	55068	ENOX1	ENOX1	protein_coding	ENSMUSG00000022012	Enox1	231.982	-0.874362	0.356831	-2.45035	0.0142717	0.67126
NPC	ENSG00000137809	15	68594050	68724501	-1	22801	ITGA11	ITGA11	protein_coding	ENSMUSG00000032243	Itga11	128.465	-1.88083	0.768401	-2.44773	0.0143761	0.67126
NPC	ENSG00000170579	18	3496030	4455335	-1	9229	DLGAP1	DLGAP1	protein_coding	ENSMUSG00000003279	Dlgap1	1421.06	0.536562	0.21885	2.45174	0.0142168	0.67126
NPC	ENSG00000184221	21	34442450	34444726	1	116448	OLIG1	OLIG1	protein_coding	ENSMUSG00000046160	Olig1	251.445	-1.46579	0.598853	-2.44766	0.0143787	0.67126
NPC	ENSG00000113742	5	173315283	173388979	1	80315	CPEB4	CPEB4	protein_coding	ENSMUSG00000020300	Cpeb4	1499.77	-0.670292	0.27407	-2.44569	0.0144573	0.67199
NPC	ENSG00000152154	2	39892122	39945103	1	130733	TMEM178A	TMEM178A	protein_coding	ENSMUSG00000024245	Tmem178	252.312	1.09258	0.448656	2.43523	0.0148823	0.674121
NPC	ENSG00000111799	6	75794042	75915767	-1	1303	COL12A1	COL12A1	protein_coding	ENSMUSG00000032332	Col12a1	4102.21	-3.54014	1.45163	-2.43874	0.0147385	0.674121
NPC	ENSG00000070669	7	97481430	97501854	-1	440	ASNS	ASNS	protein_coding	ENSMUSG00000029752	Asns	2249.8	1.50793	0.617775	2.4409	0.0146507	0.674121
NPC	ENSG00000106366	7	100770370	100782547	1	5054	SERPINE1	SERPINE1	protein_coding	ENSMUSG00000037411	Serpine1	760.75	0.923278	0.378941	2.43647	0.0148315	0.674121
NPC	ENSG00000171316	8	61591337	61779465	1	55636	CHD7	CHD7	protein_coding	ENSMUSG00000041235	Chd7	5626.11	-0.658955	0.270347	-2.43744	0.0147918	0.674121
NPC	ENSG00000147869	9	14719722	14722715	-1	9350	CER1	CER1	protein_coding	ENSMUSG00000038192	Cer1	17.4364	-3.4659	1.42348	-2.43481	0.0148994	0.674121
NPC	ENSG00000236287	11	10833621	10880343	-1	101928029,58486	ZBED5	ZBED5	protein_coding	ENSMUSG00000034173	Zbed5	1889.89	-0.534319	0.218825	-2.44177	0.0146155	0.674121
NPC	ENSG00000149257	11	75273101	75283828	1	871	SERPINH1	SERPINH1	protein_coding	ENSMUSG00000070436	Serpinh1	11657.6	0.472115	0.193518	2.43965	0.0147015	0.674121
NPC	ENSG00000151067	12	2079952	2802108	1	775	CACNA1C	CACNA1C	protein_coding	ENSMUSG00000051331	Cacna1c	179.874	-1.9903	0.816646	-2.43717	0.0148029	0.674121
NPC	ENSG00000169856	15	53049637	53083273	-1	3175	ONECUT1	ONECUT1	protein_coding	ENSMUSG00000043013	Onecut1	41.7412	-2.28908	0.938957	-2.4379	0.014773	0.674121
NPC	ENSG00000160097	1	33327869	33338083	-1	252995	FNDC5	FNDC5	protein_coding	ENSMUSG00000001334	Fndc5	5031.53	-1.34341	0.553078	-2.42897	0.015142	0.681468
NPC	ENSG00000164176	5	83236373	83680611	-1	10085	EDIL3	EDIL3	protein_coding	ENSMUSG00000034488	Edil3	182.369	1.32786	0.546576	2.42941	0.0151235	0.681468
NPC	ENSG00000112139	6	37600284	37667082	-1	266727	MDGA1	MDGA1	protein_coding	ENSMUSG00000043557	Mdga1	695.129	-0.646256	0.266847	-2.42182	0.0154431	0.692388
NPC	ENSG00000148482	10	18240768	18332221	1	221074	SLC39A12	SLC39A12	protein_coding	ENSMUSG00000036949	Slc39a12	210.43	1.50623	0.622189	2.42086	0.0154838	0.692388
NPC	ENSG00000101542	18	59000815	59223006	1	28316	CDH20	CDH20	protein_coding	ENSMUSG00000050840	Cdh20	494.127	-1.52729	0.631027	-2.42032	0.0155067	0.692388
NPC	ENSG00000152208	4	93225550	94695707	1	2895	GRID2	GRID2	protein_coding	ENSMUSG00000071424	Grid2	407.068	-0.997457	0.41279	-2.41638	0.0156757	0.697181
NPC	ENSG00000110042	11	58938903	58976060	1	23220	DTX4	DTX4	protein_coding	ENSMUSG00000039982	Dtx4	2033.33	-0.893687	0.369918	-2.41591	0.015696	0.697181
NPC	ENSG00000145526	5	19473060	20575982	-1	1016	CDH18	CDH18	protein_coding	ENSMUSG00000040420	Cdh18	68.4573	1.39781	0.579164	2.4135	0.0158001	0.699977
NPC	ENSG00000196083	3	190231840	190375843	1	3556	IL1RAP	IL1RAP	protein_coding	ENSMUSG00000022514	Il1rap	218.708	1.56995	0.650837	2.41221	0.0158561	0.700169
NPC	ENSG00000119139	9	71736209	71870124	1	9414	TJP2	TJP2	protein_coding	ENSMUSG00000024812	Tjp2	719.037	-0.888421	0.368409	-2.41151	0.0158867	0.700169
NPC	ENSG00000152784	4	81105033	81125483	1	56978	PRDM8	PRDM8	protein_coding	ENSMUSG00000035456	Prdm8	118.231	1.43824	0.597128	2.40859	0.0160143	0.703966
NPC	ENSG00000009413	6	111620234	111804918	-1	5980	REV3L	REV3L	protein_coding	ENSMUSG00000019841	Rev3l	3414.77	-0.937784	0.389903	-2.40517	0.0161647	0.708749
NPC	ENSG00000138316	10	72432559	72522197	1	140766	ADAMTS14	ADAMTS14	protein_coding	ENSMUSG00000059901	Adamts14	553.095	0.928513	0.386479	2.40249	0.0162839	0.710312
NPC	ENSG00000128918	15	58245622	58790065	-1	101928635,8854	ALDH1A2	ALDH1A2	protein_coding	ENSMUSG00000013584	Aldh1a2	2113.69	-3.40596	1.41756	-2.4027	0.0162747	0.710312
NPC	ENSG00000126803	14	65002623	65009955	1	3306	HSPA2	HSPA2	protein_coding	ENSMUSG00000059970	Hspa2	31.8783	-2.09859	0.873918	-2.40135	0.0163345	0.710697
NPC	ENSG00000087086	19	49468558	49470135	1	2512	FTL	FTL	protein_coding			10083.8	0.509964	0.21288	2.39555	0.0165953	0.720201
NPC	ENSG00000109906	11	113930315	114121398	1	7704	ZBTB16	ZBTB16	protein_coding	ENSMUSG00000066687	Zbtb16	120.462	-1.74991	0.730802	-2.39451	0.0166426	0.720416
NPC	ENSG00000076770	X	131503345	131623996	-1	55796	MBNL3	MBNL3	protein_coding	ENSMUSG00000036109	Mbnl3	502.585	-0.999574	0.417784	-2.39256	0.0167311	0.722409
NPC	ENSG00000079308	2	218664512	218867718	-1	7145	TNS1	TNS1	protein_coding	ENSMUSG00000055322	Tns1	1873.55	-0.690106	0.288601	-2.39121	0.0167929	0.723243
NPC	ENSG00000104490	8	102698771	103137135	-1	83988	NCALD	NCALD	protein_coding	ENSMUSG00000051359	Ncald	1964.21	-0.775119	0.32519	-2.38359	0.0171446	0.736524
NPC	ENSG00000046604	18	29078006	29128971	1	1829	DSG2	DSG2	protein_coding	ENSMUSG00000044393	Dsg2	707.385	0.763311	0.32059	2.38096	0.0172676	0.739939
NPC	ENSG00000078098	2	163027194	163101661	-1	2191	FAP	FAP	protein_coding	ENSMUSG00000000392	Fap	947.627	-1.24387	0.522923	-2.37868	0.0173746	0.742656
NPC	ENSG00000135903	2	223064607	223163715	-1	5077	PAX3	PAX3	protein_coding	ENSMUSG00000004872	Pax3	67.5005	-2.47633	1.04161	-2.3774	0.017435	0.743367
NPC	ENSG00000146757	7	64838712	64866038	1	168374	ZNF92	ZNF92	protein_coding			523.299	-0.8738	0.36799	-2.37452	0.0175717	0.744878
NPC	ENSG00000006282	17	48620419	48633213	1	64847	SPATA20	SPATA20	protein_coding	ENSMUSG00000020867	Spata20	585.811	0.677452	0.285376	2.37389	0.0176017	0.744878
NPC	ENSG00000087076	19	49316274	49339935	-1	51171	HSD17B14	HSD17B14	protein_coding	ENSMUSG00000030825	Hsd17b14	74.408	1.592	0.670518	2.37428	0.0175832	0.744878
NPC	ENSG00000145703	5	75699074	76003957	1	10788	IQGAP2	IQGAP2	protein_coding	ENSMUSG00000021676	Iqgap2	710.015	-1.30883	0.551727	-2.37225	0.0176801	0.746336
NPC	ENSG00000084636	1	32117848	32169920	-1	1307	COL16A1	COL16A1	protein_coding	ENSMUSG00000040690	Col16a1	672.86	-0.617395	0.260838	-2.36697	0.0179345	0.748483
NPC	ENSG00000133019	1	239549865	240078750	1	1131	CHRM3	CHRM3	protein_coding	ENSMUSG00000046159	Chrm3	248.458	1.08141	0.456643	2.36817	0.0178761	0.748483
NPC	ENSG00000145241	4	68337521	68411324	-1	1060	CENPC	CENPC	protein_coding	ENSMUSG00000029253	Cenpc1	533.913	-0.929491	0.392227	-2.36978	0.0177988	0.748483
NPC	ENSG00000154122	5	14704910	14871887	-1	56172	ANKH	ANKH	protein_coding	ENSMUSG00000022265	Ank	465.344	-1.05976	0.448308	-2.36392	0.0180829	0.748483
NPC	ENSG00000173114	7	110731062	110765510	1	54674	LRRN3	LRRN3	protein_coding	ENSMUSG00000036295	Lrrn3	2250.69	-0.950805	0.40206	-2.36484	0.0180381	0.748483
NPC	ENSG00000187840	8	37887859	37917883	1	1978	EIF4EBP1	EIF4EBP1	protein_coding	ENSMUSG00000031490	Eif4ebp1	593.713	0.881229	0.372196	2.36764	0.0179017	0.748483
NPC	ENSG00000139910	14	26912299	27066960	-1	4857	NOVA1	NOVA1	protein_coding	ENSMUSG00000021047	Nova1	2160.64	-0.651229	0.275458	-2.36416	0.0180709	0.748483
NPC	ENSG00000197566	17	16524051	16557170	-1	57547	ZNF624	ZNF624	protein_coding	ENSMUSG00000094622	Gm3055	265.108	-0.918724	0.388639	-2.36395	0.0180812	0.748483
NPC	ENSG00000121904	1	33979609	34631443	-1	114784	CSMD2	CSMD2	protein_coding	ENSMUSG00000028804	Csmd2	514.697	0.74982	0.317438	2.3621	0.0181717	0.749729
NPC	ENSG00000065675	10	6469105	6622263	-1	5588	PRKCQ	PRKCQ	protein_coding	ENSMUSG00000026778	Prkcq	99.0521	1.95306	0.827042	2.3615	0.0182012	0.749729
NPC	ENSG00000120594	10	20105168	20578785	1	84898	PLXDC2	PLXDC2	protein_coding	ENSMUSG00000026748	Plxdc2	995.182	-0.929188	0.394432	-2.35576	0.0184849	0.759578
NPC	ENSG00000168646	17	63524681	63557765	-1	8313	AXIN2	AXIN2	protein_coding	ENSMUSG00000000142	Axin2	327.441	-0.703513	0.298786	-2.35457	0.0185441	0.760175
NPC	ENSG00000010278	12	6308881	6347425	1	928	CD9	CD9	protein_coding	ENSMUSG00000030342	Cd9	928.717	0.718907	0.305646	2.35209	0.018668	0.763415
NPC	ENSG00000135547	6	126068810	126082415	1	23493	HEY2	HEY2	protein_coding	ENSMUSG00000019789	Hey2	261.244	-0.842551	0.359016	-2.34683	0.0189337	0.772423
NPC	ENSG00000144285	2	166845670	166984523	-1	6323	SCN1A	SCN1A	protein_coding	ENSMUSG00000064329	Scn1a	3402.52	-1.04954	0.447505	-2.34531	0.0190113	0.773732
NPC	ENSG00000142871	1	86046444	86049645	1	3491	CYR61	CYR61	protein_coding	ENSMUSG00000028195	Cyr61	1330.05	0.55918	0.238569	2.34389	0.0190838	0.774832
NPC	ENSG00000143867	2	19551246	19558414	-1	130497	OSR1	OSR1	protein_coding	ENSMUSG00000048387	Osr1	95.6847	-2.78508	1.18938	-2.34163	0.0191997	0.777678
NPC	ENSG00000123933	4	2249159	2264021	-1	100616358,10608	MXD4	MXD4	protein_coding	ENSMUSG00000037235	Mxd4	2431.24	-0.701058	0.299508	-2.3407	0.0192477	0.77777
NPC	ENSG00000078295	5	7396321	7830194	1	108	ADCY2	ADCY2	protein_coding	ENSMUSG00000021536	Adcy2	704.539	-1.1617	0.496635	-2.33915	0.0193277	0.779153
NPC	ENSG00000111913	6	24797601	25042238	-1	9750	FAM65B	FAM65B	protein_coding	ENSMUSG00000036006	Fam65b	669.886	-1.81828	0.778718	-2.33497	0.0195451	0.782355
NPC	ENSG00000176046	16	28548606	28550495	-1	26471	NUPR1	NUPR1	protein_coding	ENSMUSG00000030717	Nupr1	187.018	-1.65792	0.709595	-2.33643	0.0194691	0.782355
NPC	ENSG00000188171	19	20802867	20844402	-1	199777	ZNF626	ZNF626	protein_coding			294.798	-0.925938	0.39647	-2.33545	0.0195198	0.782355
NPC	ENSG00000077684	4	129730779	129796379	1	79960	JADE1	JADE1	protein_coding	ENSMUSG00000025764	Jade1	1083.93	-0.612089	0.26238	-2.33284	0.0196568	0.784978
NPC	ENSG00000196247	7	64126511	64171404	1	51427	ZNF107	ZNF107	protein_coding			477.612	-1.07547	0.461341	-2.33118	0.0197437	0.786602
NPC	ENSG00000153814	7	27870192	28220362	-1	221895	JAZF1	JAZF1	protein_coding	ENSMUSG00000063568	Jazf1	216.66	-1.25938	0.540614	-2.32953	0.0198312	0.787468
NPC	ENSG00000239713	22	39436924	39483748	1	60489	APOBEC3G	APOBEC3G	protein_coding			18.4308	-4.03432	1.7322	-2.32902	0.019858	0.787468
NPC	ENSG00000120156	9	27109139	27230173	1	7010	TEK	TEK	protein_coding	ENSMUSG00000006386	Tek	20.6508	-3.19347	1.3725	-2.32675	0.0199786	0.790411
NPC	ENSG00000213654	6	32158543	32163300	-1	63940	GPSM3	GPSM3	protein_coding	ENSMUSG00000034786	Gpsm3	39.331	-1.68348	0.724331	-2.32419	0.0201155	0.790516
NPC	ENSG00000104635	8	22224762	22291642	1	23516	SLC39A14	SLC39A14	protein_coding	ENSMUSG00000022094	Slc39a14	778.729	0.964246	0.414892	2.32409	0.0201207	0.790516
NPC	ENSG00000154864	18	10666480	11148587	-1	63895	PIEZO2	PIEZO2	protein_coding	ENSMUSG00000041482	Piezo2	1623.61	-0.70108	0.301649	-2.32416	0.020117	0.790516
NPC	ENSG00000162664	1	90460671	90501090	1	284695	ZNF326	ZNF326	protein_coding	ENSMUSG00000029290	Zfp326	1363.79	-0.592035	0.255482	-2.31732	0.0204862	0.798634
NPC	ENSG00000148219	9	119187504	120177348	-1	23245	ASTN2	ASTN2	protein_coding	ENSMUSG00000028373	Astn2	210.644	-0.782958	0.337891	-2.31719	0.0204934	0.798634
NPC	ENSG00000176208	17	29158988	29222887	1	79915	ATAD5	ATAD5	protein_coding	ENSMUSG00000017550	Atad5	605.337	-0.999689	0.431218	-2.31829	0.0204336	0.798634
NPC	ENSG00000141433	18	904944	912173	1	116	ADCYAP1	ADCYAP1	protein_coding	ENSMUSG00000024256	Adcyap1	86.2762	1.95	0.84168	2.31679	0.0205151	0.798634
NPC	ENSG00000120915	8	27348296	27403081	1	2053	EPHX2	EPHX2	protein_coding	ENSMUSG00000022040	Ephx2	203.356	0.849734	0.367015	2.31525	0.020599	0.80007
NPC	ENSG00000163376	3	67048727	67061634	1	84541	KBTBD8	KBTBD8	protein_coding	ENSMUSG00000030031	Kbtbd8	85.7281	-1.18922	0.513881	-2.31419	0.0206575	0.800513
NPC	ENSG00000114541	3	69219141	69591734	-1	23150	FRMD4B	FRMD4B	protein_coding	ENSMUSG00000030064	Frmd4b	306.337	-0.690987	0.298977	-2.31117	0.0208234	0.804064
NPC	ENSG00000171444	5	112357796	112824527	-1	4163	MCC	MCC	protein_coding	ENSMUSG00000071856	Mcc	1742.77	-0.573782	0.248304	-2.3108	0.0208436	0.804064
NPC	ENSG00000163625	4	85590704	85887544	-1	23001	WDFY3	WDFY3	protein_coding	ENSMUSG00000043940	Wdfy3	3757.68	-0.556522	0.241114	-2.30813	0.020992	0.807343
NPC	ENSG00000165973	11	20691117	21597227	1	4745	NELL1	NELL1	protein_coding	ENSMUSG00000055409	Nell1	138.435	-2.29598	0.995193	-2.30707	0.0210508	0.807343
NPC	ENSG00000177508	16	54317216	54320675	-1	79191	IRX3	IRX3	protein_coding	ENSMUSG00000031734	Irx3	176.871	-1.10327	0.478288	-2.30671	0.021071	0.807343
NPC	ENSG00000203685	1	226736501	226796915	1	375057	C1orf95	C1orf95	protein_coding			179.551	-1.00982	0.438544	-2.30267	0.0212976	0.812234
NPC	ENSG00000250120	5	140235595	140391929	1	56139	PCDHA10	PCDHA10	protein_coding	ENSMUSG00000103770	Pcdha9	121.085	-1.03494	0.449724	-2.30127	0.0213763	0.812234
NPC	ENSG00000153707	9	8314246	10612723	-1	5789	PTPRD	PTPRD	protein_coding			6538.38	-0.807647	0.350993	-2.30104	0.0213896	0.812234
NPC	ENSG00000103260	16	765115	769655	1	79006	METRN	METRN	protein_coding	ENSMUSG00000002274	Metrn	6377.58	-0.746008	0.324202	-2.30106	0.0213883	0.812234
NPC	ENSG00000171951	2	224461658	224467221	-1	7857	SCG2	SCG2	protein_coding	ENSMUSG00000050711	Scg2	1684.81	1.30452	0.56862	2.29419	0.0217795	0.818664
NPC	ENSG00000064042	4	41361624	41702061	1	22998	LIMCH1	LIMCH1	protein_coding	ENSMUSG00000037736	Limch1	1709.49	-0.766079	0.334043	-2.29336	0.0218275	0.818664
NPC	ENSG00000261496	4	86933449	86935027	-1			RP13-514E23.1	sense_overlapping			63.5134	-1.45467	0.634394	-2.293	0.0218477	0.818664
NPC	ENSG00000157764	7	140419127	140624564	-1	673	BRAF	BRAF	protein_coding	ENSMUSG00000002413	Braf	912.834	-0.564069	0.245555	-2.29712	0.0216118	0.818664
NPC	ENSG00000180543	8	98285717	98290176	-1	85453	TSPYL5	TSPYL5	protein_coding	ENSMUSG00000038984	Tspyl5	254.315	0.826682	0.360383	2.2939	0.0217963	0.818664
NPC	ENSG00000129009	15	74466012	74469213	1	3671	ISLR	ISLR	protein_coding	ENSMUSG00000037206	Islr	3215.66	-1.10043	0.479876	-2.29316	0.0218388	0.818664
NPC	ENSG00000022267	X	135229559	135293518	1	2273	FHL1	FHL1	protein_coding	ENSMUSG00000023092	Fhl1	2130.04	0.503498	0.219862	2.29006	0.022018	0.821425
NPC	ENSG00000137558	8	75736772	75767264	1	51050	PI15	PI15	protein_coding	ENSMUSG00000067780	Pi15	433.731	-4.5607	1.99138	-2.29022	0.0220086	0.821425
NPC	ENSG00000151090	3	24158651	24536773	-1	7068	THRB	THRB	protein_coding	ENSMUSG00000021779	Thrb	40.3604	-1.65082	0.724754	-2.27776	0.0227406	0.839182
NPC	ENSG00000129116	4	169418217	169849608	1	23022	PALLD	PALLD	protein_coding	ENSMUSG00000058056	Palld	3221.44	0.799326	0.350737	2.27899	0.0226677	0.839182
NPC	ENSG00000136014	12	95910336	95945266	-1	84101	USP44	USP44	protein_coding	ENSMUSG00000020020	Usp44	179.253	-1.13971	0.499989	-2.27946	0.0226396	0.839182
NPC	ENSG00000101746	18	31431064	31804916	-1	8715	NOL4	NOL4	protein_coding	ENSMUSG00000041923	Nol4	154.643	-1.11708	0.490321	-2.27826	0.0227112	0.839182
NPC	ENSG00000189060	22	38201114	38203442	1	3005	H1F0	H1F0	protein_coding	ENSMUSG00000096210	H1f0	2877.59	0.761871	0.334359	2.2786	0.0226909	0.839182
NPC	ENSG00000183960	3	19189946	19577138	1	131096	KCNH8	KCNH8	protein_coding	ENSMUSG00000035580	Kcnh8	87.4464	-1.18278	0.519486	-2.27682	0.0227968	0.839436
NPC	ENSG00000147119	X	46433219	46457843	1	56548	CHST7	CHST7	protein_coding	ENSMUSG00000037347	Chst7	990.453	-0.61303	0.269475	-2.27491	0.0229115	0.841838
NPC	ENSG00000107742	10	73818793	73848790	-1	9806	SPOCK2	SPOCK2	protein_coding	ENSMUSG00000058297	Spock2	497.494	-0.64498	0.283779	-2.27282	0.0230369	0.844619
NPC	ENSG00000183023	2	40324410	40838193	-1	6546	SLC8A1	SLC8A1	protein_coding	ENSMUSG00000054640	Slc8a1	188.427	-1.81989	0.801893	-2.26949	0.0232385	0.850178
NPC	ENSG00000163191	1	152004982	152020383	-1	6282	S100A11	S100A11	protein_coding			1124.45	1.20225	0.531425	2.26231	0.0236783	0.856381
NPC	ENSG00000231672	2	218148742	218621316	-1	729582	DIRC3	DIRC3	protein_coding			53.8683	-1.50784	0.665779	-2.26478	0.0235262	0.856381
NPC	ENSG00000113578	5	141971743	142077617	-1	2246	FGF1	FGF1	protein_coding	ENSMUSG00000036585	Fgf1	171.118	-1.31244	0.579959	-2.26299	0.0236364	0.856381
NPC	ENSG00000100842	14	23825611	23834961	-1	10278	EFS	EFS	protein_coding	ENSMUSG00000022203	Efs	990.272	0.625282	0.276318	2.26291	0.0236414	0.856381
NPC	ENSG00000171295	19	11925099	11946016	1	126070	ZNF440	ZNF440	protein_coding			282.73	-0.693271	0.306514	-2.2618	0.0237101	0.856381
NPC	ERCC-00002								spike-in			9839.7	0.687818	0.304102	2.2618	0.0237098	0.856381
NPC	ENSG00000140396	8	71021997	71316040	-1	10499	NCOA2	NCOA2	protein_coding	ENSMUSG00000005886	Ncoa2	1968.06	-0.49516	0.219119	-2.25978	0.0238352	0.859077
NPC	ENSG00000162552	1	22443798	22470462	-1	54361	WNT4	WNT4	protein_coding	ENSMUSG00000036856	Wnt4	59.5527	-2.80342	1.24368	-2.25413	0.0241882	0.869696
NPC	ENSG00000272796	1	23243175	23247993	1			RP1-74M1.3	lincRNA			452.388	-1.47142	0.65297	-2.25343	0.0242321	0.869696
NPC	ENSG00000008083	6	15246527	15522252	1	3720	JARID2	JARID2	protein_coding	ENSMUSG00000038518	Jarid2	1919.76	-0.770606	0.342233	-2.2517	0.0243413	0.870516
NPC	ENSG00000095752	19	55875757	55881831	-1	3589	IL11	IL11	protein_coding	ENSMUSG00000004371	Il11	90.3595	1.50207	0.667159	2.25145	0.0243572	0.870516
NPC	ENSG00000067182	12	6437923	6451280	-1	7132	TNFRSF1A	TNFRSF1A	protein_coding	ENSMUSG00000030341	Tnfrsf1a	1812.2	0.495745	0.220432	2.24897	0.0245143	0.874291
NPC	ENSG00000111906	6	125541108	125623282	-1	51020	HDDC2	HDDC2	protein_coding	ENSMUSG00000000295	Hddc2	1169.73	0.567804	0.252757	2.24644	0.024676	0.878219
NPC	ENSG00000217236	2	175199674	175203220	1	100131390	SP9	SP9	protein_coding	ENSMUSG00000068859	Sp9	197.257	-1.30387	0.580663	-2.24549	0.0247368	0.878545
NPC	ENSG00000157064	1	183217372	183387737	-1	23057	NMNAT2	NMNAT2	protein_coding	ENSMUSG00000042751	Nmnat2	727.972	-0.666192	0.296984	-2.24319	0.0248847	0.881955
NPC	ENSG00000224660	3	15295691	15306000	1	100505696	SH3BP5-AS1	SH3BP5-AS1	antisense			356.899	-0.862539	0.384907	-2.2409	0.0250326	0.885351
NPC	ENSG00000109686	4	152023903	152246784	-1	152503	SH3D19	SH3D19	protein_coding	ENSMUSG00000028082	Sh3d19	822.534	-0.684185	0.305611	-2.23875	0.0251725	0.888453
NPC	ENSG00000118473	1	66999066	67213982	1	84251	SGIP1	SGIP1	protein_coding	ENSMUSG00000028524	Sgip1	211.007	-1.84594	0.830257	-2.22333	0.0261933	0.892987
NPC	ENSG00000092621	1	120202421	120286838	1	26227	PHGDH	PHGDH	protein_coding	ENSMUSG00000053398	Phgdh	5016.59	0.495631	0.221882	2.23376	0.0254988	0.892987
NPC	ENSG00000119283	1	231297858	231357302	1	440730	TRIM67	TRIM67	protein_coding	ENSMUSG00000036913	Trim67	15.9721	-2.8306	1.26963	-2.22946	0.0257833	0.892987
NPC	ENSG00000178035	3	49061758	49066841	-1	3615	IMPDH2	IMPDH2	protein_coding			3137.49	0.477677	0.213907	2.2331	0.0255421	0.892987
NPC	ENSG00000113810	3	160117062	160152750	1	10051	SMC4	SMC4	protein_coding	ENSMUSG00000034349	Smc4	5233.39	-0.711069	0.31969	-2.22425	0.0261319	0.892987
NPC	ENSG00000188994	6	87862551	87973914	1	23036	ZNF292	ZNF292	protein_coding	ENSMUSG00000039967	Zfp292	2144.78	-0.864245	0.387237	-2.23182	0.0256267	0.892987
NPC	ENSG00000011426	7	36429415	36493400	1	54443	ANLN	ANLN	protein_coding	ENSMUSG00000036777	Anln	1951.37	-0.604117	0.271567	-2.22456	0.0261109	0.892987
NPC	ENSG00000184205	X	53111549	53117722	1	64061	TSPYL2	TSPYL2	protein_coding	ENSMUSG00000041096	Tspyl2	918.398	-0.849126	0.381713	-2.22451	0.0261138	0.892987
NPC	ENSG00000135069	9	80912059	80945009	1	29968	PSAT1	PSAT1	protein_coding	ENSMUSG00000024640	Psat1	7012.43	0.454737	0.203909	2.2301	0.0257409	0.892987
NPC	ENSG00000139318	12	89741009	89747048	-1	1848	DUSP6	DUSP6	protein_coding	ENSMUSG00000019960	Dusp6	10162.6	-0.484564	0.217321	-2.22972	0.0257663	0.892987
NPC	ENSG00000102678	13	22245522	22278637	1	2254	FGF9	FGF9	protein_coding	ENSMUSG00000021974	Fgf9	65.2809	-1.30296	0.585095	-2.22692	0.0259525	0.892987
NPC	ENSG00000102466	13	102372134	103054124	-1	2259	FGF14	FGF14	protein_coding	ENSMUSG00000025551	Fgf14	31.2297	-2.69476	1.20755	-2.23159	0.025642	0.892987
NPC	ENSG00000100678	14	70510934	70655787	-1	6547	SLC8A3	SLC8A3	protein_coding	ENSMUSG00000079055	Slc8a3	28.1199	-1.80951	0.81358	-2.22414	0.0261393	0.892987
NPC	ENSG00000171877	15	44162962	44487450	-1	84978	FRMD5	FRMD5	protein_coding	ENSMUSG00000027238	Frmd5	435.841	0.804956	0.360705	2.23162	0.0256401	0.892987
NPC	ENSG00000103888	15	81071684	81244117	1	57214	KIAA1199	KIAA1199	protein_coding			158.491	-2.02572	0.90643	-2.23483	0.0254283	0.892987
NPC	ENSG00000140937	16	64977656	65160015	-1	1009	CDH11	CDH11	protein_coding	ENSMUSG00000031673	Cdh11	1600.66	-0.856873	0.385362	-2.22355	0.0261787	0.892987
NPC	ENSG00000131409	19	51020149	51071302	-1	94030	LRRC4B	LRRC4B	protein_coding	ENSMUSG00000047085	Lrrc4b	241.613	1.67037	0.749788	2.22779	0.0258947	0.892987
NPC	ENSG00000114251	3	55499743	55523973	-1	7474	WNT5A	WNT5A	protein_coding	ENSMUSG00000021994	Wnt5a	409.207	-0.786716	0.354004	-2.22234	0.0262605	0.893488
NPC	ENSG00000197372	19	23708433	23870022	-1	171392	ZNF675	ZNF675	protein_coding			363.094	-0.713924	0.321671	-2.21942	0.0264579	0.898408
NPC	ENSG00000137812	15	40886218	40956540	1	57082	CASC5	CASC5	protein_coding			1458.89	-0.792796	0.357475	-2.21777	0.0265708	0.900443
NPC	ENSG00000168993	4	778745	819986	-1	10815	CPLX1	CPLX1	protein_coding	ENSMUSG00000033615	Cplx1	28.9705	-1.6994	0.767522	-2.21414	0.0268193	0.907058
NPC	ENSG00000151458	4	125585207	125633887	-1	57182	ANKRD50	ANKRD50	protein_coding			1835.49	-0.793985	0.358737	-2.21328	0.0268784	0.907252
NPC	ENSG00000214050	8	28205804	28347835	-1	157574	FBXO16	FBXO16	protein_coding	ENSMUSG00000034532	Fbxo16	183.096	1.02946	0.46566	2.21075	0.0270534	0.90855
NPC	ENSG00000073008	19	45147098	45166850	1	5817	PVR	PVR	protein_coding			451.698	0.62073	0.280791	2.21065	0.0270604	0.90855
NPC	ENSG00000186732	22	43807202	43903728	1	758	MPPED1	MPPED1	protein_coding	ENSMUSG00000041708	Mpped1	228.71	-0.789012	0.356954	-2.21041	0.0270771	0.90855
NPC	ENSG00000115380	2	56093102	56151274	-1	2202	EFEMP1	EFEMP1	protein_coding	ENSMUSG00000020467	Efemp1	286.015	1.58493	0.717339	2.20946	0.0271425	0.908954
NPC	ENSG00000152818	6	144606837	145174170	1	7402	UTRN	UTRN	protein_coding	ENSMUSG00000019820	Utrn	1855.11	-0.783985	0.355328	-2.20637	0.027358	0.914371
NPC	ENSG00000133794	11	13298199	13408813	1	406	ARNTL	ARNTL	protein_coding	ENSMUSG00000055116	Arntl	748.46	-0.528703	0.239829	-2.2045	0.0274894	0.915998
NPC	ENSG00000005810	13	77618792	77901185	-1	23077	MYCBP2	MYCBP2	protein_coding	ENSMUSG00000033004	Mycbp2	2782.3	-0.537817	0.244003	-2.20414	0.0275144	0.915998
NPC	ENSG00000139970	14	60062694	60337684	-1	6252	RTN1	RTN1	protein_coding	ENSMUSG00000021087	Rtn1	2384.91	0.452832	0.205609	2.20239	0.0276377	0.918305
NPC	ENSG00000114019	3	134074716	134094321	-1	51421	AMOTL2	AMOTL2	protein_coding	ENSMUSG00000032531	Amotl2	1926.95	0.514471	0.233689	2.20152	0.0276994	0.91856
NPC	ENSG00000188641	1	97543299	98386605	-1	1806	DPYD	DPYD	protein_coding	ENSMUSG00000033308	Dpyd	203.195	0.91943	0.418447	2.19724	0.028003	0.926335
NPC	ENSG00000065600	1	212537273	212588243	-1	55248	TMEM206	TMEM206	protein_coding	ENSMUSG00000026627	Tmem206	787.195	0.546136	0.24879	2.19517	0.0281516	0.926335
NPC	ENSG00000215246	5	987295	997423	-1	100506688		RP11-43F13.3	antisense			18.3905	-3.19219	1.45411	-2.19529	0.0281426	0.926335
NPC	ENSG00000183723	16	66648653	66730610	-1	146223	CMTM4	CMTM4	protein_coding	ENSMUSG00000096188	Cmtm4	1313.27	0.487443	0.221906	2.19661	0.028048	0.926335
NPC	ENSG00000159674	4	1160720	1202750	-1	100130872,10417	SPON2	SPON2	protein_coding	ENSMUSG00000037379	Spon2	298.767	-1.36659	0.623425	-2.19206	0.028375	0.931882
NPC	ENSG00000131370	3	15296360	15382875	-1	9467	SH3BP5	SH3BP5	protein_coding	ENSMUSG00000021892	Sh3bp5	496.062	0.593906	0.271186	2.19003	0.0285221	0.933648
NPC	ENSG00000112343	6	25963030	25987384	1	10475	TRIM38	TRIM38	protein_coding	ENSMUSG00000064140	Trim38	121.344	-1.72386	0.787495	-2.18905	0.0285934	0.933648
NPC	ENSG00000112742	6	80713604	80752244	1	7272	TTK	TTK	protein_coding	ENSMUSG00000038379	Ttk	925.698	-0.530953	0.242535	-2.18918	0.0285838	0.933648
NPC	ENSG00000172936	3	38179969	38184513	1	4615	MYD88	MYD88	protein_coding	ENSMUSG00000032508	Myd88	272.212	-0.877872	0.401594	-2.18597	0.0288177	0.934165
NPC	ENSG00000164742	7	45613739	45762715	1	107	ADCY1	ADCY1	protein_coding	ENSMUSG00000020431	Adcy1	1227.87	-0.495022	0.226547	-2.18507	0.0288838	0.934165
NPC	ENSG00000147642	8	110586207	110704020	-1	55638	SYBU	SYBU	protein_coding	ENSMUSG00000022340	Sybu	616.783	-0.924269	0.422704	-2.18656	0.0287744	0.934165
NPC	ENSG00000108055	10	112327449	112364394	1	9126	SMC3	SMC3	protein_coding	ENSMUSG00000024974	Smc3	3092.09	-0.839613	0.383902	-2.18705	0.028739	0.934165
NPC	ENSG00000101255	20	361261	378203	1	57761	TRIB3	TRIB3	protein_coding	ENSMUSG00000032715	Trib3	312.44	1.24805	0.571097	2.18536	0.0288623	0.934165
NPC	ENSG00000144136	2	113403434	113421404	1	6574	SLC20A1	SLC20A1	protein_coding	ENSMUSG00000027397	Slc20a1	2509.52	0.447606	0.205056	2.18285	0.0290471	0.935888
NPC	ENSG00000176749	17	30813637	30818274	1	8851	CDK5R1	CDK5R1	protein_coding	ENSMUSG00000048895	Cdk5r1	1280.71	-0.587421	0.269023	-2.18354	0.0289962	0.935888
NPC	ENSG00000257315	1	203765437	203769686	1	100381270	ZBED6	ZBED6	protein_coding			331.611	-0.750975	0.34478	-2.17813	0.0293963	0.940913
NPC	ENSG00000186684	2	127941696	127977654	-1	339761	CYP27C1	CYP27C1	protein_coding			107.379	-1.37284	0.631185	-2.17502	0.0296284	0.940913
NPC	ENSG00000155760	2	202899310	202903160	1	8324	FZD7	FZD7	protein_coding	ENSMUSG00000041075	Fzd7	1079.23	-0.620296	0.285006	-2.17643	0.029523	0.940913
NPC	ENSG00000113209	5	140514800	140517703	1	26167	PCDHB5	PCDHB5	protein_coding	ENSMUSG00000045657	Pcdhb10	560.857	-0.616917	0.283472	-2.17629	0.0295337	0.940913
NPC	ENSG00000118495	6	144261437	144385735	-1	5325	PLAGL1	PLAGL1	protein_coding	ENSMUSG00000019817	Plagl1	1425.18	-0.696785	0.320375	-2.17491	0.0296372	0.940913
NPC	ENSG00000149970	X	21392536	21672813	1	22866	CNKSR2	CNKSR2	protein_coding	ENSMUSG00000025658	Cnksr2	234.63	-1.02847	0.471993	-2.17898	0.0293328	0.940913
NPC	ENSG00000198408	10	103544200	103578696	-1	10724	MGEA5	MGEA5	protein_coding	ENSMUSG00000025220	Mgea5	5511.89	-0.449964	0.20661	-2.17785	0.0294175	0.940913
NPC	ENSG00000049759	18	55711599	56068772	1	23327	NEDD4L	NEDD4L	protein_coding	ENSMUSG00000024589	Nedd4l	1889.03	-0.555864	0.255594	-2.17479	0.0296455	0.940913
NPC	ENSG00000122584	7	8473585	8792593	1	30010	NXPH1	NXPH1	protein_coding	ENSMUSG00000046178	Nxph1	239.443	-1.12912	0.519383	-2.17395	0.0297085	0.941158
NPC	ENSG00000117602	1	24829387	24867530	1	11123	RCAN3	RCAN3	protein_coding	ENSMUSG00000059713	Rcan3	260.357	0.70908	0.326938	2.16885	0.0300937	0.946312
NPC	ENSG00000198799	1	113615831	113674882	1	9860	LRIG2	LRIG2	protein_coding	ENSMUSG00000032913	Lrig2	947.918	-0.505054	0.232861	-2.16891	0.0300897	0.946312
NPC	ENSG00000065911	2	74425689	74444692	1	10797	MTHFD2	MTHFD2	protein_coding	ENSMUSG00000005667	Mthfd2	1605.15	0.944615	0.435528	2.1689	0.0300905	0.946312
NPC	ENSG00000118007	3	136055077	136471220	-1	10274	STAG1	STAG1	protein_coding	ENSMUSG00000037286	Stag1	1644.99	-0.546424	0.251825	-2.16986	0.0300177	0.946312
NPC	ENSG00000049130	12	88886570	88974628	-1	4254	KITLG	KITLG	protein_coding	ENSMUSG00000019966	Kitl	3333.64	-0.555893	0.256668	-2.1658	0.0303262	0.951864
NPC	ENSG00000138735	4	120415550	120550146	-1	8654	PDE5A	PDE5A	protein_coding	ENSMUSG00000053965	Pde5a	847.507	-1.17964	0.54507	-2.1642	0.0304492	0.953964
NPC	ENSG00000169607	2	113493930	113522254	-1	150468	CKAP2L	CKAP2L	protein_coding	ENSMUSG00000048327	Ckap2l	1218.54	-0.666071	0.308294	-2.1605	0.0307337	0.961107
NPC	ENSG00000138376	2	215590370	215674428	-1	580	BARD1	BARD1	protein_coding	ENSMUSG00000026196	Bard1	820.463	-0.631177	0.292524	-2.1577	0.0309515	0.96437
NPC	ENSG00000113657	5	146770374	146889619	-1	1809	DPYSL3	DPYSL3	protein_coding	ENSMUSG00000024501	Dpysl3	9968.19	0.743756	0.3446	2.15832	0.0309029	0.96437
NPC	ENSG00000079102	8	92967203	93115514	-1	862	RUNX1T1	RUNX1T1	protein_coding	ENSMUSG00000006586	Runx1t1	325.723	-1.72754	0.801107	-2.15644	0.0310491	0.965644
NPC	ENSG00000162702	1	200374068	200379184	-1	23528	ZNF281	ZNF281	protein_coding	ENSMUSG00000041483	Zfp281	858.155	-0.612014	0.28418	-2.15361	0.0312705	0.967226
NPC	ENSG00000152503	5	114460459	114516243	-1	55521	TRIM36	TRIM36	protein_coding	ENSMUSG00000033949	Trim36	298.659	-0.974653	0.452514	-2.15386	0.031251	0.967226
NPC	ENSG00000100503	14	51186481	51297839	-1	51199	NIN	NIN	protein_coding	ENSMUSG00000021068	Nin	2816.43	-0.822113	0.381655	-2.15407	0.0312346	0.967226
NPC	ENSG00000164180	5	87485450	87565293	-1	153396	TMEM161B	TMEM161B	protein_coding	ENSMUSG00000035762	Tmem161b	615.3	-0.655575	0.304846	-2.15051	0.0315148	0.972127
NPC	ENSG00000204130	10	70100864	70167051	-1	55680	RUFY2	RUFY2	protein_coding	ENSMUSG00000020070	Rufy2	888.177	-0.591846	0.275443	-2.14871	0.0316575	0.972127
NPC	ENSG00000133083	13	36345478	36705443	-1	9201	DCLK1	DCLK1	protein_coding	ENSMUSG00000027797	Dclk1	2982.55	-0.550802	0.256312	-2.14895	0.0316385	0.972127
NPC	ENSG00000088340	20	34146507	34195484	-1		FER1L4	FER1L4	pseudogene			121.915	1.57712	0.733792	2.14927	0.0316131	0.972127
NPC	ENSG00000261428	2	223431624	223434438	-1			RP11-16P6.1	antisense			81.4562	-1.0467	0.487531	-2.14694	0.0317984	0.972939
NPC	ENSG00000154642	21	19161284	19191703	-1	54149	C21orf91	C21orf91	protein_coding	ENSMUSG00000022864	D16Ertd472e	444.123	-0.655811	0.30538	-2.14752	0.0317516	0.972939
NPC	ENSG00000162601	1	59120411	59165764	-1	114803	MYSM1	MYSM1	protein_coding	ENSMUSG00000062627	Mysm1	1262.68	-0.729598	0.340434	-2.14314	0.0321018	0.973285
NPC	ENSG00000138061	2	38294116	38337044	-1	1545	CYP1B1	CYP1B1	protein_coding	ENSMUSG00000024087	Cyp1b1	395.032	-1.56467	0.729954	-2.14352	0.0320714	0.973285
NPC	ENSG00000174738	3	23986751	24022109	1	9975	NR1D2	NR1D2	protein_coding	ENSMUSG00000021775	Nr1d2	1069.95	-0.590816	0.275364	-2.14558	0.0319065	0.973285
NPC	ENSG00000152990	4	22346694	22517677	-1	166647	GPR125	GPR125	protein_coding			3230.71	0.455153	0.212242	2.1445	0.0319929	0.973285
NPC	ENSG00000110002	11	123986069	124018428	1	4013	VWA5A	VWA5A	protein_coding	ENSMUSG00000023186	Vwa5a	502.166	0.675179	0.315136	2.1425	0.032153	0.973285
NPC	ENSG00000178235	13	84451344	84456528	-1	114798	SLITRK1	SLITRK1	protein_coding	ENSMUSG00000075478	Slitrk1	83.683	-2.22353	1.03749	-2.14318	0.0320983	0.973285
NPC	ENSG00000163947	3	56761446	57113357	-1	50650	ARHGEF3	ARHGEF3	protein_coding	ENSMUSG00000021895	Arhgef3	243.184	0.679251	0.31731	2.14065	0.0323021	0.974333
NPC	ENSG00000172915	13	35516424	36247159	1	26960	NBEA	NBEA	protein_coding	ENSMUSG00000027799	Nbea	1190.11	-0.539334	0.251879	-2.14125	0.0322543	0.974333
NPC	ENSG00000172493	4	87856154	88062206	1	4299	AFF1	AFF1	protein_coding	ENSMUSG00000029313	Aff1	1527.03	-0.684391	0.320199	-2.1374	0.0325659	0.977091
NPC	ENSG00000161638	12	54789045	54813244	-1	3678	ITGA5	ITGA5	protein_coding	ENSMUSG00000000555	Itga5	2060.89	0.935846	0.437701	2.13809	0.0325091	0.977091
NPC	ENSG00000187498	13	110801318	110959496	-1	1282	COL4A1	COL4A1	protein_coding	ENSMUSG00000031502	Col4a1	18872.9	-0.698033	0.326441	-2.13831	0.0324913	0.977091
NPC	ENSG00000180537	6	13924677	13980533	1	221687	RNF182	RNF182	protein_coding	ENSMUSG00000044164	Rnf182	496.64	-0.858213	0.402372	-2.13288	0.0329343	0.985496
NPC	ENSG00000251226	11	134605490	134633704	1			RP11-469N6.1	lincRNA			43.5972	-1.95528	0.916874	-2.13255	0.0329619	0.985496
NPC	ENSG00000115421	2	60983365	61029220	1	64895	PAPOLG	PAPOLG	protein_coding	ENSMUSG00000020273	Papolg	480.047	-0.599576	0.281527	-2.12973	0.0331941	0.990014
NPC	ENSG00000134817	11	57001051	57004709	-1	187	APLNR	APLNR	protein_coding	ENSMUSG00000044338	Aplnr	306.332	-3.70237	1.73877	-2.1293	0.0332294	0.990014
NPC	ENSG00000183853	1	157963063	158070052	1	101928229,55243	KIRREL	KIRREL	protein_coding	ENSMUSG00000041734	Kirrel	3350.72	0.657211	0.308805	2.12823	0.0333176	0.990908
NPC	ENSG00000106278	7	121513143	121702090	1	5803	PTPRZ1	PTPRZ1	protein_coding	ENSMUSG00000068748	Ptprz1	82908.4	-0.76317	0.358838	-2.12678	0.0334382	0.992758
NPC	ENSG00000171451	18	65173819	65184217	-1	92126	DSEL	DSEL	protein_coding	ENSMUSG00000038702	Dsel	1116.18	-0.772784	0.363531	-2.12577	0.033522	0.993513
NPC	ENSG00000171246	17	78440948	78451643	-1	4884	NPTX1	NPTX1	protein_coding	ENSMUSG00000025582	Nptx1	25.2917	1.97574	0.930263	2.12385	0.0336823	0.996528
NPC	ENSG00000227232	1	14363	29806	-1	100287171,653635	WASH7P	WASH7P	pseudogene			135.342	-0.0682651	0.431984	-0.158027	0.874436	0.999848
NPC	ENSG00000237683	1	134901	139379	-1	101929819,100996768,728728		AL627309.1	protein_coding			43.82	0.145332	0.691523	0.210163	0.833541	0.999848
NPC	ENSG00000239906	1	139790	140339	-1			RP11-34P13.14	antisense			7.45513	-1.18814	1.57624	-0.753781	0.450981	0.999848
NPC	ENSG00000241860	1	141474	173862	-1	101928670		RP11-34P13.13	processed_transcript			20.48	0.232538	0.892957	0.260414	0.794545	0.999848
NPC	ENSG00000237094	1	317720	453948	1	101929823,101929822,101928706		RP4-669L17.10	lincRNA			11.0414	-0.937911	1.16868	-0.802538	0.422242	0.999848
NPC	ENSG00000225972	1	564442	564813	1		MTND1P23	MTND1P23	pseudogene			6.8964	0.519592	1.44787	0.358866	0.719695	0.999848
NPC	ENSG00000225630	1	565020	566063	1		MTND2P28	MTND2P28	pseudogene			1645.11	-0.105109	0.272293	-0.386016	0.699485	0.999848
NPC	ENSG00000237973	1	566454	567996	1	102465432,101926970		hsa-mir-6723	pseudogene			231.949	-0.00485584	0.403405	-0.0120371	0.990396	0.999848
NPC	ENSG00000229344	1	568137	568818	1			RP5-857K21.7	pseudogene			50.5721	-0.0447195	0.585121	-0.0764278	0.939079	0.999848
NPC	ENSG00000248527	1	569076	569756	1		MTATP6P1	MTATP6P1	pseudogene			11314.1	0.0783855	0.244701	0.320332	0.748716	0.999848
NPC	ENSG00000198744	1	569756	570302	1	101929612		RP5-857K21.11	pseudogene			37.5393	-0.1141	0.653202	-0.174678	0.861333	0.999848
NPC	ENSG00000224956	1	661611	663527	-1			RP11-206L10.1	pseudogene			16.7923	0.0431031	0.961384	0.0448344	0.964239	0.999848
NPC	ENSG00000235373	1	677193	685396	-1	101928379		RP11-206L10.3	lincRNA			28.9441	-0.504811	0.784706	-0.643313	0.520021	0.999848
NPC	ENSG00000228327	1	700237	714006	-1	101929540,100288069		RP11-206L10.2	lincRNA			16.7368	-0.209408	0.952643	-0.219818	0.826013	0.999848
NPC	ENSG00000237491	1	714150	745440	1	101930657,100287934		RP11-206L10.9	lincRNA			20.0669	-0.0442127	0.92094	-0.0480082	0.96171	0.999848
NPC	ENSG00000225880	1	761586	762902	-1	101927535,79854	LINC00115	LINC00115	lincRNA			16.0219	-0.390172	0.950857	-0.410337	0.681558	0.999848
NPC	ENSG00000228794	1	762988	794826	1	643837	LINC01128	LINC01128	processed_transcript			359.293	-0.200102	0.328399	-0.609325	0.542309	0.999848
NPC	ENSG00000230699	1	846815	850328	1	284600		RP11-54O7.1	lincRNA			8.17491	0.254525	1.26162	0.201746	0.840116	0.999848
NPC	ENSG00000188976	1	879584	894689	-1	26155	NOC2L	NOC2L	protein_coding	ENSMUSG00000095567	Noc2l	1591.66	0.184359	0.223179	0.826059	0.408771	0.999848
NPC	ENSG00000187961	1	895967	901095	1	339451	KLHL17	KLHL17	protein_coding	ENSMUSG00000078484	Klhl17	275.022	0.429798	0.335168	1.28233	0.199725	0.999848
NPC	ENSG00000272512	1	931346	933431	-1			RP11-54O7.17	lincRNA			13.5104	-0.624693	1.26861	-0.492421	0.622421	0.999848
NPC	ENSG00000188290	1	934342	935552	-1	57801	HES4	HES4	protein_coding			128.725	0.0677076	0.578553	0.117029	0.906837	0.999848
NPC	ENSG00000187608	1	948803	949920	1	9636	ISG15	ISG15	protein_coding	ENSMUSG00000035692	Isg15	107.177	-0.0221664	0.450849	-0.049166	0.960787	0.999848
NPC	ENSG00000188157	1	955503	991496	1	375790	AGRN	AGRN	protein_coding	ENSMUSG00000041936	Agrn	6789.84	-0.0137915	0.26261	-0.052517	0.958117	0.999848
NPC	ENSG00000217801	1	995114	1004735	1	100288175		RP11-465B22.3	pseudogene			22.3098	0.564284	0.96056	0.587454	0.556899	0.999848
NPC	ENSG00000131591	1	1017198	1051741	-1	54991	C1orf159	C1orf159	protein_coding	ENSMUSG00000059939	9430015G10Rik	306.465	0.0654418	0.331396	0.197473	0.843457	0.999848
NPC	ENSG00000078808	1	1152288	1167411	-1	51150	SDF4	SDF4	protein_coding	ENSMUSG00000029076	Sdf4	2634.86	0.150119	0.202688	0.740641	0.458911	0.999848
NPC	ENSG00000176022	1	1167629	1170421	1	126792	B3GALT6	B3GALT6	protein_coding	ENSMUSG00000050796	B3galt6	948.902	0.279587	0.236813	1.18062	0.237752	0.999848
NPC	ENSG00000184163	1	1177826	1182102	-1	388581	FAM132A	FAM132A	protein_coding	ENSMUSG00000023571	Fam132a	9.82429	-0.356816	1.28106	-0.278531	0.780605	0.999848
NPC	ENSG00000160087	1	1189289	1209265	-1	118424	UBE2J2	UBE2J2	protein_coding	ENSMUSG00000023286	Ube2j2	900.348	0.218195	0.256033	0.852213	0.394096	0.999848
NPC	ENSG00000230415	1	1210603	1215800	1			RP5-902P8.10	lincRNA			19.9978	-0.055869	1.02986	-0.0542493	0.956737	0.999848
NPC	ENSG00000162572	1	1215816	1227409	1	6339	SCNN1D	SCNN1D	protein_coding			134.29	-0.339511	0.444631	-0.763579	0.445118	0.999848
NPC	ENSG00000131584	1	1227756	1244989	-1	116983	ACAP3	ACAP3	protein_coding	ENSMUSG00000029033	Acap3	1474.32	-0.182752	0.267427	-0.683373	0.494371	0.999848
NPC	ENSG00000169972	1	1243947	1247057	1	126789	PUSL1	PUSL1	protein_coding	ENSMUSG00000051557	Pusl1	188.786	0.293264	0.359993	0.814638	0.41528	0.999848
NPC	ENSG00000127054	1	1246965	1260071	-1	102465435,54973	CPSF3L	CPSF3L	protein_coding	ENSMUSG00000029034	Cpsf3l	1405.07	0.177273	0.225428	0.786384	0.431642	0.999848
NPC	ENSG00000240731	1	1252961	1254069	-1			RP5-890O3.9	sense_intronic			37.093	-0.0942892	0.72016	-0.130928	0.895832	0.999848
NPC	ENSG00000224051	1	1260136	1264277	1	80772	GLTPD1	GLTPD1	protein_coding			301.72	0.00608361	0.339045	0.0179434	0.985684	0.999848
NPC	ENSG00000169962	1	1266694	1270686	1	83756	TAS1R3	TAS1R3	protein_coding	ENSMUSG00000029072	Tas1r3	23.9158	-0.47573	0.819859	-0.580258	0.561741	0.999848
NPC	ENSG00000107404	1	1270656	1284730	-1	1855	DVL1	DVL1	protein_coding	ENSMUSG00000029071	Dvl1	1062.24	0.276784	0.224567	1.23252	0.217753	0.999848
NPC	ENSG00000162576	1	1288069	1297157	-1	54587	MXRA8	MXRA8	protein_coding	ENSMUSG00000029070	Mxra8	213.753	0.363129	0.49672	0.731053	0.464747	0.999848
NPC	ENSG00000175756	1	1309110	1310875	-1	54998	AURKAIP1	AURKAIP1	protein_coding	ENSMUSG00000065990	Aurkaip1	898.683	0.0162735	0.235482	0.0691071	0.944904	0.999848
NPC	ENSG00000221978	1	1321091	1334708	-1	81669	CCNL2	CCNL2	protein_coding	ENSMUSG00000029068	Ccnl2	6180.81	-0.122236	0.324028	-0.377238	0.705996	0.999848
NPC	ENSG00000224870	1	1334902	1337426	1			RP4-758J18.2	protein_coding			452.792	0.034481	0.270028	0.127694	0.898391	0.999848
NPC	ENSG00000242485	1	1337288	1342693	-1	55052	MRPL20	MRPL20	protein_coding	ENSMUSG00000029066	Mrpl20	936.996	0.162146	0.245612	0.660173	0.509143	0.999848
NPC	ENSG00000272455	1	1344476	1345998	1			RP4-758J18.13	lincRNA			87.4587	0.0756892	0.52575	0.143964	0.885529	0.999848
NPC	ENSG00000235098	1	1353800	1357149	-1	441869	ANKRD65	ANKRD65	protein_coding	ENSMUSG00000078487	Ankrd65	12.0384	-1.17709	1.25485	-0.938037	0.348225	0.999848
NPC	ENSG00000225285	1	1365919	1369953	-1			RP4-758J18.10	lincRNA			10.7237	0.310579	1.64943	0.188295	0.850646	0.999848
NPC	ENSG00000179403	1	1370241	1378262	1	64856	VWA1	VWA1	protein_coding	ENSMUSG00000042116	Vwa1	1033.85	-0.515888	0.706503	-0.7302	0.465268	0.999848
NPC	ENSG00000160072	1	1407143	1433228	1	83858	ATAD3B	ATAD3B	protein_coding			603.748	-0.0767149	0.251709	-0.304777	0.760536	0.999848
NPC	ENSG00000197785	1	1447531	1470067	1	83858,55210	ATAD3A	ATAD3A	protein_coding	ENSMUSG00000029036	Atad3a	642.314	0.115702	0.254246	0.45508	0.649052	0.999848
NPC	ENSG00000205090	1	1470554	1475833	-1	339453	TMEM240	TMEM240	protein_coding	ENSMUSG00000084845	Tmem240	59.051	0.34645	0.54937	0.630632	0.528281	0.999848
NPC	ENSG00000160075	1	1477053	1510249	-1	29101	SSU72	SSU72	protein_coding	ENSMUSG00000029038	Ssu72	1419.59	0.181119	0.270346	0.669953	0.502888	0.999848
NPC	ENSG00000215014	1	1510355	1511373	1			AL645728.1	protein_coding			12.8052	-0.113168	1.06421	-0.10634	0.915312	0.999848
NPC	ENSG00000228594	1	1533392	1535476	-1	643988	C1orf233	C1orf233	protein_coding			348.278	0.371241	0.327125	1.13486	0.256435	0.999848
NPC	ENSG00000272106	1	1549138	1551175	-1			RP11-345P4.9	antisense			325.366	0.0121672	0.33284	0.0365558	0.970839	0.999848
NPC	ENSG00000197530	1	1550795	1565990	1	142678	MIB2	MIB2	protein_coding	ENSMUSG00000029060	Mib2	461.005	0.0605196	0.280882	0.215463	0.829407	0.999848
NPC	ENSG00000248333	1	1570603	1590473	-1	728642,984	CDK11B	CDK11B	protein_coding			530.447	-0.0587947	0.269938	-0.217808	0.827579	0.999848
NPC	ENSG00000272004	1	1590786	1594063	1			RP11-345P4.10	antisense			11.0474	-0.601971	1.13533	-0.530218	0.595961	0.999848
NPC	ENSG00000189339	1	1592939	1624167	-1	728661	SLC35E2B	SLC35E2B	protein_coding	ENSMUSG00000042202	Slc35e2	2994.19	0.199309	0.212559	0.937665	0.348417	0.999848
NPC	ENSG00000008128	1	1634169	1655766	-1	728642,984	CDK11A	CDK11A	protein_coding	ENSMUSG00000029062	Cdk11b	13.9696	-0.51695	1.0478	-0.493369	0.621752	0.999848
NPC	ENSG00000268575	1	1634175	1669127	-1			RP1-283E3.8	processed_transcript			108.126	-0.0688379	0.425793	-0.16167	0.871566	0.999848
NPC	ENSG00000215790	1	1656277	1677431	-1	728661,9906	SLC35E2	SLC35E2	protein_coding			180.575	0.40042	0.355095	1.12764	0.259472	0.999848
NPC	ENSG00000008130	1	1682671	1711896	-1	65220	NADK	NADK	protein_coding	ENSMUSG00000029063	Nadk	1358.7	0.205393	0.239861	0.856302	0.391831	0.999848
NPC	ENSG00000078369	1	1716729	1822495	-1	2782	GNB1	GNB1	protein_coding	ENSMUSG00000029064	Gnb1	15307.3	0.0942918	0.203228	0.46397	0.642669	0.999848
NPC	ENSG00000231050	1	1822910	1824097	1			RP1-140A9.1	antisense			8.33601	-0.10851	1.25234	-0.0866461	0.930953	0.999848
NPC	ENSG00000178821	1	1849029	1850712	-1	339456	TMEM52	TMEM52	protein_coding	ENSMUSG00000023153	Tmem52	19.0314	0.502209	1.04753	0.479423	0.631638	0.999848
NPC	ENSG00000187730	1	1950780	1962192	1	2563	GABRD	GABRD	protein_coding	ENSMUSG00000029054	Gabrd	7.16064	-0.326227	1.61948	-0.20144	0.840355	0.999848
NPC	ENSG00000067606	1	1981909	2116834	1	5590	PRKCZ	PRKCZ	protein_coding	ENSMUSG00000029053	Prkcz	326.401	-0.285763	0.420329	-0.679856	0.496596	0.999848
NPC	ENSG00000182873	1	2113233	2115828	-1			RP11-181G12.2	antisense			118.436	-0.0760676	0.417534	-0.182183	0.855439	0.999848
NPC	ENSG00000162585	1	2115903	2144159	-1	199990	C1orf86	C1orf86	protein_coding			790.331	0.126515	0.247901	0.510342	0.609812	0.999848
NPC	ENSG00000157933	1	2160134	2241558	1	6497	SKI	SKI	protein_coding	ENSMUSG00000029050	Ski	2765.08	0.0538117	0.201807	0.26665	0.789739	0.999848
NPC	ENSG00000116151	1	2252692	2323146	-1	79906	MORN1	MORN1	protein_coding	ENSMUSG00000029049	Morn1	124.057	-0.133719	0.410282	-0.32592	0.744485	0.999848
NPC	ENSG00000269896	1	2281853	2284259	-1	100129534		RP4-740C4.6	processed_transcript			39.6612	0.175772	0.64759	0.271425	0.786064	0.999848
NPC	ENSG00000272420	1	2294500	2295067	-1			RP4-740C4.7	sense_intronic			7.87157	0.886386	1.29196	0.686079	0.492663	0.999848
NPC	ENSG00000271847	1	2309056	2309799	-1			RP4-740C4.8	sense_intronic			3.92502	2.01627	2.20216	0.915587	0.359884	0.999848
NPC	ENSG00000157916	1	2323267	2336883	1	11079	RER1	RER1	protein_coding	ENSMUSG00000029048	Rer1	2145.7	0.0581394	0.216038	0.269116	0.78784	0.999848
NPC	ENSG00000157911	1	2336236	2345236	-1	5192	PEX10	PEX10	protein_coding	ENSMUSG00000029047	Pex10	946.884	0.0608191	0.2463	0.246931	0.804961	0.999848
NPC	ENSG00000149527	1	2357419	2436969	1	9651	PLCH2	PLCH2	protein_coding	ENSMUSG00000029055	Plch2	52.3217	0.312974	0.969784	0.322726	0.746903	0.999848
NPC	ENSG00000157881	1	2439972	2458039	-1	55229	PANK4	PANK4	protein_coding	ENSMUSG00000029056	Pank4	637.513	-0.000472437	0.301229	-0.00156836	0.998749	0.999848
NPC	ENSG00000197921	1	2460184	2461684	-1	388585	HES5	HES5	protein_coding	ENSMUSG00000048001	Hes5	64.6416	0.320638	1.10613	0.289873	0.771913	0.999848
NPC	ENSG00000157873	1	2487078	2496821	1	8764	TNFRSF14	TNFRSF14	protein_coding	ENSMUSG00000042333	Tnfrsf14	13.6932	-1.88222	1.28365	-1.46631	0.142565	0.999848
NPC	ENSG00000157870	1	2517930	2522908	1	127281	FAM213B	FAM213B	protein_coding	ENSMUSG00000029059	Fam213b	1300.47	0.101531	0.266529	0.380938	0.703249	0.999848
NPC	ENSG00000177133	1	2976179	2985001	-1	440556	LINC00982	LINC00982	antisense			84.9531	0.299041	0.879035	0.340193	0.733711	0.999848
NPC	ENSG00000142611	1	2985732	3355185	1	63976	PRDM16	PRDM16	protein_coding	ENSMUSG00000039410	Prdm16	582.85	0.375656	0.498003	0.754325	0.450654	0.999848
NPC	ENSG00000130762	1	3370990	3397677	1	27237	ARHGEF16	ARHGEF16	protein_coding	ENSMUSG00000029032	Arhgef16	102.637	0.0954117	0.611035	0.156148	0.875917	0.999848
NPC	ENSG00000162591	1	3406484	3528059	-1	1953	MEGF6	MEGF6	protein_coding	ENSMUSG00000057751	Megf6	183.577	0.22096	0.433764	0.509401	0.610471	0.999848
NPC	ENSG00000158109	1	3541566	3546691	1	127262	TPRG1L	TPRG1L	protein_coding	ENSMUSG00000029030	Tprgl	447.203	0.0515848	0.268985	0.191776	0.847918	0.999848
NPC	ENSG00000116213	1	3547331	3569325	-1	49856	WRAP73	WRAP73	protein_coding	ENSMUSG00000029029	Wrap73	566.537	0.213624	0.27593	0.774197	0.438814	0.999848
NPC	ENSG00000078900	1	3569084	3652765	1	7161	TP73	TP73	protein_coding	ENSMUSG00000029026	Trp73	55.1089	-1.3245	1.00838	-1.31349	0.189017	0.999848
NPC	ENSG00000227372	1	3652548	3663900	-1	57212	TP73-AS1	TP73-AS1	antisense			1537.4	0.0282683	0.216286	0.130699	0.896014	0.999848
NPC	ENSG00000235169	1	3689352	3692546	1	388588	SMIM1	SMIM1	protein_coding	ENSMUSG00000078350	Smim1	13.6134	0.295334	1.15582	0.25552	0.798322	0.999848
NPC	ENSG00000130764	1	3696784	3713068	-1	57470	LRRC47	LRRC47	protein_coding	ENSMUSG00000029028	Lrrc47	1206.25	0.115801	0.263547	0.439395	0.660375	0.999848
NPC	ENSG00000116198	1	3728645	3773778	-1	9731	CEP104	CEP104	protein_coding	ENSMUSG00000039523	Cep104	606.767	0.194336	0.268776	0.723041	0.469654	0.999848
NPC	ENSG00000169598	1	3773845	3801993	1	1677	DFFB	DFFB	protein_coding	ENSMUSG00000029027	Dffb	190.514	0.388746	0.352866	1.10168	0.2706	0.999848
NPC	ENSG00000198912	1	3805689	3816857	-1	339448	C1orf174	C1orf174	protein_coding	ENSMUSG00000047613	A430005L14Rik	473.769	-0.0820002	0.305385	-0.268514	0.788303	0.999848
NPC	ENSG00000196581	1	4714792	4852594	1	55966	AJAP1	AJAP1	protein_coding	ENSMUSG00000039546	Ajap1	195.476	-1.58125	1.69639	-0.932126	0.351272	0.999848
NPC	ENSG00000131697	1	5922871	6052533	-1	261734	NPHP4	NPHP4	protein_coding	ENSMUSG00000039577	Nphp4	442.533	0.230448	0.277882	0.829301	0.406934	0.999848
NPC	ENSG00000069424	1	6051526	6161253	1	8514	KCNAB2	KCNAB2	protein_coding	ENSMUSG00000028931	Kcnab2	180.423	0.10378	0.402442	0.257875	0.796504	0.999848
NPC	ENSG00000116254	1	6161853	6240183	-1	101928723,26038	CHD5	CHD5	protein_coding	ENSMUSG00000005045	Chd5	31.7266	-0.86007	0.991259	-0.867654	0.385584	0.999848
NPC	ENSG00000116251	1	6241329	6269449	-1	6146	RPL22	RPL22	protein_coding	ENSMUSG00000028936	Rpl22	5116.27	0.237495	0.238643	0.99519	0.319644	0.999848
NPC	ENSG00000158286	1	6265535	6281359	1	388591	RNF207	RNF207	protein_coding	ENSMUSG00000058498	Rnf207	251.908	-0.355954	0.440895	-0.807345	0.419468	0.999848
NPC	ENSG00000116237	1	6281253	6296032	-1	23463	ICMT	ICMT	protein_coding	ENSMUSG00000039662	Icmt	2454.53	0.193935	0.228304	0.849457	0.395627	0.999848
NPC	ENSG00000158292	1	6307406	6321035	-1	387509	GPR153	GPR153	protein_coding	ENSMUSG00000042804	Gpr153	1418.48	-0.492581	0.386596	-1.27415	0.202611	0.999848
NPC	ENSG00000097021	1	6324329	6454451	-1	11332	ACOT7	ACOT7	protein_coding	ENSMUSG00000028937	Acot7	1426.2	0.299805	0.247583	1.21093	0.225924	0.999848
NPC	ENSG00000187017	1	6484848	6521430	1	83715	ESPN	ESPN	protein_coding	ENSMUSG00000028943	Espn	25.0812	-1.35572	0.875397	-1.5487	0.121454	0.999848
NPC	ENSG00000215788	1	6521211	6526255	-1	8718	TNFRSF25	TNFRSF25	protein_coding	ENSMUSG00000024793	Tnfrsf25	190.071	0.0560301	0.463386	0.120915	0.903759	0.999848
NPC	ENSG00000171680	1	6526152	6580121	-1	57449	PLEKHG5	PLEKHG5	protein_coding	ENSMUSG00000039713	Plekhg5	711.639	0.311223	0.369571	0.842118	0.399722	0.999848
NPC	ENSG00000162408	1	6581407	6614595	-1	79707	NOL9	NOL9	protein_coding	ENSMUSG00000028948	Nol9	460.324	-0.0712827	0.28579	-0.249423	0.803033	0.999848
NPC	ENSG00000204859	1	6640061	6649340	1	3104	ZBTB48	ZBTB48	protein_coding	ENSMUSG00000028952	Zbtb48	375.753	0.0368051	0.281395	0.130795	0.895937	0.999848
NPC	ENSG00000162413	1	6650784	6674667	-1	9903	KLHL21	KLHL21	protein_coding	ENSMUSG00000073700	Klhl21	838.615	0.0162359	0.258016	0.0629259	0.949825	0.999848
NPC	ENSG00000116273	1	6673745	6684093	1	148479	PHF13	PHF13	protein_coding	ENSMUSG00000047777	Phf13	1017.2	-0.320851	0.258362	-1.24187	0.214286	0.999848
NPC	ENSG00000041988	1	6684926	6695646	1	90326	THAP3	THAP3	protein_coding	ENSMUSG00000039759	Thap3	302.691	0.107774	0.303106	0.355565	0.722166	0.999848
NPC	ENSG00000007923	1	6694228	6761984	-1	55735	DNAJC11	DNAJC11	protein_coding	ENSMUSG00000039768	Dnajc11	1527.73	0.0244615	0.231491	0.105669	0.915845	0.999848
NPC	ENSG00000237436	1	6843952	6844903	-1			RP11-312B8.1	antisense			8.56299	0.0156308	1.25269	0.0124779	0.990044	0.999848
NPC	ENSG00000171735	1	6845384	7829766	1	23261	CAMTA1	CAMTA1	protein_coding	ENSMUSG00000014592	Camta1	1124.41	-0.0969727	0.229721	-0.422133	0.672928	0.999848
NPC	ENSG00000270171	1	7753184	7754904	-1			RP11-338N10.1	lincRNA			5.77376	-1.17432	1.45179	-0.808877	0.418586	0.999848
NPC	ENSG00000270035	1	7758363	7758932	-1			RP11-338N10.2	lincRNA			7.6007	-0.840352	1.31822	-0.637491	0.523805	0.999848
NPC	ENSG00000269978	1	7760764	7761030	-1			RP11-338N10.3	lincRNA			12.139	-0.190203	1.1983	-0.158727	0.873884	0.999848
NPC	ENSG00000049245	1	7831329	7841492	1	9341	VAMP3	VAMP3	protein_coding	ENSMUSG00000028955	Vamp3	1293.2	0.162616	0.242308	0.671112	0.502149	0.999848
NPC	ENSG00000269925	1	7836443	7836835	1			RP3-467L1.6	sense_intronic			17.4247	-0.930187	0.934635	-0.995241	0.319619	0.999848
NPC	ENSG00000049246	1	7844380	7905237	1	8863	PER3	PER3	protein_coding	ENSMUSG00000028957	Per3	526.999	-0.0802423	0.314853	-0.254857	0.798834	0.999848
NPC	ENSG00000116288	1	8014351	8045565	1	11315	PARK7	PARK7	protein_coding	ENSMUSG00000028964	Park7	3597.17	0.174162	0.223708	0.778525	0.43626	0.999848
NPC	ENSG00000116285	1	8064464	8086368	-1	54206	ERRFI1	ERRFI1	protein_coding	ENSMUSG00000028967	Errfi1	2753.99	0.140776	0.330837	0.425515	0.670461	0.999848
NPC	ENSG00000162426	1	8377886	8404227	1	50651	SLC45A1	SLC45A1	protein_coding	ENSMUSG00000039838	Slc45a1	111.469	0.413843	0.415392	0.996272	0.319118	0.999848
NPC	ENSG00000142599	1	8412457	8877702	-1	473	RERE	RERE	protein_coding	ENSMUSG00000039852	Rere	4172.35	-0.0836055	0.212377	-0.393666	0.693828	0.999848
NPC	ENSG00000074800	1	8921061	8939308	-1	2023	ENO1	ENO1	protein_coding			19166.6	0.254155	0.240145	1.05834	0.2899	0.999848
NPC	ENSG00000180758	1	9160364	9189229	-1	80045	GPR157	GPR157	protein_coding	ENSMUSG00000047875	Gpr157	32.9104	0.586351	0.770621	0.760882	0.446728	0.999848
NPC	ENSG00000234546	1	9242263	9252148	1			RP3-510D11.2	lincRNA			18.3193	0.427882	0.92798	0.461089	0.644734	0.999848
NPC	ENSG00000049239	1	9294834	9331396	1	9563	H6PD	H6PD	protein_coding	ENSMUSG00000028980	H6pd	1959.4	0.208841	0.248262	0.841215	0.400228	0.999848
NPC	ENSG00000171621	1	9352939	9429591	1	80176	SPSB1	SPSB1	protein_coding	ENSMUSG00000039911	Spsb1	137.002	0.397671	0.519787	0.765065	0.444233	0.999848
NPC	ENSG00000171612	1	9599541	9645237	1	84275	SLC25A33	SLC25A33	protein_coding	ENSMUSG00000028982	Slc25a33	295.321	0.0699422	0.308347	0.226829	0.820556	0.999848
NPC	ENSG00000231181	1	9636485	9637043	1			RP13-15M17.1	pseudogene			4.21638	-0.221349	1.67574	-0.13209	0.894913	0.999848
NPC	ENSG00000188807	1	9648932	9674935	1	199953	TMEM201	TMEM201	protein_coding	ENSMUSG00000044700	Tmem201	917.682	0.141131	0.227716	0.619768	0.535411	0.999848
NPC	ENSG00000171608	1	9711790	9789172	1	5293	PIK3CD	PIK3CD	protein_coding	ENSMUSG00000039936	Pik3cd	115.152	0.45727	0.449718	1.01679	0.309252	0.999848
NPC	ENSG00000231789	1	9732484	9747613	-1	101929074		RP11-558F24.4	antisense			23.3974	0.17866	0.826082	0.216274	0.828774	0.999848
NPC	ENSG00000171603	1	9789084	9884584	-1	22883	CLSTN1	CLSTN1	protein_coding	ENSMUSG00000039953	Clstn1	8572.48	0.127119	0.198127	0.641603	0.521131	0.999848
NPC	ENSG00000178585	1	9908334	9970394	-1	56998	CTNNBIP1	CTNNBIP1	protein_coding	ENSMUSG00000028988	Ctnnbip1	4488.85	0.184564	0.284637	0.64842	0.516713	0.999848
NPC	ENSG00000162441	1	9982173	10003465	-1	84328	LZIC	LZIC	protein_coding	ENSMUSG00000028990	Lzic	1035.53	0.051931	0.223988	0.231847	0.816657	0.999848
NPC	ENSG00000173614	1	10003486	10045559	1	64802	NMNAT1	NMNAT1	protein_coding	ENSMUSG00000028992	Nmnat1	259.111	0.362439	0.361934	1.00139	0.316636	0.999848
NPC	ENSG00000130939	1	10092890	10241297	1	10277	UBE4B	UBE4B	protein_coding	ENSMUSG00000028960	Ube4b	1883.35	0.117072	0.223336	0.524198	0.600141	0.999848
NPC	ENSG00000054523	1	10270863	10441661	1	23095	KIF1B	KIF1B	protein_coding	ENSMUSG00000063077	Kif1b	13982.7	0.0529109	0.286539	0.184655	0.853499	0.999848
NPC	ENSG00000265945	1	10450059	10450353	1		RN7SL721P	RN7SL721P	misc_RNA			5.82993	-0.416781	1.46921	-0.283677	0.776658	0.999848
NPC	ENSG00000142657	1	10458649	10480201	1	5226	PGD	PGD	protein_coding	ENSMUSG00000028961	Pgd	7049.12	0.129814	0.238931	0.543313	0.586914	0.999848
NPC	ENSG00000175279	1	10490159	10512210	1	100526739,378708	APITD1	APITD1	protein_coding	ENSMUSG00000073705	Apitd1	61.1071	0.0031333	0.576636	0.00543377	0.995665	0.999848
NPC	ENSG00000160049	1	10516579	10532583	-1	1676	DFFA	DFFA	protein_coding	ENSMUSG00000028974	Dffa	1181.9	0.356496	0.259301	1.37483	0.169183	0.999848
NPC	ENSG00000142655	1	10532345	10690815	1	5195	PEX14	PEX14	protein_coding	ENSMUSG00000028975	Pex14	488.013	0.00949641	0.276291	0.034371	0.972581	0.999848
NPC	ENSG00000130940	1	10696661	10856707	-1	54897	CASZ1	CASZ1	protein_coding	ENSMUSG00000028977	Casz1	126.746	-0.0731364	0.550056	-0.132962	0.894224	0.999848
NPC	ENSG00000120948	1	11072414	11085796	1	23435	TARDBP	TARDBP	protein_coding	ENSMUSG00000041459	Tardbp	5605.5	-0.198078	0.23927	-0.827841	0.40776	0.999848
NPC	ENSG00000271895	1	11089716	11090585	1			RP4-635E18.8	antisense			164.016	-0.459819	0.404906	-1.13562	0.256116	0.999848
NPC	ENSG00000116649	1	11114641	11120081	-1	6723	SRM	SRM	protein_coding	ENSMUSG00000006442	Srm	1239.03	0.377694	0.239105	1.57961	0.114195	0.999848
NPC	ENSG00000171824	1	11126675	11159938	-1	5394	EXOSC10	EXOSC10	protein_coding	ENSMUSG00000017264	Exosc10	2324.87	-0.0886645	0.249749	-0.355014	0.722579	0.999848
NPC	ENSG00000226849	1	11128528	11133154	1			RP4-635E18.7	antisense			7.06634	-0.280797	1.34685	-0.208484	0.834851	0.999848
NPC	ENSG00000198793	1	11166592	11322564	-1	2475	MTOR	MTOR	protein_coding	ENSMUSG00000028991	Mtor	2783.31	0.0243138	0.212835	0.114238	0.909049	0.999848
NPC	ENSG00000120942	1	11333263	11356106	1	29914	UBIAD1	UBIAD1	protein_coding	ENSMUSG00000047719	Ubiad1	620.796	0.0708782	0.328952	0.215467	0.829403	0.999848
NPC	ENSG00000204624	1	11539223	11597641	1	57540	PTCHD2	PTCHD2	protein_coding			278.271	-0.448236	0.590379	-0.759235	0.447712	0.999848
NPC	ENSG00000116661	1	11708424	11715842	-1	26232	FBXO2	FBXO2	protein_coding	ENSMUSG00000041556	Fbxo2	17.4538	1.32788	0.9685	1.37107	0.170353	0.999848
NPC	ENSG00000132879	1	11714432	11723384	1	93611	FBXO44	FBXO44	protein_coding	ENSMUSG00000029001	Fbxo44	377.776	0.477348	0.3021	1.5801	0.114084	0.999848
NPC	ENSG00000116663	1	11724181	11734411	1	26270	FBXO6	FBXO6	protein_coding	ENSMUSG00000055401	Fbxo6	53.5029	0.951958	0.678282	1.40348	0.160473	0.999848
NPC	ENSG00000116670	1	11734537	11751707	-1	10459	MAD2L2	MAD2L2	protein_coding	ENSMUSG00000029003	Mad2l2	1132.84	0.258708	0.32828	0.788072	0.430655	0.999848
NPC	ENSG00000162490	1	11751786	11785914	1	374946	DRAXIN	DRAXIN	protein_coding	ENSMUSG00000029005	Draxin	469.751	0.410254	0.556022	0.737838	0.460613	0.999848
NPC	ENSG00000177674	1	11796141	11814859	1	57085	AGTRAP	AGTRAP	protein_coding	ENSMUSG00000029007	Agtrap	556.995	0.451191	0.276707	1.63057	0.10298	0.999848
NPC	ENSG00000177000	1	11845780	11866977	-1	4524	MTHFR	MTHFR	protein_coding	ENSMUSG00000029009	Mthfr	1098.53	0.127391	0.222556	0.572399	0.567052	0.999848
NPC	ENSG00000011021	1	11866207	11903201	1	1185	CLCN6	CLCN6	protein_coding	ENSMUSG00000029016	Clcn6	1639.17	-0.0386564	0.226819	-0.170428	0.864673	0.999848
NPC	ENSG00000242349	1	11901074	11908136	1	100379251	NPPA-AS1	NPPA-AS1	antisense			6.18843	-1.16347	1.52666	-0.762104	0.445998	0.999848
NPC	ENSG00000116685	1	11979648	11986485	-1	101930060,90231	KIAA2013	KIAA2013	protein_coding	ENSMUSG00000044496	2510039O18Rik	832.642	0.0376545	0.264012	0.142624	0.886587	0.999848
NPC	ENSG00000083444	1	11994262	12035595	1	5351	PLOD1	PLOD1	protein_coding	ENSMUSG00000019055	Plod1	4565.06	0.11444	0.20762	0.551202	0.581495	0.999848
NPC	ENSG00000116688	1	12040238	12073571	1	9927	MFN2	MFN2	protein_coding	ENSMUSG00000029020	Mfn2	2785.54	0.00725551	0.240936	0.0301139	0.975976	0.999848
NPC	ENSG00000116691	1	12079523	12092102	1	60672	MIIP	MIIP	protein_coding	ENSMUSG00000029022	Miip	619.552	0.253577	0.24897	1.0185	0.30844	0.999848
NPC	ENSG00000028137	1	12227060	12269285	1	7133	TNFRSF1B	TNFRSF1B	protein_coding	ENSMUSG00000028599	Tnfrsf1b	70.9715	1.41794	1.03939	1.36421	0.172503	0.999848
NPC	ENSG00000048707	1	12290124	12572099	1	55187	VPS13D	VPS13D	protein_coding	ENSMUSG00000020220	Vps13d	1842.58	-0.209431	0.209312	-1.00057	0.317036	0.999848
NPC	ENSG00000116731	1	14026693	14151574	1	7799	PRDM2	PRDM2	protein_coding	ENSMUSG00000057637	Prdm2	1519.92	-0.397715	0.2617	-1.51974	0.128576	0.999848
NPC	ENSG00000189337	1	14925200	15444539	1	23254	KAZN	KAZN	protein_coding	ENSMUSG00000040606	Kazn	1506.48	0.553329	0.295363	1.87338	0.0610156	0.999848
NPC	ENSG00000175147	1	15442448	15478960	-1	200197	TMEM51-AS1	TMEM51-AS1	processed_transcript			12.4487	-0.382448	1.12031	-0.341378	0.732819	0.999848
NPC	ENSG00000171729	1	15479028	15546976	1	55092	TMEM51	TMEM51	protein_coding	ENSMUSG00000040616	Tmem51	270.213	-0.0393351	0.315233	-0.124781	0.900697	0.999848
NPC	ENSG00000142621	1	15573768	15726779	1	114827	FHAD1	FHAD1	protein_coding	ENSMUSG00000051435	Fhad1	13.1607	-0.294775	1.17725	-0.250393	0.802284	0.999848
NPC	ENSG00000142634	1	15736391	15756839	1	79180	EFHD2	EFHD2	protein_coding	ENSMUSG00000040659	Efhd2	498.584	0.102327	0.399942	0.255854	0.798064	0.999848
NPC	ENSG00000132906	1	15817327	15853029	-1	842	CASP9	CASP9	protein_coding	ENSMUSG00000028914	Casp9	307.775	0.278561	0.301533	0.923815	0.355583	0.999848
NPC	ENSG00000116138	1	15853308	15918874	1	23341	DNAJC16	DNAJC16	protein_coding	ENSMUSG00000040697	Dnajc16	570.435	0.0751876	0.263205	0.285661	0.775137	0.999848
NPC	ENSG00000116771	1	15898848	15911605	-1	79814	AGMAT	AGMAT	protein_coding	ENSMUSG00000040706	Agmat	6.98287	-0.288924	1.36177	-0.212168	0.831976	0.999848
NPC	ENSG00000197312	1	15943995	15995539	1	84301,6248	DDI2	DDI2	protein_coding	ENSMUSG00000078515	Ddi2	697.732	0.136733	0.449788	0.303994	0.761132	0.999848
NPC	ENSG00000116786	1	16010827	16061264	1	23207	PLEKHM2	PLEKHM2	protein_coding	ENSMUSG00000028917	Plekhm2	1667.3	0.19603	0.23022	0.851488	0.394498	0.999848
NPC	ENSG00000162461	1	16062900	16067891	1	284723	SLC25A34	SLC25A34	protein_coding	ENSMUSG00000040740	Slc25a34	72.3524	-0.174837	0.50655	-0.345153	0.729979	0.999848
NPC	ENSG00000233954	1	16133679	16134194	-1			RP11-169K16.7	pseudogene			153.121	0.22247	0.391026	0.568939	0.569398	0.999848
NPC	ENSG00000179743	1	16160560	16174642	-1	729614		RP11-169K16.9	antisense			206.194	-0.0179349	0.356004	-0.0503783	0.959821	0.999848
NPC	ENSG00000065526	1	16174359	16266955	1	23013	SPEN	SPEN	protein_coding	ENSMUSG00000040761	Spen	3456.92	-0.311203	0.232473	-1.33866	0.180681	0.999848
NPC	ENSG00000116809	1	16268364	16302627	-1	7709	ZBTB17	ZBTB17	protein_coding	ENSMUSG00000006215	Zbtb17	809.486	-0.111366	0.25628	-0.434547	0.663891	0.999848
NPC	ENSG00000185519	1	16384264	16400127	-1	348487	FAM131C	FAM131C	protein_coding	ENSMUSG00000006218	Fam131c	6.72509	1.24037	1.46739	0.845286	0.397951	0.999848
NPC	ENSG00000142627	1	16450832	16482582	-1	1969	EPHA2	EPHA2	protein_coding	ENSMUSG00000006445	Epha2	2078.48	0.369109	0.485917	0.759612	0.447486	0.999848
NPC	ENSG00000142632	1	16524349	16539104	-1	128272	ARHGEF19	ARHGEF19	protein_coding	ENSMUSG00000028919	Arhgef19	116.004	-0.231053	0.513871	-0.449633	0.652975	0.999848
NPC	ENSG00000204377	1	16555368	16556038	-1		C1orf134	C1orf134	protein_coding			21.969	1.14439	0.837462	1.36649	0.171784	0.999848
NPC	ENSG00000132881	1	16558195	16563657	-1	79363	RSG1	RSG1	protein_coding	ENSMUSG00000073733	Rsg1	58.3981	0.175768	0.578643	0.303759	0.761312	0.999848
NPC	ENSG00000037637	1	16573334	16678949	-1	54455	FBXO42	FBXO42	protein_coding	ENSMUSG00000028920	Fbxo42	951.508	0.19951	0.246721	0.808645	0.418719	0.999848
NPC	ENSG00000055070	1	16679070	16724640	1	26099	SZRD1	SZRD1	protein_coding	ENSMUSG00000040842	Szrd1	4610.86	0.0869542	0.257006	0.338335	0.735111	0.999848
NPC	ENSG00000157191	1	16767167	16786573	1	55707	NECAP2	NECAP2	protein_coding	ENSMUSG00000028923	Necap2	1019.77	0.103314	0.235667	0.43839	0.661104	0.999848
NPC	ENSG00000226029	1	16787443	16794976	1			RP4-798A10.2	lincRNA			17.889	-0.177506	0.900218	-0.197181	0.843686	0.999848
NPC	ENSG00000080947	1	16793931	16825752	-1	114819	CROCCP3	CROCCP3	pseudogene			213.004	-0.370423	0.46638	-0.794251	0.42705	0.999848
NPC	ENSG00000261135	1	16841140	16842249	1			RP4-798A10.7	lincRNA			14.3694	0.534255	1.02725	0.520085	0.603004	0.999848
NPC	ENSG00000219481	1	16888814	16940057	-1	284565,200030,55672	NBPF1	NBPF1	protein_coding			2379.17	0.0497296	0.232542	0.213852	0.830662	0.999848
NPC	ENSG00000215908	1	16944751	16971178	-1	84809	CROCCP2	CROCCP2	lincRNA			453.838	0.00827648	0.266752	0.0310268	0.975248	0.999848
NPC	ENSG00000186301	1	16972069	16976914	1	101930052	MST1P2	MST1P2	pseudogene			27.1026	-0.366817	0.748662	-0.489964	0.62416	0.999848
NPC	ENSG00000236698	1	17012116	17012550	-1		EIF1AXP1	EIF1AXP1	pseudogene			8.18963	-0.0708452	1.35102	-0.0524384	0.958179	0.999848
NPC	ENSG00000268869	1	17013834	17046652	-1	284729	ESPNP	ESPNP	pseudogene			18.6834	-1.59405	1.22041	-1.30616	0.191497	0.999848
NPC	ENSG00000058453	1	17066768	17299474	1	9696	CROCC	CROCC	protein_coding	ENSMUSG00000040860	Crocc	519.747	-0.0419528	0.273713	-0.153273	0.878183	0.999848
NPC	ENSG00000117122	1	17300997	17307330	-1	4237	MFAP2	MFAP2	protein_coding	ENSMUSG00000060572	Mfap2	996.282	-0.734197	0.45627	-1.60913	0.107588	0.999848
NPC	ENSG00000159363	1	17312453	17338423	-1	23400	ATP13A2	ATP13A2	protein_coding	ENSMUSG00000036622	Atp13a2	494.498	0.0670832	0.321913	0.208389	0.834925	0.999848
NPC	ENSG00000117118	1	17345217	17380665	-1	6390	SDHB	SDHB	protein_coding	ENSMUSG00000009863	Sdhb	987.417	0.161111	0.243713	0.661068	0.508569	0.999848
NPC	ENSG00000117115	1	17393256	17445948	-1	11240	PADI2	PADI2	protein_coding	ENSMUSG00000028927	Padi2	24.3526	0.457184	0.937444	0.487692	0.625768	0.999848
NPC	ENSG00000179051	1	17733256	17766220	-1	55920	RCC2	RCC2	protein_coding	ENSMUSG00000040945	Rcc2	3581.41	0.16518	0.202103	0.817307	0.413753	0.999848
NPC	ENSG00000074964	1	17866330	18024369	1	55160	ARHGEF10L	ARHGEF10L	protein_coding	ENSMUSG00000040964	Arhgef10l	1227.55	-0.160304	0.307388	-0.521504	0.602016	0.999848
NPC	ENSG00000117154	1	18434240	18704977	1	84966	IGSF21	IGSF21	protein_coding	ENSMUSG00000040972	Igsf21	7.43429	0.100752	1.54092	0.0653841	0.947868	0.999848
NPC	ENSG00000159423	1	19197926	19229275	-1	8659	ALDH4A1	ALDH4A1	protein_coding	ENSMUSG00000028737	Aldh4a1	435.93	0.0395329	0.270795	0.145988	0.883931	0.999848
NPC	ENSG00000169991	1	19230775	19283180	-1	126917	IFFO2	IFFO2	protein_coding	ENSMUSG00000041025	Iffo2	469.023	-0.166087	0.283922	-0.584973	0.558566	0.999848
NPC	ENSG00000272084	1	19398604	19402005	-1			RP5-1126H10.2	3prime_overlapping_ncrna			20.9647	-0.215129	0.848449	-0.253556	0.799839	0.999848
NPC	ENSG00000127481	1	19401000	19536770	-1	23352	UBR4	UBR4	protein_coding	ENSMUSG00000066036	Ubr4	8562.15	0.00360137	0.228511	0.0157602	0.987426	0.999848
NPC	ENSG00000230424	1	19536995	19567198	1	101927895		RP1-43E13.2	antisense			25.5347	0.141408	0.809275	0.174735	0.861288	0.999848
NPC	ENSG00000127463	1	19542158	19578046	-1	23065	EMC1	EMC1	protein_coding	ENSMUSG00000078517	Emc1	2853.46	0.231355	0.218059	1.06098	0.2887	0.999848
NPC	ENSG00000053372	1	19578033	19586622	1	51154	MRTO4	MRTO4	protein_coding			1336.77	0.322693	0.23336	1.38281	0.166722	0.999848
NPC	ENSG00000211454	1	19592476	19600688	-1		AKR7L	AKR7L	polymorphic_pseudogene			26.3608	0.112762	0.785969	0.143468	0.88592	0.999848
NPC	ENSG00000162482	1	19609052	19615744	-1	22977	AKR7A3	AKR7A3	protein_coding			22.5365	-0.300134	0.857484	-0.350017	0.726326	0.999848
NPC	ENSG00000053371	1	19630459	19638640	-1	8574	AKR7A2	AKR7A2	protein_coding	ENSMUSG00000028743	Akr7a5	1022.13	0.206831	0.293986	0.70354	0.481719	0.999848
NPC	ENSG00000040487	1	19638820	19655794	1	54896	PQLC2	PQLC2	protein_coding	ENSMUSG00000028744	Pqlc2	548.952	0.121998	0.257992	0.472877	0.636301	0.999848
NPC	ENSG00000077549	1	19665267	19812066	-1	832	CAPZB	CAPZB	protein_coding	ENSMUSG00000028745	Capzb	7559.95	0.159444	0.284619	0.560202	0.575342	0.999848
NPC	ENSG00000173436	1	19923477	19956314	1	440574	MINOS1	MINOS1	protein_coding	ENSMUSG00000050608	Minos1	205.446	0.199781	0.347859	0.574317	0.565753	0.999848
NPC	ENSG00000226396	1	19934608	19935062	1	644068	RPS14P3	RPS14P3	pseudogene			18.7587	0.3417	0.929478	0.367626	0.713152	0.999848
NPC	ENSG00000158747	1	19967048	19984945	1	100532736,4681	NBL1	NBL1	protein_coding	ENSMUSG00000041120	Nbl1	466.769	0.0627463	0.377122	0.166382	0.867856	0.999848
NPC	ENSG00000162542	1	20008706	20126438	-1	255104	TMCO4	TMCO4	protein_coding	ENSMUSG00000041143	Tmco4	11.3162	-0.620775	1.28899	-0.481597	0.630092	0.999848
NPC	ENSG00000169914	1	20209006	20239438	1	23252	OTUD3	OTUD3	protein_coding	ENSMUSG00000041161	Otud3	628.806	-0.367588	0.273061	-1.34617	0.178247	0.999848
NPC	ENSG00000162543	1	20512578	20522541	1	127733	UBXN10	UBXN10	protein_coding	ENSMUSG00000043621	Ubxn10	21.8964	0.104549	0.936949	0.111584	0.911153	0.999848
NPC	ENSG00000162545	1	20808884	20812713	-1	55450	CAMK2N1	CAMK2N1	protein_coding	ENSMUSG00000046447	Camk2n1	977.633	-1.0612	0.620814	-1.70937	0.0873816	0.999848
NPC	ENSG00000090432	1	20825943	20834654	-1	79594	MUL1	MUL1	protein_coding	ENSMUSG00000041241	Mul1	918.462	0.173412	0.269581	0.643266	0.520052	0.999848
NPC	ENSG00000183114	1	20878932	20881512	1	163933	FAM43B	FAM43B	protein_coding	ENSMUSG00000078235	Fam43b	14.0233	-0.581038	1.08704	-0.534513	0.592987	0.999848
NPC	ENSG00000158828	1	20959948	20978004	1	65018	PINK1	PINK1	protein_coding	ENSMUSG00000028756	Pink1	1112.38	-0.156096	0.273498	-0.57074	0.568176	0.999848
NPC	ENSG00000117242	1	20969150	20978686	-1	100861548	PINK1-AS	PINK1-AS	antisense			209.585	0.318985	0.373712	0.853558	0.39335	0.999848
NPC	ENSG00000244038	1	20978270	20988000	-1	1650	DDOST	DDOST	protein_coding	ENSMUSG00000028757	Ddost	5127.78	0.150091	0.214004	0.701345	0.483087	0.999848
NPC	ENSG00000117245	1	20990507	21044510	-1	57576	KIF17	KIF17	protein_coding	ENSMUSG00000028758	Kif17	43.9358	0.201349	0.656028	0.306921	0.758903	0.999848
NPC	ENSG00000189410	1	21046225	21059330	-1	400745	SH2D5	SH2D5	protein_coding	ENSMUSG00000045349	Sh2d5	62.1101	0.513862	0.868926	0.591376	0.554269	0.999848
NPC	ENSG00000127483	1	21069154	21113816	-1	50809	HP1BP3	HP1BP3	protein_coding	ENSMUSG00000028759	Hp1bp3	8568.89	-0.0849564	0.253303	-0.335394	0.737328	0.999848
NPC	ENSG00000075151	1	21132963	21503377	-1	8672	EIF4G3	EIF4G3	protein_coding	ENSMUSG00000028760	Eif4g3	5043.6	-0.129963	0.259767	-0.500305	0.61686	0.999848
NPC	ENSG00000117298	1	21543740	21671997	-1	1889	ECE1	ECE1	protein_coding	ENSMUSG00000057530	Ece1	1785.47	0.148275	0.234759	0.631604	0.527645	0.999848
NPC	ENSG00000227001	1	21751118	21754460	-1		NBPF2P	NBPF2P	pseudogene			8.08759	0.402123	1.30797	0.30744	0.758509	0.999848
NPC	ENSG00000142794	1	21766621	21811498	1	84224	NBPF3	NBPF3	protein_coding			72.8858	0.0215221	0.580348	0.0370849	0.970417	0.999848
NPC	ENSG00000076864	1	21922708	21995801	-1	5909	RAP1GAP	RAP1GAP	protein_coding	ENSMUSG00000041351	Rap1gap	515.675	-0.357222	0.503539	-0.709422	0.478062	0.999848
NPC	ENSG00000090686	1	22004791	22110099	-1	84196	USP48	USP48	protein_coding	ENSMUSG00000043411	Usp48	1867.68	-0.0400769	0.2291	-0.174932	0.861133	0.999848
NPC	ENSG00000142798	1	22148738	22263790	-1	3339	HSPG2	HSPG2	protein_coding	ENSMUSG00000028763	Hspg2	3653.45	-0.377731	0.290675	-1.29949	0.193774	0.999848
NPC	ENSG00000218510	1	22351681	22357716	1	29092	LINC00339	LINC00339	lincRNA			142.452	0.0796015	0.389727	0.20425	0.838158	0.999848
NPC	ENSG00000070831	1	22379120	22419437	1	998	CDC42	CDC42	protein_coding			6421.82	0.159681	0.216656	0.737023	0.461108	0.999848
NPC	ENSG00000184677	1	22778344	22857650	1	9923	ZBTB40	ZBTB40	protein_coding	ENSMUSG00000060862	Zbtb40	1318.09	-0.405453	0.227959	-1.77862	0.0753023	0.999848
NPC	ENSG00000237200	1	22843967	22846201	1		ZBTB40-IT1	ZBTB40-IT1	sense_intronic			4.98111	-0.0312842	1.63911	-0.0190861	0.984772	0.999848
NPC	ENSG00000133216	1	23037332	23241818	1	2048	EPHB2	EPHB2	protein_coding	ENSMUSG00000028664	Ephb2	2568.07	-0.876835	0.491694	-1.78329	0.0745386	0.999848
NPC	ENSG00000004487	1	23345941	23410182	1	23028	KDM1A	KDM1A	protein_coding	ENSMUSG00000036940	Kdm1a	4484.04	0.172012	0.210057	0.818882	0.412854	0.999848
NPC	ENSG00000169641	1	23410516	23504301	-1	7798	LUZP1	LUZP1	protein_coding	ENSMUSG00000001089	Luzp1	1256.45	-0.133924	0.305119	-0.438922	0.660718	0.999848
NPC	ENSG00000179546	1	23516993	23521222	-1	3352	HTR1D	HTR1D	protein_coding	ENSMUSG00000070687	Htr1d	11.9288	0.436777	1.10196	0.396363	0.691837	0.999848
NPC	ENSG00000261326	1	23607802	23613245	-1			RP5-1057J7.6	lincRNA			107.112	-1.04636	0.532846	-1.96373	0.0495617	0.999848
NPC	ENSG00000125944	1	23630264	23670829	-1	10236	HNRNPR	HNRNPR	protein_coding	ENSMUSG00000066037	Hnrnpr	9082.26	-0.186642	0.2416	-0.772525	0.439804	0.999848
NPC	ENSG00000125945	1	23685941	23695935	-1	80818	ZNF436	ZNF436	protein_coding	ENSMUSG00000051351	Zfp46	7420.3	-0.639825	0.442526	-1.44585	0.148219	0.999848
NPC	ENSG00000249087	1	23695490	23698332	1	148898	C1orf213	C1orf213	protein_coding			91.1221	-0.245166	0.456469	-0.537091	0.591205	0.999848
NPC	ENSG00000204219	1	23707554	23751233	-1	6920	TCEA3	TCEA3	protein_coding	ENSMUSG00000001604	Tcea3	31.2145	-0.365404	0.765755	-0.477181	0.633233	0.999848
NPC	ENSG00000088280	1	23755056	23811061	-1	55616	ASAP3	ASAP3	protein_coding	ENSMUSG00000036995	Asap3	2003.08	0.0913357	0.241344	0.378445	0.7051	0.999848
NPC	ENSG00000007968	1	23832922	23857712	-1	1870	E2F2	E2F2	protein_coding	ENSMUSG00000018983	E2f2	735.688	-0.224095	0.323287	-0.693176	0.488199	0.999848
NPC	ENSG00000117318	1	23884409	23886285	-1	3399	ID3	ID3	protein_coding	ENSMUSG00000007872	Id3	650.802	-1.13552	0.763328	-1.48759	0.136859	0.999848
NPC	ENSG00000142676	1	24018269	24022915	1	6135	RPL11	RPL11	protein_coding	ENSMUSG00000059291	Rpl11	12800.8	0.217932	0.237258	0.918546	0.358333	0.999848
NPC	ENSG00000011007	1	24069645	24088549	1	6924	TCEB3	TCEB3	protein_coding	ENSMUSG00000028668	Tceb3	1767.33	-0.131144	0.230429	-0.569128	0.569269	0.999848
NPC	ENSG00000236810	1	24086872	24104777	-1	100506963		RP5-886K2.3	antisense			54.234	0.627492	0.572485	1.09608	0.273042	0.999848
NPC	ENSG00000057757	1	24104895	24114722	1	57095	PITHD1	PITHD1	protein_coding	ENSMUSG00000028669	Pithd1	1023.08	0.0985277	0.290981	0.338605	0.734908	0.999848
NPC	ENSG00000011009	1	24117460	24122029	1	11313	LYPLA2	LYPLA2	protein_coding	ENSMUSG00000028670	Lypla2	1097.41	0.0468043	0.224548	0.208438	0.834887	0.999848
NPC	ENSG00000117308	1	24122089	24127271	-1	2582	GALE	GALE	protein_coding	ENSMUSG00000028671	Gale	628.673	0.200786	0.248855	0.806838	0.41976	0.999848
NPC	ENSG00000117305	1	24128375	24165110	-1	3155	HMGCL	HMGCL	protein_coding	ENSMUSG00000028672	Hmgcl	488.635	0.224751	0.276005	0.814299	0.415474	0.999848
NPC	ENSG00000179163	1	24171567	24194784	-1	2517	FUCA1	FUCA1	protein_coding	ENSMUSG00000028673	Fuca1	123.385	0.655909	0.434472	1.50967	0.131128	0.999848
NPC	ENSG00000189266	1	24285599	24289952	1	55629	PNRC2	PNRC2	protein_coding	ENSMUSG00000028675	Pnrc2	63.2989	-0.247512	0.540821	-0.45766	0.647197	0.999848
NPC	ENSG00000188529	1	24291294	24307417	-1	100996657,10772	SRSF10	SRSF10	protein_coding	ENSMUSG00000028676	Srsf10	231.924	-0.286293	0.321849	-0.889528	0.373719	0.999848
NPC	ENSG00000001460	1	24683489	24743424	-1	90529	STPG1	STPG1	protein_coding	ENSMUSG00000028801	Stpg1	58.0084	0.706817	0.566728	1.24719	0.212328	0.999848
NPC	ENSG00000001461	1	24742284	24799466	1	57185	NIPAL3	NIPAL3	protein_coding	ENSMUSG00000028803	Nipal3	212.547	0.551554	0.391127	1.41017	0.15849	0.999848
NPC	ENSG00000133226	1	24958207	24999758	1	10250	SRRM1	SRRM1	protein_coding			2303.38	-0.111466	0.215182	-0.518005	0.604455	0.999848
NPC	ENSG00000169504	1	25071848	25170815	1	25932	CLIC4	CLIC4	protein_coding	ENSMUSG00000037242	Clic4	6166.82	0.319686	0.249109	1.28332	0.19938	0.999848
NPC	ENSG00000117614	1	25549170	25558993	-1	25949	SYF2	SYF2	protein_coding	ENSMUSG00000028821	Syf2	594.103	-0.0560595	0.258929	-0.216505	0.828594	0.999848
NPC	ENSG00000117616	1	25568728	25664704	-1	101928189,57035	C1orf63	C1orf63	protein_coding			839.455	-0.680243	0.321503	-2.11582	0.0343602	0.999848
NPC	ENSG00000183726	1	25664408	25688852	1	23585	TMEM50A	TMEM50A	protein_coding	ENSMUSG00000028822	Tmem50a	2557.74	0.00130788	0.219831	0.00594947	0.995253	0.999848
NPC	ENSG00000188672	1	25688740	25756683	-1	6006,6007	RHCE	RHCE	protein_coding	ENSMUSG00000028825	Rhd	5.34686	2.00038	1.7176	1.16464	0.244166	0.999848
NPC	ENSG00000204178	1	25757388	25826700	1	55219	TMEM57	TMEM57	protein_coding	ENSMUSG00000028826	Tmem57	709.278	-0.304807	0.265504	-1.14803	0.250956	0.999848
NPC	ENSG00000157978	1	25870071	25895377	1	26119	LDLRAP1	LDLRAP1	protein_coding	ENSMUSG00000037295	Ldlrap1	188.663	0.581804	0.410258	1.41814	0.15615	0.999848
NPC	ENSG00000117643	1	25943959	26112698	1	57134	MAN1C1	MAN1C1	protein_coding	ENSMUSG00000037306	Man1c1	595.995	-0.188025	0.459844	-0.408888	0.682622	0.999848
NPC	ENSG00000162430	1	26126667	26144713	1	57190	SEPN1	SEPN1	protein_coding	ENSMUSG00000050989	Sepn1	5273.7	0.0171799	0.205533	0.0835874	0.933384	0.999848
NPC	ENSG00000117640	1	26145131	26159432	1	56181	MTFR1L	MTFR1L	protein_coding	ENSMUSG00000046671	Mtfr1l	1278.24	0.0204914	0.243589	0.0841228	0.932959	0.999848
NPC	ENSG00000127423	1	26158414	26185903	-1	79000	AUNIP	AUNIP	protein_coding	ENSMUSG00000078521	Aunip	122.048	0.305709	0.425908	0.717783	0.472891	0.999848
NPC	ENSG00000182749	1	26187701	26197744	-1	164091	PAQR7	PAQR7	protein_coding	ENSMUSG00000037348	Paqr7	192.542	0.024828	0.365139	0.0679962	0.945789	0.999848
NPC	ENSG00000117632	1	26210672	26233482	-1	3925	STMN1	STMN1	protein_coding	ENSMUSG00000028832	Stmn1	14796	0.153692	0.262508	0.585478	0.558226	0.999848
NPC	ENSG00000158006	1	26286258	26324648	-1	5051	PAFAH2	PAFAH2	protein_coding	ENSMUSG00000037366	Pafah2	324.661	0.188084	0.368494	0.510414	0.609762	0.999848
NPC	ENSG00000158008	1	26346375	26362955	1	2134	EXTL1	EXTL1	protein_coding	ENSMUSG00000028838	Extl1	43.105	-0.332056	0.642781	-0.516593	0.60544	0.999848
NPC	ENSG00000175087	1	26437664	26452034	1	149420	PDIK1L	PDIK1L	protein_coding	ENSMUSG00000050890	Pdik1l	456.792	-0.557293	0.27246	-2.04541	0.0408143	0.999848
NPC	ENSG00000142684	1	26496362	26498551	1	51042	ZNF593	ZNF593	protein_coding	ENSMUSG00000028840	Zfp593	155.71	0.211185	0.390489	0.54082	0.588632	0.999848
NPC	ENSG00000142675	1	26503894	26516377	1	10256	CNKSR1	CNKSR1	protein_coding	ENSMUSG00000028841	Cnksr1	24.2982	-0.233513	0.810651	-0.288056	0.773304	0.999848
NPC	ENSG00000130695	1	26560691	26605299	1	64793	CEP85	CEP85	protein_coding	ENSMUSG00000037443	Cep85	850.522	-0.182342	0.282737	-0.644917	0.518981	0.999848
NPC	ENSG00000142669	1	26605667	26608007	1	83442	SH3BGRL3	SH3BGRL3	protein_coding	ENSMUSG00000028843	Sh3bgrl3	2566.8	0.355494	0.274659	1.29431	0.195558	0.999848
NPC	ENSG00000158062	1	26607819	26644854	-1	91544	UBXN11	UBXN11	protein_coding	ENSMUSG00000012126	Ubxn11	534.262	0.188121	0.256588	0.733165	0.463458	0.999848
NPC	ENSG00000117682	1	26758773	26797785	1	79947	DHDDS	DHDDS	protein_coding	ENSMUSG00000012117	Dhdds	793.047	0.00161495	0.246223	0.00655886	0.994767	0.999848
NPC	ENSG00000198830	1	26798941	26802463	1	3151	HMGN2	HMGN2	protein_coding			6138.74	0.140872	0.313127	0.449886	0.652792	0.999848
NPC	ENSG00000117676	1	26856252	26901521	1	6195	RPS6KA1	RPS6KA1	protein_coding	ENSMUSG00000003644	Rps6ka1	262.984	0.561876	0.338689	1.65897	0.0971215	0.999848
NPC	ENSG00000260063	1	27018623	27020622	-1			RP5-968P14.2	antisense			15.6632	-0.71288	1.03721	-0.687304	0.491891	0.999848
NPC	ENSG00000117713	1	27022524	27108595	1	8289	ARID1A	ARID1A	protein_coding	ENSMUSG00000007880	Arid1a	4492.05	-0.208194	0.233662	-0.891004	0.372927	0.999848
NPC	ENSG00000060642	1	27113963	27124889	1	55650	PIGV	PIGV	protein_coding	ENSMUSG00000043257	Pigv	200.319	0.184326	0.337183	0.546664	0.58461	0.999848
NPC	ENSG00000204160	1	27153201	27184093	1	84243	ZDHHC18	ZDHHC18	protein_coding	ENSMUSG00000037553	Zdhhc18	885.056	0.191312	0.241516	0.79213	0.428285	0.999848
NPC	ENSG00000142751	1	27202624	27216788	-1	54707	GPN2	GPN2	protein_coding	ENSMUSG00000028848	Gpn2	656.396	-0.135963	0.245958	-0.552789	0.580408	0.999848
NPC	ENSG00000198746	1	27216979	27226957	-1	63906	GPATCH3	GPATCH3	protein_coding	ENSMUSG00000028850	Gpatch3	326.228	-0.0667846	0.293414	-0.227612	0.819948	0.999848
NPC	ENSG00000090273	1	27226729	27273353	1	10726	NUDC	NUDC	protein_coding	ENSMUSG00000028851	Nudc	1984.74	0.139392	0.24937	0.558977	0.576177	0.999848
NPC	ENSG00000253368	1	27320198	27327389	1	388610	TRNP1	TRNP1	protein_coding	ENSMUSG00000056596	Trnp1	358.458	0.837629	0.48193	1.73807	0.0821982	0.999848
NPC	ENSG00000090020	1	27425306	27493472	-1	6548	SLC9A1	SLC9A1	protein_coding	ENSMUSG00000028854	Slc9a1	566.709	0.2363	0.300291	0.786905	0.431338	0.999848
NPC	ENSG00000142784	1	27561007	27635110	1	23038	WDTC1	WDTC1	protein_coding	ENSMUSG00000037622	Wdtc1	1298.78	0.35036	0.234937	1.49129	0.135885	0.999848
NPC	ENSG00000186501	1	27648651	27662891	1	84065	TMEM222	TMEM222	protein_coding	ENSMUSG00000028857	Tmem222	956.771	0.173586	0.254115	0.683097	0.494545	0.999848
NPC	ENSG00000241547	1	27651820	27652287	1			RP11-4K3__A.5	pseudogene			12.8003	-0.107111	1.06528	-0.100547	0.91991	0.999848
NPC	ENSG00000142765	1	27668513	27680421	1	84958	SYTL1	SYTL1	protein_coding	ENSMUSG00000028860	Sytl1	6.7644	0.235703	1.54074	0.15298	0.878414	0.999848
NPC	ENSG00000142733	1	27681675	27693383	-1	9064	MAP3K6	MAP3K6	protein_coding	ENSMUSG00000028862	Map3k6	393.734	-0.010068	0.367746	-0.0273777	0.978159	0.999848
NPC	ENSG00000181773	1	27719148	27722318	1	2827	GPR3	GPR3	protein_coding	ENSMUSG00000049649	Gpr3	73.2705	0.315444	0.52653	0.599099	0.549107	0.999848
NPC	ENSG00000158195	1	27730730	27816669	-1	10163	WASF2	WASF2	protein_coding	ENSMUSG00000028868	Wasf2	3307.14	0.238236	0.272333	0.874796	0.381685	0.999848
NPC	ENSG00000126705	1	27860546	27930942	-1	27245	AHDC1	AHDC1	protein_coding	ENSMUSG00000037692	Ahdc1	815.777	0.365108	0.349137	1.04574	0.29568	0.999848
NPC	ENSG00000126709	1	27992572	27998729	-1	2537	IFI6	IFI6	protein_coding			240.706	-0.0580997	0.376078	-0.154488	0.877225	0.999848
NPC	ENSG00000009780	1	28052490	28089633	1	199870	FAM76A	FAM76A	protein_coding	ENSMUSG00000028878	Fam76a	219.863	0.0018024	0.340595	0.00529193	0.995778	0.999848
NPC	ENSG00000117758	1	28099694	28150963	1	23673	STX12	STX12	protein_coding	ENSMUSG00000028879	Stx12	1569.04	0.0199577	0.221838	0.0899654	0.928315	0.999848
NPC	ENSG00000117751	1	28157289	28178187	1	5511	PPP1R8	PPP1R8	protein_coding	ENSMUSG00000028882	Ppp1r8	1843.85	0.131363	0.235898	0.556863	0.577621	0.999848
NPC	ENSG00000130775	1	28199055	28213196	1	9473	THEMIS2	THEMIS2	protein_coding	ENSMUSG00000037731	Themis2	57.3193	0.4948	0.663273	0.745998	0.455669	0.999848
NPC	ENSG00000117748	1	28218035	28241257	-1	6118	RPA2	RPA2	protein_coding	ENSMUSG00000028884	Rpa2	1579.22	0.0931277	0.229079	0.406532	0.684352	0.999848
NPC	ENSG00000158156	1	28285973	28294607	1	55113	XKR8	XKR8	protein_coding	ENSMUSG00000037752	Xkr8	225.82	0.367524	0.41414	0.88744	0.374842	0.999848
NPC	ENSG00000158161	1	28296855	28415207	-1	2140	EYA3	EYA3	protein_coding	ENSMUSG00000028886	Eya3	752.264	-0.047755	0.275707	-0.173209	0.862487	0.999848
NPC	ENSG00000228589	1	28421582	28422933	-1		SPCS2P4	SPCS2P4	pseudogene			10.8567	-0.63709	1.13216	-0.562719	0.573627	0.999848
NPC	ENSG00000126698	1	28525967	28559536	-1	22826	DNAJC8	DNAJC8	protein_coding	ENSMUSG00000054405	Dnajc8	2747.25	0.165177	0.219468	0.752627	0.451674	0.999848
NPC	ENSG00000215902	1	28527013	28527152	-1			AL353354.1	protein_coding			4.79544	-0.210078	1.58084	-0.13289	0.894281	0.999848
NPC	ENSG00000130770	1	28562620	28573417	1	93974	ATPIF1	ATPIF1	protein_coding	ENSMUSG00000054428	Atpif1	1298.31	0.0374803	0.290126	0.129186	0.89721	0.999848
NPC	ENSG00000270605	1	28566020	28567964	-1			RP5-1092A3.4	antisense			48.4601	-0.405461	0.66231	-0.612193	0.54041	0.999848
NPC	ENSG00000130766	1	28586038	28609002	1	83667	SESN2	SESN2	protein_coding	ENSMUSG00000028893	Sesn2	859.917	0.651629	0.470538	1.38486	0.166096	0.999848
NPC	ENSG00000130772	1	28655513	28662476	1	100996782,54797	MED18	MED18	protein_coding	ENSMUSG00000066042	Med18	230.354	-0.15077	0.522768	-0.288407	0.773036	0.999848
NPC	ENSG00000204138	1	28696114	28826881	1	65979	PHACTR4	PHACTR4	protein_coding	ENSMUSG00000066043	Phactr4	1793.98	0.0691555	0.255207	0.270978	0.786408	0.999848
NPC	ENSG00000180198	1	28832455	28865812	1	1104	RCC1	RCC1	protein_coding	ENSMUSG00000028896	Rcc1	1421.69	0.186786	0.26831	0.696157	0.48633	0.999848
NPC	ENSG00000242125	1	28832492	28837404	1	8420,6080	SNHG3	SNHG3	sense_intronic			585.513	0.267772	0.268005	0.999131	0.317731	0.999848
NPC	ENSG00000200087	1	28835071	28835274	1	26768,6081	SNORA73B	SNORA73B	snoRNA			9.18343	0.790788	1.30834	0.604421	0.545564	0.999848
NPC	ENSG00000180098	1	28879597	28905051	1	54952	TRNAU1AP	TRNAU1AP	protein_coding	ENSMUSG00000028898	Trnau1ap	402.153	0.140087	0.301254	0.465013	0.641922	0.999848
NPC	ENSG00000197989	1	28905050	28909495	-1	692073,677838,677825,85028	SNHG12	SNHG12	antisense			235.718	-0.00717275	0.399766	-0.0179424	0.985685	0.999848
NPC	ENSG00000120656	1	28915835	28969597	-1	6883	TAF12	TAF12	protein_coding	ENSMUSG00000028899	Taf12	319.199	0.581175	0.308477	1.88402	0.0595628	0.999848
NPC	ENSG00000188060	1	28918712	28921955	1	115273	RAB42	RAB42	protein_coding	ENSMUSG00000089687	Rab42	92.8336	0.00417888	0.559436	0.00746981	0.99404	0.999848
NPC	ENSG00000162419	1	28995244	29045865	1	10691	GMEB1	GMEB1	protein_coding	ENSMUSG00000028901	Gmeb1	530.164	-0.151496	0.289447	-0.523398	0.600697	0.999848
NPC	ENSG00000198492	1	29063133	29096287	1	51441	YTHDF2	YTHDF2	protein_coding	ENSMUSG00000040025	Ythdf2	2384.64	0.166276	0.220771	0.753162	0.451353	0.999848
NPC	ENSG00000159023	1	29213603	29446553	1	2035	EPB41	EPB41	protein_coding	ENSMUSG00000028906	Epb41	1666.76	0.256243	0.275551	0.929932	0.352406	0.999848
NPC	ENSG00000253304	1	29445940	29450447	-1	399474	TMEM200B	TMEM200B	protein_coding	ENSMUSG00000070720	Tmem200b	64.6976	-0.86484	0.747968	-1.15625	0.247578	0.999848
NPC	ENSG00000116350	1	29474255	29508499	-1	6429	SRSF4	SRSF4	protein_coding	ENSMUSG00000028911	Srsf4	2433.2	-0.00560612	0.226174	-0.0247868	0.980225	0.999848
NPC	ENSG00000116353	1	29519385	29557454	-1	51102	MECR	MECR	protein_coding	ENSMUSG00000028910	Mecr	357.258	0.402411	0.294343	1.36715	0.171577	0.999848
NPC	ENSG00000060656	1	29563028	29653325	1	10076	PTPRU	PTPRU	protein_coding	ENSMUSG00000028909	Ptpru	114.317	0.173884	0.605795	0.287034	0.774086	0.999848
NPC	ENSG00000162510	1	31184124	31196434	-1	4146	MATN1	MATN1	protein_coding	ENSMUSG00000040533	Matn1	10.6851	-1.12548	1.3364	-0.842171	0.399692	0.999848
NPC	ENSG00000186056	1	31191351	31199674	1	100129196	MATN1-AS1	MATN1-AS1	antisense			18.4398	-0.197391	1.13044	-0.174614	0.861383	0.999848
NPC	ENSG00000223382	1	31297075	31307131	1			RP1-65J11.1	lincRNA			23.3251	-0.0636387	0.790447	-0.0805097	0.935832	0.999848
NPC	ENSG00000162512	1	31342314	31381608	-1	9672	SDC3	SDC3	protein_coding	ENSMUSG00000025743	Sdc3	11373.9	-0.251065	0.247711	-1.01354	0.310804	0.999848
NPC	ENSG00000134644	1	31404353	31538838	-1	9698	PUM1	PUM1	protein_coding	ENSMUSG00000028580	Pum1	3700.04	0.0109798	0.200366	0.054799	0.956299	0.999848
NPC	ENSG00000084628	1	31652592	31712401	-1	79570	NKAIN1	NKAIN1	protein_coding	ENSMUSG00000078532	Nkain1	309.116	0.415179	0.578794	0.717317	0.473178	0.999848
NPC	ENSG00000060688	1	31732417	31769662	-1	9410	SNRNP40	SNRNP40	protein_coding	ENSMUSG00000074088	Snrnp40	1063.75	0.0468025	0.248237	0.188539	0.850454	0.999848
NPC	ENSG00000121766	1	31769842	31837783	1	51538	ZCCHC17	ZCCHC17	protein_coding	ENSMUSG00000028772	Zcchc17	1338.59	0.19274	0.285023	0.676228	0.498896	0.999848
NPC	ENSG00000121769	1	31838472	31849697	-1	2170	FABP3	FABP3	protein_coding	ENSMUSG00000028773	Fabp3	143.186	-0.59516	0.569658	-1.04477	0.296131	0.999848
NPC	ENSG00000168528	1	31882412	31907525	1	347735	SERINC2	SERINC2	protein_coding	ENSMUSG00000023232	Serinc2	777.742	0.601353	0.485332	1.23906	0.215325	0.999848
NPC	ENSG00000162517	1	32095463	32110497	-1	553115	PEF1	PEF1	protein_coding	ENSMUSG00000028779	Pef1	1328.41	0.157758	0.269164	0.586102	0.557807	0.999848
NPC	ENSG00000121753	1	32192718	32230494	-1	576	BAI2	BAI2	protein_coding			3021.59	0.07104	0.236679	0.300153	0.76406	0.999848
NPC	ENSG00000184007	1	32372022	32410457	-1	8073	PTP4A2	PTP4A2	protein_coding	ENSMUSG00000028788	Ptp4a2	4543.36	0.101155	0.209123	0.483711	0.628591	0.999848
NPC	ENSG00000121774	1	32479430	32526451	1	10657	KHDRBS1	KHDRBS1	protein_coding	ENSMUSG00000028790	Khdrbs1	7401.02	0.0349855	0.22839	0.153183	0.878254	0.999848
NPC	ENSG00000121775	1	32537632	32568467	1	55116	TMEM39B	TMEM39B	protein_coding	ENSMUSG00000053730	Tmem39b	437.377	-0.219374	0.326455	-0.671988	0.501592	0.999848
NPC	ENSG00000025800	1	32573639	32642169	1	23633	KPNA6	KPNA6	protein_coding	ENSMUSG00000003731	Kpna6	1722.1	0.191593	0.216998	0.882925	0.377277	0.999848
NPC	ENSG00000084652	1	32645287	32663886	1	200081	TXLNA	TXLNA	protein_coding	ENSMUSG00000053841	Txlna	2279.72	0.00550937	0.214352	0.0257025	0.979495	0.999848
NPC	ENSG00000160050	1	32665987	32670988	1	79140	CCDC28B	CCDC28B	protein_coding	ENSMUSG00000028795	Ccdc28b	459.686	0.0233007	0.274838	0.0847798	0.932436	0.999848
NPC	ENSG00000224066	1	32670370	32672415	-1			RP4-622L5.7	antisense			16.3962	-0.398265	0.969458	-0.410812	0.68121	0.999848
NPC	ENSG00000160051	1	32671236	32674288	1	55721	IQCC	IQCC	protein_coding	ENSMUSG00000040795	Iqcc	164.617	-0.0501043	0.37972	-0.131951	0.895023	0.999848
NPC	ENSG00000160055	1	32680073	32687972	-1	56063	TMEM234	TMEM234	protein_coding	ENSMUSG00000028797	Tmem234	219.991	0.376024	0.33024	1.13864	0.254854	0.999848
NPC	ENSG00000084623	1	32687529	32697205	1	8668	EIF3I	EIF3I	protein_coding	ENSMUSG00000028798	Eif3i	3751.96	0.221767	0.230401	0.962528	0.335784	0.999848
NPC	ENSG00000220785	1	32697259	32707221	-1	339483	MTMR9LP	MTMR9LP	pseudogene			243.18	0.0219006	0.418294	0.0523569	0.958244	0.999848
NPC	ENSG00000116478	1	32757687	32799236	1	3065	HDAC1	HDAC1	protein_coding	ENSMUSG00000028800	Hdac1	1779.77	-0.0860113	0.213967	-0.401984	0.687696	0.999848
NPC	ENSG00000175130	1	32799433	32801980	-1	65108	MARCKSL1	MARCKSL1	protein_coding	ENSMUSG00000047945	Marcksl1	17976.7	-0.0118793	0.287498	-0.0413195	0.967041	0.999848
NPC	ENSG00000162526	1	32817122	32829913	1	81629	TSSK3	TSSK3	protein_coding	ENSMUSG00000000411	Tssk3	5.70279	-0.445115	1.58472	-0.280879	0.778803	0.999848
NPC	ENSG00000225828	1	32826871	32829879	-1	100128071	FAM229A	FAM229A	protein_coding	ENSMUSG00000078554	Fam229a	118.353	-0.524303	0.449479	-1.16647	0.243425	0.999848
NPC	ENSG00000160058	1	32830704	32860332	-1	55108	BSDC1	BSDC1	protein_coding	ENSMUSG00000040859	Bsdc1	1796.39	0.0442579	0.250237	0.176864	0.859615	0.999848
NPC	ENSG00000273274	1	32930670	32962287	1	728116	ZBTB8B	ZBTB8B	protein_coding	ENSMUSG00000048485	Zbtb8b	82.2286	0.394978	0.593299	0.665731	0.505583	0.999848
NPC	ENSG00000160062	1	33005028	33071540	1	653121	ZBTB8A	ZBTB8A	protein_coding	ENSMUSG00000028807	Zbtb8a	261.874	-0.524374	0.335135	-1.56466	0.117662	0.999848
NPC	ENSG00000176261	1	33065773	33116504	-1	339487	ZBTB8OS	ZBTB8OS	protein_coding	ENSMUSG00000057572	Zbtb8os	413.577	0.166577	0.284396	0.585721	0.558063	0.999848
NPC	ENSG00000162521	1	33116743	33151812	1	5928	RBBP4	RBBP4	protein_coding	ENSMUSG00000057236	Rbbp4	6622.69	0.12136	0.208455	0.582189	0.560439	0.999848
NPC	ENSG00000162520	1	33145507	33169197	-1	81493	SYNC	SYNC	protein_coding	ENSMUSG00000001333	Sync	105.567	0.456874	0.849272	0.53796	0.590605	0.999848
NPC	ENSG00000162522	1	33207486	33240571	1	57648	KIAA1522	KIAA1522	protein_coding	ENSMUSG00000050390	C77080	471.584	0.442295	0.411449	1.07497	0.282388	0.999848
NPC	ENSG00000134684	1	33240840	33283754	-1	8565	YARS	YARS	protein_coding	ENSMUSG00000028811	Yars	2303.08	0.753293	0.365778	2.05942	0.0394536	0.999848
NPC	ENSG00000116497	1	33282368	33324476	1	64766	S100PBP	S100PBP	protein_coding	ENSMUSG00000040928	S100pbp	1138.72	0.17568	0.226036	0.777218	0.43703	0.999848
NPC	ENSG00000121905	1	33351595	33364042	1	3208	HPCA	HPCA	protein_coding	ENSMUSG00000028785	Hpca	29.4203	-0.0913418	0.81991	-0.111405	0.911295	0.999848
NPC	ENSG00000121900	1	33360195	33367039	-1	113452	TMEM54	TMEM54	protein_coding	ENSMUSG00000028786	Tmem54	90.3349	0.500438	0.519348	0.96359	0.335252	0.999848
NPC	ENSG00000116514	1	33402046	33430286	-1	127544	RNF19B	RNF19B	protein_coding	ENSMUSG00000028793	Rnf19b	363.519	0.0961253	0.315268	0.304901	0.760442	0.999848
NPC	ENSG00000004455	1	33473585	33546597	-1	204	AK2	AK2	protein_coding	ENSMUSG00000028792	Ak2	1773.7	0.267751	0.212374	1.26076	0.207397	0.999848
NPC	ENSG00000142920	1	33546705	33586131	1	113451	ADC	ADC	protein_coding			288.709	-0.37441	0.421818	-0.88761	0.374751	0.999848
NPC	ENSG00000116525	1	33611003	33647660	-1	55223	TRIM62	TRIM62	protein_coding	ENSMUSG00000041000	Trim62	714.077	0.436802	0.347049	1.25862	0.208168	0.999848
NPC	ENSG00000160094	1	33722146	33766320	1	149076	ZNF362	ZNF362	protein_coding	ENSMUSG00000028799	Zfp362	658.452	0.10851	0.350411	0.309664	0.756817	0.999848
NPC	ENSG00000134686	1	33789224	33896653	-1	1912	PHC2	PHC2	protein_coding	ENSMUSG00000028796	Phc2	4765.14	0.133812	0.268336	0.498674	0.618009	0.999848
NPC	ENSG00000222112	1	33802167	33802465	-1		RN7SKP16	RN7SKP16	misc_RNA			11.6767	-0.184152	1.10702	-0.166349	0.867883	0.999848
NPC	ENSG00000121903	1	33938246	33962107	1	7579	ZSCAN20	ZSCAN20	protein_coding	ENSMUSG00000061894	Zscan20	175.369	0.170574	0.357949	0.476531	0.633696	0.999848
NPC	ENSG00000142698	1	34632484	34684732	1	84970	C1orf94	C1orf94	protein_coding	ENSMUSG00000028813	CK137956	19.5377	0.736863	1.01929	0.722915	0.469732	0.999848
NPC	ENSG00000163866	1	35178338	35325417	-1	113444	SMIM12	SMIM12	protein_coding	ENSMUSG00000042380	Smim12	747.549	0.0694446	0.246249	0.28201	0.777936	0.999848
NPC	ENSG00000116544	1	35331037	35395186	-1	58512	DLGAP3	DLGAP3	protein_coding	ENSMUSG00000042388	Dlgap3	55.9211	-0.185218	0.746054	-0.248263	0.803931	0.999848
NPC	ENSG00000241014	1	35439957	35450914	-1	653160		RP11-244H3.1	processed_transcript			44.0593	-0.0853029	0.648228	-0.131594	0.895305	0.999848
NPC	ENSG00000163867	1	35449523	35497569	-1	9204	ZMYM6	ZMYM6	protein_coding	ENSMUSG00000042408	Zmym6	276.046	-0.302703	0.356347	-0.849462	0.395624	0.999848
NPC	ENSG00000197056	1	35525387	35581460	1	79830	ZMYM1	ZMYM1	protein_coding	ENSMUSG00000043872	Zmym1	395.3	-0.107024	0.34867	-0.306951	0.758881	0.999848
NPC	ENSG00000116560	1	35641979	35658749	-1	6421	SFPQ	SFPQ	protein_coding	ENSMUSG00000028820	Sfpq	13114.5	-0.26728	0.201738	-1.32488	0.185209	0.999848
NPC	ENSG00000146463	1	35734568	35887659	1	9202	ZMYM4	ZMYM4	protein_coding	ENSMUSG00000042446	Zmym4	3323.19	-0.0608773	0.235943	-0.258017	0.796393	0.999848
NPC	ENSG00000229994	1	35816323	35817208	1		RPL5P4	RPL5P4	pseudogene			9.9132	-0.018367	1.21403	-0.0151289	0.987929	0.999848
NPC	ENSG00000142687	1	35899091	36023551	-1	79932	KIAA0319L	KIAA0319L	protein_coding	ENSMUSG00000028830	AU040320	2529.17	0.144011	0.225126	0.639688	0.522376	0.999848
NPC	ENSG00000020129	1	36023074	36032875	1	23154	NCDN	NCDN	protein_coding	ENSMUSG00000028833	Ncdn	1084.98	0.25172	0.276175	0.91145	0.362058	0.999848
NPC	ENSG00000116819	1	36038971	36060929	1	339488	TFAP2E	TFAP2E	protein_coding	ENSMUSG00000042477	Tfap2e	9.69373	0.146604	1.20502	0.121661	0.903167	0.999848
NPC	ENSG00000126067	1	36067185	36107445	-1	5690	PSMB2	PSMB2	protein_coding	ENSMUSG00000028837	Psmb2	3359.73	0.142194	0.260332	0.546203	0.584926	0.999848
NPC	ENSG00000142686	1	36179476	36185073	-1	127703	C1orf216	C1orf216	protein_coding	ENSMUSG00000073755	5730409E04Rik	508.652	0.019764	0.260788	0.0757858	0.93959	0.999848
NPC	ENSG00000092853	1	36185819	36235568	-1	63967	CLSPN	CLSPN	protein_coding	ENSMUSG00000042489	Clspn	849.613	-0.491474	0.309182	-1.58959	0.111927	0.999848
NPC	ENSG00000134698	1	36273773	36323491	1	192670	AGO4	AGO4	protein_coding	ENSMUSG00000042500	Ago4	1019.46	-0.224799	0.227512	-0.988079	0.323114	0.999848
NPC	ENSG00000092847	1	36335409	36395211	1	26523	AGO1	AGO1	protein_coding	ENSMUSG00000041530	Ago1	2167.93	0.150112	0.225341	0.666158	0.50531	0.999848
NPC	ENSG00000126070	1	36396319	36538101	1	192669	AGO3	AGO3	protein_coding	ENSMUSG00000028842	Ago3	1080.63	-0.238715	0.240272	-0.993521	0.320456	0.999848
NPC	ENSG00000092850	1	36549676	36553876	1	27285	TEKT2	TEKT2	protein_coding	ENSMUSG00000028845	Tekt2	108.437	-0.0287225	0.427269	-0.0672234	0.946404	0.999848
NPC	ENSG00000116863	1	36554476	36559533	1	54936	ADPRHL2	ADPRHL2	protein_coding	ENSMUSG00000042558	Adprhl2	816.186	0.073043	0.252779	0.28896	0.772612	0.999848
NPC	ENSG00000171812	1	36560837	36590821	-1	1296	COL8A2	COL8A2	protein_coding	ENSMUSG00000056174	Col8a2	47.7825	0.653039	0.835593	0.781528	0.434492	0.999848
NPC	ENSG00000054116	1	36602173	36615098	-1	27095	TRAPPC3	TRAPPC3	protein_coding	ENSMUSG00000028847	Trappc3	963.234	0.377165	0.234155	1.61075	0.107234	0.999848
NPC	ENSG00000116871	1	36621180	36646450	1	55700	MAP7D1	MAP7D1	protein_coding	ENSMUSG00000028849	Map7d1	3003.93	0.0915325	0.23114	0.396004	0.692102	0.999848
NPC	ENSG00000054118	1	36690017	36770958	1	9967	THRAP3	THRAP3	protein_coding	ENSMUSG00000043962	Thrap3	4746.85	-0.00131633	0.218028	-0.00603745	0.995183	0.999848
NPC	ENSG00000214193	1	36771988	36790484	1	79729	SH3D21	SH3D21	protein_coding	ENSMUSG00000073758	Sh3d21	84.3172	0.305573	0.632711	0.482958	0.629125	0.999848
NPC	ENSG00000142694	1	36787632	36789755	-1	55194	EVA1B	EVA1B	protein_coding	ENSMUSG00000050212	Eva1b	193.161	-0.105318	0.493916	-0.21323	0.831148	0.999848
NPC	ENSG00000116883	1	36789335	36794822	1			RP11-268J15.5	protein_coding			56.0603	-0.30935	0.578967	-0.534314	0.593124	0.999848
NPC	ENSG00000196182	1	36805225	36851497	-1	83931	STK40	STK40	protein_coding	ENSMUSG00000042608	Stk40	1715.64	0.201224	0.261256	0.770218	0.44117	0.999848
NPC	ENSG00000181817	1	36856839	36863493	-1	84967	LSM10	LSM10	protein_coding	ENSMUSG00000050188	Lsm10	516.965	0.346309	0.272261	1.27197	0.203383	0.999848
NPC	ENSG00000116885	1	36881428	36916086	-1	127700	OSCP1	OSCP1	protein_coding	ENSMUSG00000042616	Oscp1	136.966	0.0442357	0.393355	0.112457	0.910461	0.999848
NPC	ENSG00000116898	1	36921319	36930038	-1	64960	MRPS15	MRPS15	protein_coding	ENSMUSG00000028861	Mrps15	788.562	0.245977	0.254244	0.967486	0.333301	0.999848
NPC	ENSG00000163873	1	37261128	37499730	-1	2899	GRIK3	GRIK3	protein_coding	ENSMUSG00000001985	Grik3	3991.7	-0.890945	0.51462	-1.73127	0.0834036	0.999848
NPC	ENSG00000233621	1	37920480	37940012	-1	728431	LINC01137	LINC01137	antisense			7.86591	0.464342	1.30688	0.355306	0.72236	0.999848
NPC	ENSG00000163874	1	37940153	37949980	1	102465438,80149	ZC3H12A	ZC3H12A	protein_coding	ENSMUSG00000042677	Zc3h12a	41.1563	-0.145033	0.819956	-0.17688	0.859603	0.999848
NPC	ENSG00000163875	1	37958176	37980375	-1	64769	MEAF6	MEAF6	protein_coding	ENSMUSG00000028863	Meaf6	1344.05	0.0822723	0.232406	0.354002	0.723337	0.999848
NPC	ENSG00000263675	1	37966536	37966595	-1	100847010	MIR5581	MIR5581	miRNA			9.02472	0.100383	1.40618	0.0713867	0.94309	0.999848
NPC	ENSG00000163877	1	38000050	38019903	-1	79753	SNIP1	SNIP1	protein_coding	ENSMUSG00000050213	Snip1	425.72	-0.000621129	0.337614	-0.00183976	0.998532	0.999848
NPC	ENSG00000163879	1	38022520	38032458	1	7802	DNALI1	DNALI1	protein_coding	ENSMUSG00000042707	Dnali1	872.878	0.218343	0.271391	0.804533	0.421089	0.999848
NPC	ENSG00000134697	1	38032417	38061536	-1	29889	GNL2	GNL2	protein_coding	ENSMUSG00000028869	Gnl2	1216.11	-0.0895193	0.263344	-0.339932	0.733907	0.999848
NPC	ENSG00000116922	1	38147242	38157914	-1	54955	C1orf109	C1orf109	protein_coding	ENSMUSG00000044730	9930104L06Rik	491.082	0.163343	0.302517	0.539949	0.589232	0.999848
NPC	ENSG00000134690	1	38158090	38175391	1	55143	CDCA8	CDCA8	protein_coding	ENSMUSG00000028873	Cdca8	1101.87	0.0461238	0.356061	0.129539	0.896931	0.999848
NPC	ENSG00000185090	1	38259474	38266809	1	149175	MANEAL	MANEAL	protein_coding	ENSMUSG00000042763	Maneal	499.678	-0.178102	0.388929	-0.457928	0.647004	0.999848
NPC	ENSG00000196449	1	38268616	38273857	-1	79693	YRDC	YRDC	protein_coding	ENSMUSG00000028889	Yrdc	436.328	0.108833	0.274085	0.397077	0.691311	0.999848
NPC	ENSG00000197982	1	38272651	38275126	1	127687	C1orf122	C1orf122	protein_coding			897.527	0.103657	0.25885	0.400453	0.688823	0.999848
NPC	ENSG00000188786	1	38275239	38325292	-1	4520	MTF1	MTF1	protein_coding	ENSMUSG00000028890	Mtf1	552.883	-0.18723	0.255855	-0.73178	0.464303	0.999848
NPC	ENSG00000204084	1	38326369	38412729	-1	3633	INPP5B	INPP5B	protein_coding	ENSMUSG00000028894	Inpp5b	458.538	0.170659	0.317396	0.537686	0.590794	0.999848
NPC	ENSG00000183431	1	38422647	38456593	-1	10946	SF3A3	SF3A3	protein_coding	ENSMUSG00000028902	Sf3a3	2764.87	0.0989886	0.237067	0.417556	0.676272	0.999848
NPC	ENSG00000183386	1	38462442	38471278	-1	2275	FHL3	FHL3	protein_coding	ENSMUSG00000032643	Fhl3	506.459	-0.359965	0.488493	-0.73689	0.461189	0.999848
NPC	ENSG00000183520	1	38474930	38490496	1	51118	UTP11L	UTP11L	protein_coding			858.582	0.125595	0.250167	0.502045	0.615636	0.999848
NPC	ENSG00000116954	1	39303870	39325495	-1	64121	RRAGC	RRAGC	protein_coding	ENSMUSG00000028646	Rragc	963.692	0.0430969	0.260183	0.165641	0.86844	0.999848
NPC	ENSG00000228436	1	39325672	39385068	1			RP5-864K19.4	antisense			25.1857	0.333621	0.833809	0.400116	0.689071	0.999848
NPC	ENSG00000214114	1	39328636	39347289	-1	100527950,26292	MYCBP	MYCBP	protein_coding	ENSMUSG00000028647	Mycbp	212.334	0.285938	0.340629	0.839439	0.401223	0.999848
NPC	ENSG00000174574	1	39456895	39471731	1	79647	AKIRIN1	AKIRIN1	protein_coding	ENSMUSG00000023075	Akirin1	4145.47	0.0788316	0.263051	0.299682	0.76442	0.999848
NPC	ENSG00000168653	1	39491990	39500308	1	4725	NDUFS5	NDUFS5	protein_coding			2044.51	0.193326	0.238106	0.811934	0.416829	0.999848
NPC	ENSG00000127603	1	39546988	39952849	1	23499	MACF1	MACF1	protein_coding			16428.4	-0.0191117	0.231131	-0.0826875	0.9341	0.999848
NPC	ENSG00000255103	1	39876151	39882154	1	643314	KIAA0754	KIAA0754	protein_coding			1356.57	0.406406	0.269983	1.5053	0.132247	0.999848
NPC	ENSG00000182109	1	39987952	40011859	-1	728448		RP11-69E11.4	antisense			18.0762	-1.50727	0.909993	-1.65635	0.0976508	0.999848
NPC	ENSG00000090621	1	40026488	40042462	-1	100996696,8761	PABPC4	PABPC4	protein_coding	ENSMUSG00000011257	Pabpc4	2500.96	0.0911314	0.227785	0.400076	0.689101	0.999848
NPC	ENSG00000201457	1	40033046	40033180	-1	677834	SNORA55	SNORA55	snoRNA			6.28783	0.114507	1.56385	0.0732213	0.94163	0.999848
NPC	ENSG00000116983	1	40144320	40157361	-1	51440	HPCAL4	HPCAL4	protein_coding	ENSMUSG00000046093	Hpcal4	44.7414	0.390407	0.728354	0.536012	0.59195	0.999848
NPC	ENSG00000084072	1	40157854	40229586	1	10450	PPIE	PPIE	protein_coding	ENSMUSG00000028651	Ppie	969.871	-0.0527315	0.262593	-0.200811	0.840847	0.999848
NPC	ENSG00000116985	1	40222854	40254533	-1	656	BMP8B	BMP8B	protein_coding			15.7484	-0.560117	0.980607	-0.571195	0.567868	0.999848
NPC	ENSG00000043514	1	40306723	40349183	-1	54802	TRIT1	TRIT1	protein_coding	ENSMUSG00000028653	Trit1	482.697	-0.0577043	0.286754	-0.201233	0.840517	0.999848
NPC	ENSG00000116990	1	40361098	40367928	-1	4610	MYCL	MYCL	protein_coding	ENSMUSG00000028654	Mycl	460.904	0.336676	0.553712	0.608035	0.543164	0.999848
NPC	ENSG00000168389	1	40420802	40435638	1	84879	MFSD2A	MFSD2A	protein_coding	ENSMUSG00000028655	Mfsd2a	455.654	0.103303	0.294451	0.350833	0.725714	0.999848
NPC	ENSG00000131236	1	40505905	40538321	1	10487	CAP1	CAP1	protein_coding	ENSMUSG00000028656	Cap1	6507.64	0.110394	0.205137	0.538147	0.590476	0.999848
NPC	ENSG00000131238	1	40538379	40563375	-1	5538	PPT1	PPT1	protein_coding	ENSMUSG00000028657	Ppt1	3226.27	0.236525	0.222289	1.06404	0.287309	0.999848
NPC	ENSG00000117000	1	40627045	40706593	1	6018	RLF	RLF	protein_coding	ENSMUSG00000049878	Rlf	1070.89	-0.524551	0.372083	-1.40977	0.158608	0.999848
NPC	ENSG00000259943	1	40722099	40723639	-1			RP1-39G22.7	antisense			256.792	-0.176922	0.324696	-0.544884	0.585833	0.999848
NPC	ENSG00000084073	1	40723779	40759856	1	10269	ZMPSTE24	ZMPSTE24	protein_coding	ENSMUSG00000043207	Zmpste24	1408.39	-0.0297075	0.252106	-0.117837	0.906197	0.999848
NPC	ENSG00000049089	1	40766159	40783488	-1	1298	COL9A2	COL9A2	protein_coding	ENSMUSG00000028626	Col9a2	186.142	-0.482158	0.483655	-0.996905	0.318811	0.999848
NPC	ENSG00000084070	1	40810522	40888998	1	64744	SMAP2	SMAP2	protein_coding	ENSMUSG00000032870	Smap2	871.148	0.116356	0.240022	0.484773	0.627837	0.999848
NPC	ENSG00000187801	1	40915774	40929390	1	65243	ZFP69B	ZFP69B	protein_coding			165.379	-0.358831	0.444019	-0.808142	0.419009	0.999848
NPC	ENSG00000260920	1	40929991	40932436	1			RP1-228H13.5	sense_overlapping			154.731	-0.370686	0.45696	-0.811202	0.41725	0.999848
NPC	ENSG00000187815	1	40942887	40962015	1	339559	ZFP69	ZFP69	protein_coding	ENSMUSG00000064141	Zfp69	172.702	-0.331135	0.407522	-0.812558	0.416472	0.999848
NPC	ENSG00000238287	1	40958829	40974333	-1			RP11-656D10.3	antisense			8.00776	-0.496413	1.254	-0.395864	0.692205	0.999848
NPC	ENSG00000164002	1	40974413	40982228	1	64789	EXO5	EXO5	protein_coding	ENSMUSG00000028629	Exo5	292.978	-0.20691	0.324992	-0.636661	0.524346	0.999848
NPC	ENSG00000117010	1	40997233	41013841	1	127396	ZNF684	ZNF684	protein_coding			87.7671	-0.295573	0.60563	-0.488042	0.62552	0.999848
NPC	ENSG00000117016	1	41086351	41131329	-1	9783	RIMS3	RIMS3	protein_coding	ENSMUSG00000032890	Rims3	1252.34	0.366569	0.2291	1.60004	0.109589	0.999848
NPC	ENSG00000272145	1	41156052	41157738	-1	100130557	NFYC-AS1	NFYC-AS1	antisense			88.9891	0.343384	0.496475	0.691643	0.489161	0.999848
NPC	ENSG00000066136	1	41157320	41237275	1	4802	NFYC	NFYC	protein_coding	ENSMUSG00000032897	Nfyc	1248.54	-0.155641	0.283629	-0.548747	0.583179	0.999848
NPC	ENSG00000117013	1	41249684	41306124	1	9132	KCNQ4	KCNQ4	protein_coding	ENSMUSG00000028631	Kcnq4	57.2182	-1.46922	0.812345	-1.80862	0.0705108	0.999848
NPC	ENSG00000179862	1	41326729	41328018	-1	163732	CITED4	CITED4	protein_coding	ENSMUSG00000070803	Cited4	45.9325	0.348542	0.668064	0.52172	0.601865	0.999848
NPC	ENSG00000171793	1	41445007	41478235	1	1503	CTPS1	CTPS1	protein_coding	ENSMUSG00000028633	Ctps	1814.8	0.171849	0.235601	0.729406	0.465753	0.999848
NPC	ENSG00000171790	1	41481269	41488909	-1	200172	SLFNL1	SLFNL1	protein_coding	ENSMUSG00000047518	Slfnl1	10.2063	-0.373179	1.21225	-0.307841	0.758203	0.999848
NPC	ENSG00000010803	1	41492872	41707826	-1	22955	SCMH1	SCMH1	protein_coding	ENSMUSG00000000085	Scmh1	1094.14	0.293333	0.223648	1.31159	0.18966	0.999848
NPC	ENSG00000204060	1	41827594	41849262	1	100132074	FOXO6	FOXO6	protein_coding	ENSMUSG00000052135	Foxo6	42.94	0.754996	1.03879	0.726802	0.467347	0.999848
NPC	ENSG00000127124	1	41972036	42501596	-1	59269	HIVEP3	HIVEP3	protein_coding	ENSMUSG00000028634	Hivep3	508.105	0.440619	0.342172	1.28771	0.197846	0.999848
NPC	ENSG00000198815	1	42642210	42801548	-1	22887	FOXJ3	FOXJ3	protein_coding	ENSMUSG00000032998	Foxj3	2001.04	0.117728	0.210029	0.560533	0.575116	0.999848
NPC	ENSG00000177181	1	42846466	42888249	1	284716	RIMKLA	RIMKLA	protein_coding	ENSMUSG00000048899	Rimkla	284.318	-0.125969	0.381884	-0.329861	0.741505	0.999848
NPC	ENSG00000127125	1	42921788	42939056	1	79717	PPCS	PPCS	protein_coding	ENSMUSG00000028636	Ppcs	232.076	0.588517	0.447602	1.31482	0.18857	0.999848
NPC	ENSG00000186409	1	42929001	43120335	1	728621	CCDC30	CCDC30	protein_coding			112.784	-0.0905071	0.460205	-0.196667	0.844088	0.999848
NPC	ENSG00000171960	1	43124096	43142429	1	10465	PPIH	PPIH	protein_coding	ENSMUSG00000060288	Ppih	403.835	0.215164	0.315266	0.682484	0.494933	0.999848
NPC	ENSG00000234917	1	43144406	43147325	1			RP5-994D16.3	lincRNA			6.65367	-0.292232	1.40953	-0.207326	0.835755	0.999848
NPC	ENSG00000065978	1	43148098	43168020	1	4904	YBX1	YBX1	protein_coding	ENSMUSG00000028639	Ybx1	19487.4	0.152391	0.221556	0.687825	0.491563	0.999848
NPC	ENSG00000164007	1	43198764	43205925	-1	149461	CLDN19	CLDN19	protein_coding	ENSMUSG00000066058	Cldn19	7.46658	-0.626826	1.54524	-0.405649	0.685001	0.999848
NPC	ENSG00000117385	1	43212006	43232755	-1	64175	LEPRE1	LEPRE1	protein_coding			1875.78	0.06453	0.223706	0.288459	0.772996	0.999848
NPC	ENSG00000164008	1	43232940	43263968	1	100129924,79078	C1orf50	C1orf50	protein_coding	ENSMUSG00000078584	AU022252	222.379	0.0460032	0.338859	0.135759	0.892012	0.999848
NPC	ENSG00000177868	1	43272723	43282954	-1	374969	CCDC23	CCDC23	protein_coding			541.802	0.0610662	0.337835	0.180758	0.856558	0.999848
NPC	ENSG00000164010	1	43282795	43310660	1	114625	ERMAP	ERMAP	protein_coding	ENSMUSG00000028644	Ermap	271.386	-0.146543	0.406069	-0.360882	0.718188	0.999848
NPC	ENSG00000228192	1	43300352	43312093	-1			RP11-342M1.3	antisense			13.5926	0.373831	1.10439	0.338497	0.734989	0.999848
NPC	ENSG00000164011	1	43312280	43318148	1	51058	ZNF691	ZNF691	protein_coding	ENSMUSG00000045268	Zfp691	173.167	-0.135913	0.376804	-0.360699	0.718324	0.999848
NPC	ENSG00000117394	1	43391052	43424530	-1	6513	SLC2A1	SLC2A1	protein_coding	ENSMUSG00000028645	Slc2a1	5569.75	-0.103749	0.385585	-0.26907	0.787876	0.999848
NPC	ENSG00000227533	1	43424720	43449029	1	440584	SLC2A1-AS1	SLC2A1-AS1	lincRNA			17.342	0.375415	1.01562	0.369641	0.71165	0.999848
NPC	ENSG00000186973	1	43610824	43622067	1	440585	FAM183A	FAM183A	protein_coding			7.51522	-0.584361	1.3092	-0.446351	0.655344	0.999848
NPC	ENSG00000117395	1	43629846	43736607	-1	102465439,10969	EBNA1BP2	EBNA1BP2	protein_coding	ENSMUSG00000028729	Ebna1bp2	976.057	0.302156	0.22809	1.32472	0.185263	0.999848
NPC	ENSG00000243710	1	43637820	43720029	1	149465	WDR65	WDR65	protein_coding			8.87814	-0.53944	1.36213	-0.396026	0.692086	0.999848
NPC	ENSG00000117399	1	43824626	43828874	1	991	CDC20	CDC20	protein_coding	ENSMUSG00000006398	Cdc20	1920.03	0.141889	0.299887	0.473141	0.636113	0.999848
NPC	ENSG00000066322	1	43829068	43833696	-1	102466723,64834	ELOVL1	ELOVL1	protein_coding	ENSMUSG00000006390	Elovl1	864.343	-0.0811357	0.247278	-0.328115	0.742825	0.999848
NPC	ENSG00000159479	1	43849588	43855479	-1	112950	MED8	MED8	protein_coding	ENSMUSG00000006392	Med8	711.245	-0.18787	0.249201	-0.753887	0.450917	0.999848
NPC	ENSG00000198198	1	43855553	43918321	1	23334	SZT2	SZT2	protein_coding	ENSMUSG00000033253	Szt2	1356.24	-0.0763868	0.219596	-0.347852	0.727952	0.999848
NPC	ENSG00000178922	1	43916824	43919660	-1	81888	HYI	HYI	protein_coding			169.286	-0.52936	0.573969	-0.92228	0.356383	0.999848
NPC	ENSG00000229348	1	43919598	43922666	1		HYI-AS1	HYI-AS1	antisense			8.67074	-0.441657	1.27642	-0.346014	0.729333	0.999848
NPC	ENSG00000142949	1	43990858	44089343	1	5792	PTPRF	PTPRF	protein_coding	ENSMUSG00000033295	Ptprf	5254.55	0.326056	0.23086	1.41236	0.157845	0.999848
NPC	ENSG00000066135	1	44115829	44171186	1	9682	KDM4A	KDM4A	protein_coding	ENSMUSG00000033326	Kdm4a	2216.38	0.118629	0.216344	0.548334	0.583463	0.999848
NPC	ENSG00000236200	1	44165436	44173809	-1		KDM4A-AS1	KDM4A-AS1	antisense			11.3171	0.61995	1.19154	0.520293	0.602859	0.999848
NPC	ENSG00000126091	1	44171495	44396831	1	6487	ST3GAL3	ST3GAL3	protein_coding	ENSMUSG00000028538	St3gal3	574.235	0.146937	0.338167	0.434511	0.663917	0.999848
NPC	ENSG00000117407	1	44398992	44402913	1	9048	ARTN	ARTN	protein_coding	ENSMUSG00000028539	Artn	16.9028	-0.173839	1.04304	-0.166666	0.867633	0.999848
NPC	ENSG00000117408	1	44412611	44433694	1	9670	IPO13	IPO13	protein_coding	ENSMUSG00000033365	Ipo13	907.344	0.159203	0.274939	0.579049	0.562556	0.999848
NPC	ENSG00000132768	1	44435672	44439041	1	1802	DPH2	DPH2	protein_coding	ENSMUSG00000028540	Dph2	536.792	0.218425	0.255945	0.853408	0.393433	0.999848
NPC	ENSG00000117410	1	44440159	44443967	1	533	ATP6V0B	ATP6V0B	protein_coding	ENSMUSG00000033379	Atp6v0b	1535.39	0.165517	0.219306	0.754731	0.45041	0.999848
NPC	ENSG00000117411	1	44444615	44456840	1	8704	B4GALT2	B4GALT2	protein_coding	ENSMUSG00000028541	B4galt2	1727.92	0.280164	0.259064	1.08145	0.279498	0.999848
NPC	ENSG00000159214	1	44457031	44462200	1	149473	CCDC24	CCDC24	protein_coding			106.103	0.184754	0.436226	0.423528	0.67191	0.999848
NPC	ENSG00000196517	1	44457172	44497139	-1	6536	SLC6A9	SLC6A9	protein_coding	ENSMUSG00000028542	Slc6a9	1340.15	-0.309997	0.406933	-0.761788	0.446186	0.999848
NPC	ENSG00000230615	1	44501798	44570647	1			RP5-1198O20.4	lincRNA			34.9118	0.29276	0.680815	0.430014	0.667186	0.999848
NPC	ENSG00000171872	1	44584522	44600812	1	128209	KLF17	KLF17	protein_coding	ENSMUSG00000048626	Klf17	19.7694	0.0525438	1.03281	0.0508747	0.959425	0.999848
NPC	ENSG00000178028	1	44679127	44686353	1	55929	DMAP1	DMAP1	protein_coding	ENSMUSG00000009640	Dmap1	962.061	0.0729265	0.239147	0.304944	0.760409	0.999848
NPC	ENSG00000117419	1	44686742	44820932	-1	79033	ERI3	ERI3	protein_coding	ENSMUSG00000033423	Eri3	1457.25	0.227025	0.243483	0.932406	0.351127	0.999848
NPC	ENSG00000187147	1	44870866	45117396	1	55182	RNF220	RNF220	protein_coding	ENSMUSG00000028677	Rnf220	1761.42	0.410938	0.261989	1.56853	0.116757	0.999848
NPC	ENSG00000126106	1	45100910	45140227	-1	79639	TMEM53	TMEM53	protein_coding	ENSMUSG00000048772	Tmem53	218.316	0.171898	0.36329	0.473168	0.636093	0.999848
NPC	ENSG00000198520	1	45140364	45191263	1	339541	C1orf228	C1orf228	protein_coding	ENSMUSG00000060268	Gm1661	37.0007	-0.143634	0.686489	-0.209229	0.834269	0.999848
NPC	ENSG00000142945	1	45205490	45233439	1	11004	KIF2C	KIF2C	protein_coding	ENSMUSG00000028678	Kif2c	2071.18	0.160696	0.311018	0.516678	0.605381	0.999848
NPC	ENSG00000225721	1	45224709	45241482	-1			RP11-269F19.2	antisense			5.17414	1.38793	1.70405	0.814489	0.415365	0.999848
NPC	ENSG00000142937	1	45240923	45244451	1	94163,26811,6202	RPS8	RPS8	protein_coding	ENSMUSG00000047675	Rps8	16227.9	0.315176	0.247859	1.27159	0.203517	0.999848
NPC	ENSG00000200913	1	45242162	45242265	1	94161	SNORD46	SNORD46	snoRNA			6.50804	0.94465	1.52977	0.61751	0.536898	0.999848
NPC	ENSG00000173846	1	45265897	45271662	1	1263	PLK3	PLK3	protein_coding	ENSMUSG00000028680	Plk3	258.686	-0.0782758	0.34304	-0.228183	0.819504	0.999848
NPC	ENSG00000222009	1	45274154	45281257	1	149478	BTBD19	BTBD19	protein_coding			123.923	0.000491304	0.483106	0.00101697	0.999189	0.999848
NPC	ENSG00000117425	1	45285516	45308735	-1	8643	PTCH2	PTCH2	protein_coding	ENSMUSG00000028681	Ptch2	33.6648	-0.925397	0.902901	-1.02491	0.305404	0.999848
NPC	ENSG00000070785	1	45316450	45452282	-1	8891	EIF2B3	EIF2B3	protein_coding	ENSMUSG00000028683	Eif2b3	453.356	0.338247	0.268643	1.2591	0.207996	0.999848
NPC	ENSG00000126107	1	45468212	45477001	-1	79654	HECTD3	HECTD3	protein_coding	ENSMUSG00000046861	Hectd3	861.511	0.0226115	0.269086	0.0840306	0.933032	0.999848
NPC	ENSG00000126088	1	45477819	45481247	1	7389	UROD	UROD	protein_coding	ENSMUSG00000028684	Urod	1290.49	0.148877	0.242992	0.612684	0.540086	0.999848
NPC	ENSG00000186603	1	45792545	45794347	1	84842	HPDL	HPDL	protein_coding	ENSMUSG00000043155	Hpdl	4.85822	-0.828997	2.39725	-0.345811	0.729484	0.999848
NPC	ENSG00000132781	1	45794835	45806142	-1	4595	MUTYH	MUTYH	protein_coding	ENSMUSG00000028687	Mutyh	504.194	0.0311884	0.261988	0.119045	0.90524	0.999848
NPC	ENSG00000132773	1	45805342	45809647	1	114034	TOE1	TOE1	protein_coding	ENSMUSG00000028688	Toe1	447.929	-0.0383172	0.317319	-0.120753	0.903887	0.999848
NPC	ENSG00000070759	1	45809555	45956872	-1	10420	TESK2	TESK2	protein_coding	ENSMUSG00000033985	Tesk2	38.2737	-0.162497	0.785612	-0.206841	0.836134	0.999848
NPC	ENSG00000236624	1	45959538	45965751	-1		CCDC163P	CCDC163P	protein_coding			35.6261	0.254441	0.666634	0.381681	0.702698	0.999848
NPC	ENSG00000132763	1	45965725	45976739	1	25974	MMACHC	MMACHC	protein_coding	ENSMUSG00000028690	Mmachc	170.07	0.407291	0.367118	1.10943	0.267246	0.999848
NPC	ENSG00000117450	1	45976708	45988719	-1	5052	PRDX1	PRDX1	protein_coding	ENSMUSG00000028691	Prdx1	6254.01	0.167513	0.305747	0.547882	0.583773	0.999848
NPC	ENSG00000117448	1	46016215	46035721	1	10327	AKR1A1	AKR1A1	protein_coding	ENSMUSG00000028692	Akr1a1	1397.12	0.379232	0.233607	1.62338	0.104509	0.999848
NPC	ENSG00000132780	1	46049518	46084566	1	4678	NASP	NASP	protein_coding	ENSMUSG00000028693	Nasp	8768.47	-0.190212	0.198965	-0.95601	0.339067	0.999848
NPC	ENSG00000159588	1	46085716	46089729	-1	149483	CCDC17	CCDC17	protein_coding	ENSMUSG00000034035	Ccdc17	21.6653	-0.208636	0.938541	-0.222299	0.824082	0.999848
NPC	ENSG00000159592	1	46092976	46153785	-1	60313	GPBP1L1	GPBP1L1	protein_coding	ENSMUSG00000034042	Gpbp1l1	1716.01	0.0567563	0.212074	0.267625	0.788988	0.999848
NPC	ENSG00000234329	1	46116711	46117498	-1			RP11-767N6.2	pseudogene			6.69665	-1.48382	1.49288	-0.993934	0.320255	0.999848
NPC	ENSG00000159596	1	46152886	46160115	1	51249	TMEM69	TMEM69	protein_coding	ENSMUSG00000055900	Tmem69	585.653	0.131086	0.253009	0.518108	0.604383	0.999848
NPC	ENSG00000197429	1	46159996	46216322	-1	3652	IPP	IPP	protein_coding	ENSMUSG00000028696	Ipp	332.946	0.108742	0.310784	0.349897	0.726416	0.999848
NPC	ENSG00000230896	1	46160356	46162747	-1			RP11-767N6.7	sense_intronic			29.8207	-0.399378	0.743338	-0.537277	0.591076	0.999848
NPC	ENSG00000086015	1	46252659	46501796	1	23139	MAST2	MAST2	protein_coding	ENSMUSG00000003810	Mast2	1883.07	0.0973642	0.243994	0.399044	0.689861	0.999848
NPC	ENSG00000085998	1	46654354	46685977	-1	55624	POMGNT1	POMGNT1	protein_coding	ENSMUSG00000028700	Pomgnt1	2774.25	0.284987	0.216096	1.3188	0.187237	0.999848
NPC	ENSG00000171357	1	46669006	46686933	1	541468	LURAP1	LURAP1	protein_coding	ENSMUSG00000028701	Lurap1	44.8878	0.419761	0.672802	0.623899	0.532694	0.999848
NPC	ENSG00000085999	1	46713360	46744145	1	8438	RAD54L	RAD54L	protein_coding	ENSMUSG00000028702	Rad54l	607.562	0.137147	0.288595	0.475223	0.634628	0.999848
NPC	ENSG00000132128	1	46726868	46769280	-1	10489	LRRC41	LRRC41	protein_coding	ENSMUSG00000028703	Lrrc41	2699.94	0.134087	0.222635	0.602275	0.546991	0.999848
NPC	ENSG00000173660	1	46769303	46782448	1	440567,7388	UQCRH	UQCRH	protein_coding			2212.99	0.289937	0.225157	1.28771	0.197846	0.999848
NPC	ENSG00000117481	1	46805849	46830824	1	387338	NSUN4	NSUN4	protein_coding	ENSMUSG00000028706	Nsun4	471.53	0.110546	0.269909	0.409567	0.682124	0.999848
NPC	ENSG00000117480	1	46859937	46879520	1	2166	FAAH	FAAH	protein_coding	ENSMUSG00000034171	Faah	72.8879	-0.243101	0.591968	-0.410666	0.681317	0.999848
NPC	ENSG00000079277	1	47023090	47082515	-1	8569	MKNK1	MKNK1	protein_coding	ENSMUSG00000028708	Mknk1	451.821	-0.181005	0.30368	-0.596037	0.551151	0.999848
NPC	ENSG00000142961	1	47073387	47082563	-1	148932	MOB3C	MOB3C	protein_coding	ENSMUSG00000028709	Mob3c	228.199	-0.533037	0.504823	-1.05589	0.291019	0.999848
NPC	ENSG00000123472	1	47098409	47139539	-1	64756	ATPAF1	ATPAF1	protein_coding	ENSMUSG00000028710	Atpaf1	1555.83	0.211105	0.278122	0.759037	0.44783	0.999848
NPC	ENSG00000159658	1	47124366	47184824	-1	9813	EFCAB14	EFCAB14	protein_coding	ENSMUSG00000034210	Efcab14	2107.56	0.065362	0.216836	0.301435	0.763083	0.999848
NPC	ENSG00000123473	1	47715811	47779819	-1	6491	STIL	STIL	protein_coding	ENSMUSG00000028718	Stil	736.338	-0.29697	0.256927	-1.15585	0.247741	0.999848
NPC	ENSG00000162368	1	47799469	47844511	1	51727	CMPK1	CMPK1	protein_coding	ENSMUSG00000028719	Cmpk1	2211.62	0.117012	0.208569	0.56102	0.574784	0.999848
NPC	ENSG00000269113	1	48226200	48462567	-1	388630	TRABD2B	TRABD2B	protein_coding	ENSMUSG00000070867	Trabd2b	128.871	0.987117	0.590888	1.67057	0.0948075	0.999848
NPC	ENSG00000242267	1	48561764	48648100	-1	391037	SKINTL	SKINTL	pseudogene			10.2663	-0.428844	1.15812	-0.370293	0.711164	0.999848
NPC	ENSG00000272491	1	48693560	48695233	-1			RP5-1024N4.4	antisense			15.9174	-1.07852	0.954409	-1.13004	0.258459	0.999848
NPC	ENSG00000132122	1	48761044	48937845	-1	54558	SPATA6	SPATA6	protein_coding	ENSMUSG00000034401	Spata6	1685.03	-0.134555	0.276257	-0.487064	0.626213	0.999848
NPC	ENSG00000235105	1	48901639	48902895	1			RP11-329A14.1	pseudogene			5.91734	-0.389009	1.49031	-0.261025	0.794073	0.999848
NPC	ENSG00000186094	1	48998527	50489585	-1	84871	AGBL4	AGBL4	protein_coding	ENSMUSG00000061298	Agbl4	7.27023	0.248885	1.36063	0.182919	0.854862	0.999848
NPC	ENSG00000162373	1	49193195	49242641	-1	79656	BEND5	BEND5	protein_coding	ENSMUSG00000028545	Bend5	165.928	-0.278422	0.401645	-0.693203	0.488182	0.999848
NPC	ENSG00000162374	1	50513686	50669458	1	1996	ELAVL4	ELAVL4	protein_coding	ENSMUSG00000028546	Elavl4	40.2218	-1.15955	1.05445	-1.09967	0.271476	0.999848
NPC	ENSG00000142700	1	50883222	50889172	-1	63950	DMRTA2	DMRTA2	protein_coding	ENSMUSG00000047143	Dmrta2	304.428	0.0695158	0.374571	0.185588	0.852768	0.999848
NPC	ENSG00000185104	1	50905150	51425935	-1	11124	FAF1	FAF1	protein_coding	ENSMUSG00000010517	Faf1	1008	0.135234	0.251361	0.538006	0.590573	0.999848
NPC	ENSG00000123080	1	51426417	51440305	1	1031	CDKN2C	CDKN2C	protein_coding	ENSMUSG00000028551	Cdkn2c	438.608	-0.506998	0.588536	-0.861457	0.388987	0.999848
NPC	ENSG00000123091	1	51701943	51739127	1	26994	RNF11	RNF11	protein_coding	ENSMUSG00000028557	Rnf11	2289.21	0.22081	0.217493	1.01525	0.309988	0.999848
NPC	ENSG00000085831	1	51752930	51810788	-1	22996	TTC39A	TTC39A	protein_coding	ENSMUSG00000028555	Ttc39a	8.5898	0.843607	1.30043	0.648713	0.516524	0.999848
NPC	ENSG00000085832	1	51819935	51985000	-1	2060	EPS15	EPS15	protein_coding	ENSMUSG00000028552	Eps15	1877.91	0.0404059	0.287821	0.140386	0.888355	0.999848
NPC	ENSG00000117859	1	52042851	52254889	1	114883	OSBPL9	OSBPL9	protein_coding	ENSMUSG00000028559	Osbpl9	2280.07	0.075827	0.25693	0.295127	0.767897	0.999848
NPC	ENSG00000078618	1	52254863	52344477	-1	4898	NRD1	NRD1	protein_coding			3621.33	0.15667	0.199462	0.785467	0.43218	0.999848
NPC	ENSG00000266993	1	52259637	52264824	1			RP4-657D16.3	antisense			22.4605	-0.780214	0.852561	-0.915142	0.360117	0.999848
NPC	ENSG00000169213	1	52373628	52456436	-1	5865	RAB3B	RAB3B	protein_coding	ENSMUSG00000003411	Rab3b	105.832	0.11236	0.517556	0.217098	0.828132	0.999848
NPC	ENSG00000117862	1	52485803	52521843	-1	51060	TXNDC12	TXNDC12	protein_coding	ENSMUSG00000028567	Txndc12	1565.88	0.247699	0.239028	1.03628	0.300072	0.999848
NPC	ENSG00000198841	1	52497775	52499488	-1	112970	KTI12	KTI12	protein_coding	ENSMUSG00000073775	Kti12	136.168	0.298655	0.489652	0.609934	0.541906	0.999848
NPC	ENSG00000134717	1	52521797	52556388	1	91408	BTF3L4	BTF3L4	protein_coding	ENSMUSG00000028568	Btf3l4	2085.12	0.241659	0.229256	1.0541	0.291835	0.999848
NPC	ENSG00000157077	1	52608046	52812358	1	9372	ZFYVE9	ZFYVE9	protein_coding	ENSMUSG00000034557	Zfyve9	856.2	0.0868948	0.276927	0.313782	0.753687	0.999848
NPC	ENSG00000154222	1	52811395	52831865	-1	200014	CC2D1B	CC2D1B	protein_coding	ENSMUSG00000028582	Cc2d1b	616.528	0.0982427	0.262314	0.374523	0.708015	0.999848
NPC	ENSG00000085840	1	52838501	52870131	-1	4998	ORC1	ORC1	protein_coding	ENSMUSG00000028587	Orc1	618.726	-0.224623	0.338441	-0.663699	0.506883	0.999848
NPC	ENSG00000134748	1	52870236	52886511	1	84950	PRPF38A	PRPF38A	protein_coding	ENSMUSG00000063800	Prpf38a	1902.02	0.0150916	0.210487	0.0716986	0.942842	0.999848
NPC	ENSG00000134744	1	52873954	53019159	-1	23318	ZCCHC11	ZCCHC11	protein_coding	ENSMUSG00000034610	Zcchc11	1929.73	-0.141895	0.358873	-0.395392	0.692554	0.999848
NPC	ENSG00000116157	1	53068044	53074723	1	2882	GPX7	GPX7	protein_coding	ENSMUSG00000028597	Gpx7	418.16	0.000207761	0.36132	0.000575006	0.999541	0.999848
NPC	ENSG00000162377	1	53152508	53164038	-1	65260	COA7	COA7	protein_coding	ENSMUSG00000048351	Coa7	286.261	0.0970122	0.306714	0.316296	0.751778	0.999848
NPC	ENSG00000162378	1	53192126	53293014	1	79699	ZYG11B	ZYG11B	protein_coding	ENSMUSG00000034636	Zyg11b	1702.53	-0.000215891	0.218876	-0.000986363	0.999213	0.999848
NPC	ENSG00000228929	1	53237866	53238320	-1			RP11-159C21.4	pseudogene			20.7459	0.0975773	0.860614	0.113381	0.909728	0.999848
NPC	ENSG00000203995	1	53308183	53360670	1	440590	ZYG11A	ZYG11A	protein_coding	ENSMUSG00000034645	Zyg11a	20.8024	-0.439207	0.997355	-0.440372	0.659668	0.999848
NPC	ENSG00000121310	1	53361656	53392884	-1	55268	ECHDC2	ECHDC2	protein_coding	ENSMUSG00000028601	Echdc2	34.6787	-0.996593	0.956255	-1.04218	0.297327	0.999848
NPC	ENSG00000116171	1	53392901	53517375	1	6342	SCP2	SCP2	protein_coding	ENSMUSG00000028603	Scp2	2063.68	-0.0152282	0.228612	-0.0666118	0.946891	0.999848
NPC	ENSG00000174348	1	53527854	53551174	1	127435	PODN	PODN	protein_coding	ENSMUSG00000028600	Podn	58.0785	-0.126647	0.818839	-0.154667	0.877084	0.999848
NPC	ENSG00000157184	1	53662101	53679869	1	1376	CPT2	CPT2	protein_coding	ENSMUSG00000028607	Cpt2	618.54	0.0425322	0.33663	0.126347	0.899457	0.999848
NPC	ENSG00000236723	1	53676128	53679447	-1			RP5-1024G6.2	antisense			22.6445	-0.0930289	0.951042	-0.0978178	0.922077	0.999848
NPC	ENSG00000162384	1	53679771	53686289	-1	54987	C1orf123	C1orf123	protein_coding	ENSMUSG00000028608	0610037L13Rik	918.638	0.100081	0.244943	0.408589	0.682841	0.999848
NPC	ENSG00000162385	1	53692564	53704282	-1	55110,4116	MAGOH	MAGOH	protein_coding	ENSMUSG00000028609	Magoh	509.379	0.165025	0.261977	0.629921	0.528746	0.999848
NPC	ENSG00000226754	1	53704282	53708455	1	100507564		RP5-1024G6.5	antisense			12.2278	0.531088	1.16985	0.453982	0.649842	0.999848
NPC	ENSG00000270172	1	53708036	53710212	-1			RP5-1024G6.8	lincRNA			306.141	-1.04586	0.558835	-1.8715	0.0612753	0.999848
NPC	ENSG00000157193	1	53711217	53793742	-1	7804	LRP8	LRP8	protein_coding	ENSMUSG00000028613	Lrp8	951.712	-0.62977	0.443822	-1.41897	0.155907	0.999848
NPC	ENSG00000058804	1	54231133	54304533	-1	55706	NDC1	NDC1	protein_coding	ENSMUSG00000028614	Ndc1	1786.36	0.28711	0.21008	1.36667	0.171728	0.999848
NPC	ENSG00000058799	1	54317392	54356407	-1	54432	YIPF1	YIPF1	protein_coding	ENSMUSG00000057375	Yipf1	617.714	0.0960226	0.269937	0.355722	0.722048	0.999848
NPC	ENSG00000081870	1	54382247	54411602	-1	51668	HSPB11	HSPB11	protein_coding	ENSMUSG00000063172	Hspb11	568.614	0.0964983	0.307201	0.314121	0.753429	0.999848
NPC	ENSG00000116212	1	54411750	54433841	1	115353	LRRC42	LRRC42	protein_coding	ENSMUSG00000028617	Lrrc42	1243.82	0.26606	0.220219	1.20816	0.226984	0.999848
NPC	ENSG00000272091	1	54492356	54494172	-1			RP4-758J24.5	lincRNA			92.6708	-0.544435	0.479429	-1.13559	0.256128	0.999848
NPC	ENSG00000116209	1	54497347	54519177	-1	9528	TMEM59	TMEM59	protein_coding	ENSMUSG00000028618	Tmem59	2337.82	0.0795075	0.229947	0.345765	0.729519	0.999848
NPC	ENSG00000116205	1	54519260	54578192	1	127428	TCEANC2	TCEANC2	protein_coding	ENSMUSG00000028619	Tceanc2	220.787	0.61316	0.344187	1.78147	0.0748353	0.999848
NPC	ENSG00000212670	1	54569968	54571750	1			AL161915.1	protein_coding			31.1896	0.0513901	0.790616	0.0650001	0.948174	0.999848
NPC	ENSG00000248835	1	54635333	54637997	-1			AL357673.1	protein_coding			112.983	0.137895	0.437372	0.31528	0.752549	0.999848
NPC	ENSG00000215883	1	54638009	54665709	-1	606495	CYB5RL	CYB5RL	protein_coding	ENSMUSG00000028621	Cyb5rl	135.77	0.440874	0.404388	1.09022	0.275614	0.999848
NPC	ENSG00000116221	1	54649714	54691137	1	51253	MRPL37	MRPL37	protein_coding	ENSMUSG00000028622	Mrpl37	1282.91	0.261317	0.232451	1.12418	0.260937	0.999848
NPC	ENSG00000157216	1	54691105	54879152	-1	23648	SSBP3	SSBP3	protein_coding	ENSMUSG00000061887	Ssbp3	2602.96	0.135847	0.408954	0.332181	0.739752	0.999848
NPC	ENSG00000162390	1	55007930	55104865	1	26027	ACOT11	ACOT11	protein_coding	ENSMUSG00000034853	Acot11	48.853	-0.129303	0.736779	-0.175498	0.860688	0.999848
NPC	ENSG00000243725	1	55181495	55208330	1	7268	TTC4	TTC4	protein_coding	ENSMUSG00000025413	Ttc4	18.7561	0.207783	0.92306	0.225102	0.8219	0.999848
NPC	ENSG00000162396	1	55222571	55230187	-1	25973	PARS2	PARS2	protein_coding	ENSMUSG00000043572	Pars2	112.746	-0.402914	0.45857	-0.878633	0.3796	0.999848
NPC	ENSG00000116133	1	55315306	55352891	-1	1718	DHCR24	DHCR24	protein_coding	ENSMUSG00000034926	Dhcr24	10027.6	-0.155436	0.262683	-0.591724	0.554035	0.999848
NPC	ENSG00000162402	1	55532032	55680786	-1	23358	USP24	USP24	protein_coding	ENSMUSG00000028514	Usp24	4493.98	-0.416281	0.234606	-1.77439	0.0759993	0.999848
NPC	ENSG00000260971	1	56713966	56724243	-1			RP11-504A18.1	lincRNA			6.56958	-0.0168835	1.5698	-0.0107552	0.991419	0.999848
NPC	ENSG00000162407	1	56960419	57110974	-1	8613	PPAP2B	PPAP2B	protein_coding			3871.8	-0.218999	0.425975	-0.514113	0.607173	0.999848
NPC	ENSG00000162409	1	57110995	57181008	1	5563	PRKAA2	PRKAA2	protein_coding	ENSMUSG00000028518	Prkaa2	354.038	-0.143361	0.407366	-0.351922	0.724896	0.999848
NPC	ENSG00000173406	1	57460451	59012406	-1	1600	DAB1	DAB1	protein_coding	ENSMUSG00000028519	Dab1	1409.44	-0.0581066	0.239377	-0.242741	0.808206	0.999848
NPC	ENSG00000235038	1	58525811	58545946	1			RP11-393I23.4	lincRNA			4.90571	-0.344704	1.84958	-0.186369	0.852156	0.999848
NPC	ENSG00000162600	1	58881056	59012474	-1	115209	OMA1	OMA1	protein_coding	ENSMUSG00000035069	Oma1	74.7787	0.111296	0.52862	0.21054	0.833246	0.999848
NPC	ENSG00000185839	1	59096513	59097202	-1	204		RP4-592A1.2	pseudogene			4.982	0.689286	1.63657	0.421179	0.673625	0.999848
NPC	ENSG00000177606	1	59246465	59249785	-1	3725	JUN	JUN	protein_coding	ENSMUSG00000052684	Jun	1683.11	0.153617	0.250439	0.613392	0.539617	0.999848
NPC	ENSG00000172456	1	59762310	60233347	1	55277	FGGY	FGGY	protein_coding	ENSMUSG00000028573	Fggy	224.723	-0.481414	0.442362	-1.08828	0.276471	0.999848
NPC	ENSG00000134709	1	60280458	60342050	1	51361	HOOK1	HOOK1	protein_coding	ENSMUSG00000028572	Hook1	23.7393	-1.5226	1.09267	-1.39346	0.163479	0.999848
NPC	ENSG00000134716	1	60358980	60392462	-1	1573	CYP2J2	CYP2J2	protein_coding	ENSMUSG00000052914	Cyp2j6	8.70593	-0.699423	1.24407	-0.562207	0.573975	0.999848
NPC	ENSG00000226476	1	61005921	61106163	-1			RP11-776H12.1	lincRNA			25.5561	-1.44801	0.801455	-1.80672	0.0708057	0.999848
NPC	ENSG00000231252	1	61125303	61291256	-1	101926964		RP11-436K8.1	lincRNA			82.5602	-0.406936	0.491066	-0.828678	0.407286	0.999848
NPC	ENSG00000162599	1	61330931	61928465	1	4774	NFIA	NFIA	protein_coding	ENSMUSG00000028565	Nfia	1651.02	-0.322652	0.489324	-0.659383	0.50965	0.999848
NPC	ENSG00000237928	1	61405911	61436448	-1			RP4-668G5.1	antisense			23.1792	-0.816344	0.949937	-0.859367	0.390138	0.999848
NPC	ENSG00000162604	1	62146718	62191095	-1	83941	TM2D1	TM2D1	protein_coding	ENSMUSG00000028563	Tm2d1	474.99	0.158135	0.275609	0.573765	0.566127	0.999848
NPC	ENSG00000132849	1	62208149	62629592	1	10207	INADL	INADL	protein_coding			92.1373	0.412853	0.454137	0.909094	0.3633	0.999848
NPC	ENSG00000132854	1	62702651	62785085	-1	163782	KANK4	KANK4	protein_coding	ENSMUSG00000035407	Kank4	160.498	0.0206522	0.703095	0.0293733	0.976567	0.999848
NPC	ENSG00000162607	1	62901968	62917475	1	7398	USP1	USP1	protein_coding	ENSMUSG00000028560	Usp1	2402.03	-0.319306	0.266829	-1.19667	0.231436	0.999848
NPC	ENSG00000116641	1	62920399	63153969	-1	85440	DOCK7	DOCK7	protein_coding	ENSMUSG00000028556	Dock7	4529.34	-0.327993	0.326677	-1.00403	0.315364	0.999848
NPC	ENSG00000235545	1	63154153	63176365	1	400756		RP11-230B22.1	antisense			52.7866	-0.377798	0.65717	-0.574887	0.565368	0.999848
NPC	ENSG00000125703	1	63249806	63331184	1	84938	ATG4C	ATG4C	protein_coding	ENSMUSG00000028550	Atg4c	258.44	0.173528	0.425977	0.407364	0.68374	0.999848
NPC	ENSG00000088035	1	63833261	63904233	1	29929	ALG6	ALG6	protein_coding	ENSMUSG00000073792	Alg6	320.779	0.30444	0.374859	0.812144	0.416709	0.999848
NPC	ENSG00000142856	1	63906441	64059392	-1	23421	ITGB3BP	ITGB3BP	protein_coding	ENSMUSG00000028549	Itgb3bp	492.202	-0.0169556	0.29396	-0.0576799	0.954004	0.999848
NPC	ENSG00000203965	1	63989043	64038364	1	84455	EFCAB7	EFCAB7	protein_coding	ENSMUSG00000073791	Efcab7	240.304	-0.0875489	0.323673	-0.270486	0.786787	0.999848
NPC	ENSG00000116652	1	64014588	64015405	1		DLEU2L	DLEU2L	protein_coding			8.51179	-0.572043	1.31561	-0.434812	0.663699	0.999848
NPC	ENSG00000079739	1	64058947	64125916	1	5236	PGM1	PGM1	protein_coding	ENSMUSG00000025791	Pgm2	854.686	-0.0346922	0.2697	-0.128632	0.897648	0.999848
NPC	ENSG00000185483	1	64239693	64647181	1	4919	ROR1	ROR1	protein_coding	ENSMUSG00000035305	Ror1	585.005	-0.219998	0.654422	-0.336172	0.736741	0.999848
NPC	ENSG00000158966	1	64936428	65158741	1	57685	CACHD1	CACHD1	protein_coding	ENSMUSG00000028532	Cachd1	2524.09	0.129271	0.249176	0.518796	0.603903	0.999848
NPC	ENSG00000162437	1	65210778	65298915	1	55225	RAVER2	RAVER2	protein_coding	ENSMUSG00000035275	Raver2	624.441	-0.0545159	0.258493	-0.210899	0.832966	0.999848
NPC	ENSG00000162434	1	65298912	65432187	-1	3716	JAK1	JAK1	protein_coding	ENSMUSG00000028530	Jak1	2522.18	0.0340107	0.203768	0.166909	0.867441	0.999848
NPC	ENSG00000162433	1	65613232	65697828	1	100507855,205	AK4	AK4	protein_coding	ENSMUSG00000028527	Ak4	794.148	0.47332	0.431181	1.09773	0.272324	0.999848
NPC	ENSG00000116675	1	65713902	65881552	1	9829	DNAJC6	DNAJC6	protein_coding	ENSMUSG00000028528	Dnajc6	102.152	0.225057	0.525741	0.428075	0.668596	0.999848
NPC	ENSG00000116678	1	65886248	66107242	1	54741,3953	LEPR	LEPR	protein_coding	ENSMUSG00000057722	Lepr	133.079	-0.173138	0.479873	-0.360798	0.71825	0.999848
NPC	ENSG00000213625	1	65886270	65901690	1	54741	LEPROT	LEPROT	protein_coding	ENSMUSG00000035212	Leprot	1854.28	0.0434401	0.212625	0.204303	0.838116	0.999848
NPC	ENSG00000184588	1	66258197	66840259	1	5142	PDE4B	PDE4B	protein_coding	ENSMUSG00000028525	Pde4b	2740.59	-0.872915	0.419659	-2.08006	0.0375204	0.999848
NPC	ENSG00000152760	1	67218142	67244470	1	200132	TCTEX1D1	TCTEX1D1	protein_coding	ENSMUSG00000028523	Tctex1d1	23.0635	-0.667565	0.894135	-0.746604	0.455303	0.999848
NPC	ENSG00000152763	1	67278568	67390570	-1	79819	WDR78	WDR78	protein_coding	ENSMUSG00000035126	Wdr78	109.463	0.276031	0.446287	0.618506	0.536242	0.999848
NPC	ENSG00000198160	1	67390578	67454302	1	57708	MIER1	MIER1	protein_coding	ENSMUSG00000028522	Mier1	810.993	-0.277304	0.255776	-1.08416	0.278292	0.999848
NPC	ENSG00000116704	1	67465015	67519782	-1	23169	SLC35D1	SLC35D1	protein_coding	ENSMUSG00000028521	Slc35d1	705.412	-0.122564	0.27627	-0.443637	0.657305	0.999848
NPC	ENSG00000142864	1	67873493	67896098	-1	26135	SERBP1	SERBP1	protein_coding	ENSMUSG00000036371	Serbp1	7535.2	0.138976	0.20212	0.687591	0.491711	0.999848
NPC	ENSG00000116717	1	68150744	68154021	1	1647	GADD45A	GADD45A	protein_coding	ENSMUSG00000036390	Gadd45a	399.801	0.0479213	0.359148	0.133431	0.893853	0.999848
NPC	ENSG00000172380	1	68167149	68299150	-1	55970	GNG12	GNG12	protein_coding	ENSMUSG00000036402	Gng12	3310.96	-0.0409864	0.227212	-0.180388	0.856848	0.999848
NPC	ENSG00000232284	1	68297986	68668670	1	100289178	GNG12-AS1	GNG12-AS1	antisense			10.3718	-0.172358	1.17569	-0.146602	0.883447	0.999848
NPC	ENSG00000162595	1	68511645	68517314	-1	9077	DIRAS3	DIRAS3	protein_coding			44.7271	0.400375	0.933404	0.428941	0.667966	0.999848
NPC	ENSG00000116729	1	68564142	68698803	-1	79971	WLS	WLS	protein_coding	ENSMUSG00000028173	Wls	5600.75	0.145693	0.439877	0.331212	0.740484	0.999848
NPC	ENSG00000234383	1	68627444	68628773	-1		CTBP2P8	CTBP2P8	pseudogene			6.43738	-0.352689	1.38458	-0.254726	0.798934	0.999848
NPC	ENSG00000116745	1	68894505	68915642	-1	6121	RPE65	RPE65	protein_coding	ENSMUSG00000028174	Rpe65	659.897	0.379144	0.326321	1.16187	0.245287	0.999848
NPC	ENSG00000033122	1	70034081	70617628	1	57554	LRRC7	LRRC7	protein_coding	ENSMUSG00000028176	Lrrc7	89.4878	-0.653718	0.635969	-1.02791	0.303993	0.999848
NPC	ENSG00000066557	1	70610488	70671303	-1	55631	LRRC40	LRRC40	protein_coding	ENSMUSG00000063052	Lrrc40	919.274	-0.00852869	0.288038	-0.0296096	0.976378	0.999848
NPC	ENSG00000116754	1	70671365	70718735	1	9295	SRSF11	SRSF11	protein_coding	ENSMUSG00000055436	Srsf11	6158.19	-0.34544	0.323476	-1.0679	0.285566	0.999848
NPC	ENSG00000118454	1	70726271	70820417	-1	81573	ANKRD13C	ANKRD13C	protein_coding	ENSMUSG00000039988	Ankrd13c	819.984	-0.248111	0.264988	-0.936311	0.349113	0.999848
NPC	ENSG00000197568	1	70820488	70851022	1	11147	HHLA3	HHLA3	protein_coding			126.313	0.365499	0.403265	0.90635	0.364751	0.999848
NPC	ENSG00000116761	1	70876901	70905534	1	1491	CTH	CTH	protein_coding	ENSMUSG00000028179	Cth	290.949	0.568161	0.41242	1.37763	0.168319	0.999848
NPC	ENSG00000132485	1	71528974	71546980	-1	9406	ZRANB2	ZRANB2	protein_coding			3078	-0.168465	0.372831	-0.451853	0.651375	0.999848
NPC	ENSG00000207721	1	71533314	71533399	-1	406962	MIR186	MIR186	miRNA			28.6421	-0.476814	0.893299	-0.533768	0.593502	0.999848
NPC	ENSG00000229956	1	71547007	71955652	1	100852410	ZRANB2-AS2	ZRANB2-AS2	processed_transcript			16.9954	-0.529619	0.941686	-0.562416	0.573833	0.999848
NPC	ENSG00000172260	1	71861623	72748417	-1	257194	NEGR1	NEGR1	protein_coding	ENSMUSG00000040037	Negr1	749.351	-0.0208862	0.339381	-0.0615421	0.950928	0.999848
NPC	ENSG00000162620	1	74491699	74663871	-1	127255	LRRIQ3	LRRIQ3	protein_coding	ENSMUSG00000028182	Lrriq3	9.20394	0.214623	1.27059	0.168916	0.865863	0.999848
NPC	ENSG00000254685	1	74663896	74699770	1	8790	FPGT	FPGT	protein_coding	ENSMUSG00000053870	Fpgt	229.748	0.155713	0.522246	0.298161	0.76558	0.999848
NPC	ENSG00000259030	1	74663919	75009666	1	100526835,51086	FPGT-TNNI3K	FPGT-TNNI3K	protein_coding			19.6967	-0.361895	1.15435	-0.313507	0.753896	0.999848
NPC	ENSG00000162623	1	75198836	75232362	1	127253	TYW3	TYW3	protein_coding	ENSMUSG00000047583	Tyw3	232.899	0.858367	0.521954	1.64453	0.100068	0.999848
NPC	ENSG00000137968	1	75667816	76076801	-1	204962	SLC44A5	SLC44A5	protein_coding	ENSMUSG00000028360	Slc44a5	608.807	-0.504239	0.51968	-0.970287	0.331903	0.999848
NPC	ENSG00000117054	1	76190036	76253260	1	34	ACADM	ACADM	protein_coding	ENSMUSG00000062908	Acadm	1457.81	-0.0881504	0.283105	-0.31137	0.755519	0.999848
NPC	ENSG00000137955	1	76251879	76260764	1	692085,26805,26804,5876	RABGGTB	RABGGTB	protein_coding	ENSMUSG00000038975	Rabggtb	1229.49	-0.0159072	0.288619	-0.0551147	0.956047	0.999848
NPC	ENSG00000057468	1	76262567	76378923	1	4438	MSH4	MSH4	protein_coding	ENSMUSG00000005493	Msh4	5.4074	-0.803945	1.53576	-0.523485	0.600637	0.999848
NPC	ENSG00000184005	1	76540404	77100286	1	256435	ST6GALNAC3	ST6GALNAC3	protein_coding	ENSMUSG00000052544	St6galnac3	797.12	-0.021967	0.273109	-0.0804332	0.935893	0.999848
NPC	ENSG00000226415	1	77165474	77166223	1		TPI1P1	TPI1P1	pseudogene			22.0639	-0.491055	0.844761	-0.581294	0.561042	0.999848
NPC	ENSG00000237552	1	77223809	77244952	-1			RP11-415A20.1	lincRNA			57.5012	0.539985	0.56361	0.958083	0.338021	0.999848
NPC	ENSG00000117069	1	77333126	77531396	1	81849	ST6GALNAC5	ST6GALNAC5	protein_coding	ENSMUSG00000039037	St6galnac5	9358.13	0.213424	0.295963	0.721117	0.470838	0.999848
NPC	ENSG00000230498	1	77533605	77544167	1			RP4-564M11.2	antisense			77.0013	0.123688	0.550368	0.224737	0.822184	0.999848
NPC	ENSG00000142892	1	77554675	77685115	-1	10026	PIGK	PIGK	protein_coding	ENSMUSG00000039047	Pigk	568.866	0.126856	0.264562	0.479493	0.631588	0.999848
NPC	ENSG00000226084	1	77594768	77595384	1			RP4-706A16.3	pseudogene			34.0064	0.219314	0.696704	0.314789	0.752922	0.999848
NPC	ENSG00000154027	1	77747736	78025651	1	26289	AK5	AK5	protein_coding	ENSMUSG00000039058	Ak5	46.1857	0.699728	0.724543	0.965751	0.334169	0.999848
NPC	ENSG00000036549	1	78028101	78149104	-1	26009	ZZZ3	ZZZ3	protein_coding	ENSMUSG00000039068	Zzz3	1098.16	-0.37728	0.354371	-1.06465	0.287036	0.999848
NPC	ENSG00000077254	1	78161672	78225537	-1	23032	USP33	USP33	protein_coding	ENSMUSG00000025437	Usp33	2379.52	-0.0812414	0.242369	-0.335198	0.737476	0.999848
NPC	ENSG00000180488	1	78245309	78344106	1	374986	FAM73A	FAM73A	protein_coding			382.681	-0.243457	0.301823	-0.806624	0.419883	0.999848
NPC	ENSG00000219201	1	78276507	78277621	-1			RP11-181C21.4	pseudogene			23.6686	0.299973	0.829213	0.361756	0.717534	0.999848
NPC	ENSG00000162614	1	78354198	78409580	1	91624	NEXN	NEXN	protein_coding	ENSMUSG00000039103	Nexn	480.273	-0.535166	0.304759	-1.75603	0.0790831	0.999848
NPC	ENSG00000162613	1	78409740	78444794	-1	8880	FUBP1	FUBP1	protein_coding	ENSMUSG00000028034	Fubp1	5266.89	-0.241338	0.201315	-1.19881	0.230602	0.999848
NPC	ENSG00000162616	1	78444859	78483648	1	11080	DNAJB4	DNAJB4	protein_coding	ENSMUSG00000028035	Dnajb4	422.438	-0.105663	0.321954	-0.328193	0.742765	0.999848
NPC	ENSG00000122420	1	78769568	79005434	1	5737	PTGFR	PTGFR	protein_coding	ENSMUSG00000028036	Ptgfr	98.6283	-0.362741	0.872628	-0.415688	0.677638	0.999848
NPC	ENSG00000137959	1	79085607	79111830	1	10964	IFI44L	IFI44L	protein_coding	ENSMUSG00000039146	Ifi44l	646.839	-0.0634891	0.408104	-0.155571	0.876371	0.999848
NPC	ENSG00000137965	1	79115481	79129763	1	10561	IFI44	IFI44	protein_coding	ENSMUSG00000028037	Ifi44	290.233	-0.769268	0.658972	-1.16738	0.243058	0.999848
NPC	ENSG00000162618	1	79355449	79472403	-1	64123	ELTD1	ELTD1	protein_coding			405.962	0.734043	0.823414	0.891462	0.372681	0.999848
NPC	ENSG00000137941	1	84330711	84464833	-1	79739	TTLL7	TTLL7	protein_coding	ENSMUSG00000036745	Ttll7	491.932	-0.259246	0.369263	-0.702065	0.482639	0.999848
NPC	ENSG00000271576	1	84542014	84543614	-1			RP11-486G15.2	lincRNA			49.9088	0.280303	0.645017	0.434566	0.663877	0.999848
NPC	ENSG00000142875	1	84543745	84704181	1	5567	PRKACB	PRKACB	protein_coding	ENSMUSG00000005034	Prkacb	1315.62	-0.0241957	0.251113	-0.0963537	0.92324	0.999848
NPC	ENSG00000203943	1	84764049	84855640	1	148418	SAMD13	SAMD13	protein_coding			41.7254	0.479517	0.628954	0.762404	0.445819	0.999848
NPC	ENSG00000117133	1	84944942	84963473	1	80135	RPF1	RPF1	protein_coding	ENSMUSG00000028187	Rpf1	772.119	0.168181	0.243203	0.691524	0.489236	0.999848
NPC	ENSG00000174021	1	84964008	84972248	-1	2787	GNG5	GNG5	protein_coding			2271.86	0.210155	0.291312	0.721408	0.470659	0.999848
NPC	ENSG00000122432	1	84971974	85031877	1		SPATA1	SPATA1	pseudogene	ENSMUSG00000028188	Spata1	18.3892	-0.466242	0.899087	-0.518572	0.604059	0.999848
NPC	ENSG00000117151	1	85015289	85040163	-1	1486	CTBS	CTBS	protein_coding	ENSMUSG00000028189	Ctbs	153.935	0.322346	0.459308	0.701808	0.482799	0.999848
NPC	ENSG00000117155	1	85109390	85156486	-1	117178	SSX2IP	SSX2IP	protein_coding	ENSMUSG00000036825	Ssx2ip	1342.21	-0.0937249	0.342581	-0.273585	0.784404	0.999848
NPC	ENSG00000162643	1	85464830	85598821	1	126820	WDR63	WDR63	protein_coding	ENSMUSG00000043020	Wdr63	16.6037	0.0870225	1.09846	0.0792225	0.936856	0.999848
NPC	ENSG00000097096	1	85622556	85666729	-1	84144	SYDE2	SYDE2	protein_coding	ENSMUSG00000036863	Syde2	88.1741	-0.329407	0.681921	-0.483058	0.629055	0.999848
NPC	ENSG00000162642	1	85715639	85725355	-1	148423	C1orf52	C1orf52	protein_coding	ENSMUSG00000036873	2410004B18Rik	596.3	0.0754731	0.252563	0.298828	0.765071	0.999848
NPC	ENSG00000142867	1	85731931	85742773	-1	8915	BCL10	BCL10	protein_coding	ENSMUSG00000028191	Bcl10	314.521	-0.0463138	0.350435	-0.132161	0.894857	0.999848
NPC	ENSG00000153904	1	85784164	86043933	-1	23576	DDAH1	DDAH1	protein_coding	ENSMUSG00000028194	Ddah1	5966.46	-0.100706	0.229497	-0.438812	0.660798	0.999848
NPC	ENSG00000273264	1	85932978	85933343	1			RP11-131L23.2	lincRNA			9.21082	-0.105987	1.32234	-0.080151	0.936117	0.999848
NPC	ENSG00000117174	1	86115106	86174116	-1	54680	ZNHIT6	ZNHIT6	protein_coding	ENSMUSG00000074182	Znhit6	584.624	0.0600706	0.284948	0.210813	0.833033	0.999848
NPC	ENSG00000171502	1	86194916	86622626	-1	255631	COL24A1	COL24A1	protein_coding	ENSMUSG00000028197	Col24a1	45.3234	-0.684483	0.662296	-1.0335	0.30137	0.999848
NPC	ENSG00000122417	1	86814344	86862023	-1	57489	ODF2L	ODF2L	protein_coding	ENSMUSG00000028256	Odf2l	658.64	-0.480038	0.469337	-1.0228	0.306402	0.999848
NPC	ENSG00000261737	1	87169185	87170145	-1			RP4-612B15.3	antisense			18.9891	-0.362679	1.00362	-0.361373	0.717821	0.999848
NPC	ENSG00000097033	1	87170259	87213867	1	51100	SH3GLB1	SH3GLB1	protein_coding	ENSMUSG00000037062	Sh3glb1	2494.21	-0.344597	0.225682	-1.52692	0.126782	0.999848
NPC	ENSG00000183291	1	87328132	87380107	-1	9403		SEP15	protein_coding	ENSMUSG00000037072	Sep15	2271.21	0.265939	0.243599	1.09171	0.274961	0.999848
NPC	ENSG00000153936	1	87380331	87602334	1	9653	HS2ST1	HS2ST1	protein_coding	ENSMUSG00000040151	Hs2st1	2253.79	0.0724981	0.227334	0.318905	0.749798	0.999848
NPC	ENSG00000143013	1	87794151	87814606	1	8543	LMO4	LMO4	protein_coding	ENSMUSG00000028266	Lmo4	3218.44	-0.207603	0.241355	-0.860157	0.389703	0.999848
NPC	ENSG00000065243	1	89149905	89301938	1	5586	PKN2	PKN2	protein_coding	ENSMUSG00000004591	Pkn2	1997.05	-0.432673	0.345503	-1.2523	0.21046	0.999848
NPC	ENSG00000241975	1	89294785	89295102	1		TCEB1P19	TCEB1P19	pseudogene			22.3219	-0.873011	0.994566	-0.877781	0.380063	0.999848
NPC	ENSG00000137947	1	89318615	89357627	-1	2959	GTF2B	GTF2B	protein_coding	ENSMUSG00000028271	Gtf2b	523.744	0.0305504	0.261371	0.116885	0.906951	0.999848
NPC	ENSG00000137944	1	89401456	89458636	-1	56267	CCBL2	CCBL2	protein_coding			861.783	0.170421	0.274974	0.61977	0.535409	0.999848
NPC	ENSG00000213516	1	89445139	89458643	-1	494115	RBMXL1	RBMXL1	protein_coding			579.579	-0.0774782	0.278634	-0.278064	0.780963	0.999848
NPC	ENSG00000117226	1	89472349	89488577	-1	2635	GBP3	GBP3	protein_coding	ENSMUSG00000040264	Gbp2b	39.5998	0.377384	0.773705	0.487762	0.625718	0.999848
NPC	ENSG00000117228	1	89518002	89531043	-1	2633	GBP1	GBP1	protein_coding			94.9928	-0.74683	0.793213	-0.941524	0.346436	0.999848
NPC	ENSG00000234518	1	89569968	89570450	-1		PTGES3P1	PTGES3P1	pseudogene			56.8836	0.127784	0.558148	0.228943	0.818913	0.999848
NPC	ENSG00000162645	1	89571815	89616139	-1	2634	GBP2	GBP2	protein_coding	ENSMUSG00000028270	Gbp2	21.2613	1.65618	0.993656	1.66675	0.0955637	0.999848
NPC	ENSG00000197147	1	89990395	90063423	1	23507	LRRC8B	LRRC8B	protein_coding	ENSMUSG00000070639	Lrrc8b	344.25	-0.457985	0.384255	-1.19188	0.233309	0.999848
NPC	ENSG00000231999	1	90048800	90098453	-1	400761		RP5-1007M22.2	antisense			8.51961	-0.010873	1.46426	-0.00742555	0.994075	0.999848
NPC	ENSG00000171488	1	90098631	90235462	1	101927933,84230	LRRC8C	LRRC8C	protein_coding	ENSMUSG00000054720	Lrrc8c	142.133	-1.27776	0.832462	-1.53492	0.124804	0.999848
NPC	ENSG00000272931	1	90285733	90286427	-1			RP5-943J3.2	lincRNA			11.6399	0.284761	1.10074	0.258699	0.795867	0.999848
NPC	ENSG00000171492	1	90286573	90402170	1	55144	LRRC8D	LRRC8D	protein_coding	ENSMUSG00000046079	Lrrc8d	750.781	0.0933348	0.252229	0.37004	0.711353	0.999848
NPC	ENSG00000228175	1	90459152	90459880	-1	492303	GEMIN8P4	GEMIN8P4	pseudogene			18.5514	0.807065	0.972018	0.830299	0.40637	0.999848
NPC	ENSG00000233593	1	91248543	91317207	-1	149351		RP4-665J23.1	lincRNA			25.6581	1.18765	0.998491	1.18945	0.234263	0.999848
NPC	ENSG00000122482	1	91380859	91487829	-1	84146	ZNF644	ZNF644	protein_coding	ENSMUSG00000049606	Zfp644	1810.99	-0.575034	0.352444	-1.63156	0.102771	0.999848
NPC	ENSG00000162669	1	91726323	91870426	-1	164045	HFM1	HFM1	protein_coding	ENSMUSG00000043410	Hfm1	132.139	-0.71068	0.643044	-1.10518	0.269081	0.999848
NPC	ENSG00000097046	1	91966408	91991321	1	8317	CDC7	CDC7	protein_coding	ENSMUSG00000029283	Cdc7	1009.55	-0.24813	0.2662	-0.932116	0.351276	0.999848
NPC	ENSG00000172031	1	92495539	92529093	1	253152	EPHX4	EPHX4	protein_coding	ENSMUSG00000033805	Ephx4	23.675	0.641269	0.841892	0.7617	0.446239	0.999848
NPC	ENSG00000189195	1	92545862	92613393	1	284697	BTBD8	BTBD8	protein_coding	ENSMUSG00000070632	Btbd8	17.0297	0.364251	1.17668	0.309557	0.756898	0.999848
NPC	ENSG00000069712	1	92632542	92650280	1	23285	KIAA1107	KIAA1107	protein_coding	ENSMUSG00000044060	A830010M20Rik	61.4663	0.0385521	0.82412	0.0467797	0.962689	0.999848
NPC	ENSG00000174842	1	92711959	92764544	-1	11146	GLMN	GLMN	protein_coding	ENSMUSG00000029276	Glmn	363.312	-0.375239	0.306701	-1.22347	0.221153	0.999848
NPC	ENSG00000122484	1	92764522	92867613	1	79871	RPAP2	RPAP2	protein_coding	ENSMUSG00000033773	Rpap2	746.704	-0.312986	0.37367	-0.837598	0.402256	0.999848
NPC	ENSG00000162676	1	92940319	92952433	-1	2672	GFI1	GFI1	protein_coding	ENSMUSG00000029275	Gfi1	6.11007	-0.420305	1.54555	-0.271946	0.785664	0.999848
NPC	ENSG00000067208	1	92974253	93257961	-1	7813	EVI5	EVI5	protein_coding	ENSMUSG00000011831	Evi5	822.61	-0.366305	0.319782	-1.14548	0.25201	0.999848
NPC	ENSG00000122406	1	93297582	93307481	1	6125,6083	RPL5	RPL5	protein_coding	ENSMUSG00000058558	Rpl5	18481.6	0.242978	0.26139	0.929563	0.352598	0.999848
NPC	ENSG00000251795	1	93303575	93303627	1			SNORA66	snoRNA			27.3479	-0.339753	0.785374	-0.4326	0.665306	0.999848
NPC	ENSG00000207523	1	93306276	93306408	1	26782	SNORA66	SNORA66	snoRNA			6.54374	-0.773742	1.53355	-0.504543	0.61388	0.999848
NPC	ENSG00000154511	1	93307724	93427057	-1	388650	FAM69A	FAM69A	protein_coding	ENSMUSG00000029270	Fam69a	336.643	-0.418143	0.405977	-1.02997	0.303026	0.999848
NPC	ENSG00000143033	1	93544792	93604638	1	22823	MTF2	MTF2	protein_coding	ENSMUSG00000029267	Mtf2	1152.61	-0.300031	0.299336	-1.00232	0.316188	0.999848
NPC	ENSG00000117500	1	93615299	93646285	-1	50999	TMED5	TMED5	protein_coding	ENSMUSG00000063406	Tmed5	2377.76	-0.444732	0.323109	-1.37641	0.168694	0.999848
NPC	ENSG00000122483	1	93645476	93744287	1	343099	CCDC18	CCDC18	protein_coding	ENSMUSG00000056531	Ccdc18	270.391	-0.66016	0.520229	-1.26898	0.204448	0.999848
NPC	ENSG00000223745	1	93727743	93811582	-1	101930643,101930082,100131564		RP4-717I23.3	processed_transcript			354.137	-0.361179	0.502535	-0.718714	0.472317	0.999848
NPC	ENSG00000117505	1	93811445	93835055	1	1810	DR1	DR1	protein_coding	ENSMUSG00000029265	Dr1	1425.2	0.0262572	0.222453	0.118035	0.90604	0.999848
NPC	ENSG00000137942	1	93913688	94020218	1	54874	FNBP1L	FNBP1L	protein_coding			6088.73	0.0172878	0.244956	0.070575	0.943736	0.999848
NPC	ENSG00000137936	1	94027347	94312706	-1	8412	BCAR3	BCAR3	protein_coding	ENSMUSG00000028121	Bcar3	1354.3	-0.0898789	0.265895	-0.338024	0.735345	0.999848
NPC	ENSG00000260464	1	94312730	94314495	1			RP4-561L24.3	lincRNA			16.6706	0.0206504	0.975659	0.0211656	0.983114	0.999848
NPC	ENSG00000067334	1	94333373	94345474	-1	30836	DNTTIP2	DNTTIP2	protein_coding	ENSMUSG00000039756	Dnttip2	1109.07	-0.325927	0.410608	-0.793766	0.427332	0.999848
NPC	ENSG00000023909	1	94350761	94374966	-1	2730	GCLM	GCLM	protein_coding	ENSMUSG00000028124	Gclm	429.153	-0.120217	0.326476	-0.368225	0.712705	0.999848
NPC	ENSG00000198691	1	94458393	94586688	-1	24	ABCA4	ABCA4	protein_coding	ENSMUSG00000028125	Abca4	18.0158	0.215068	1.26366	0.170195	0.864857	0.999848
NPC	ENSG00000137962	1	94614544	94740624	-1	9411	ARHGAP29	ARHGAP29	protein_coding	ENSMUSG00000039831	Arhgap29	1230.46	0.369366	0.584908	0.631495	0.527717	0.999848
NPC	ENSG00000117528	1	94883933	94984222	1	5825	ABCD3	ABCD3	protein_coding	ENSMUSG00000028127	Abcd3	3230.26	-0.277013	0.251306	-1.10229	0.270334	0.999848
NPC	ENSG00000117525	1	94994781	95007356	-1	2152	F3	F3	protein_coding	ENSMUSG00000028128	F3	473.675	-0.319882	0.536496	-0.596243	0.551013	0.999848
NPC	ENSG00000223675	1	95051112	95057853	-1			RP11-86H7.6	lincRNA			5.11108	-0.0505587	1.68619	-0.029984	0.97608	0.999848
NPC	ENSG00000224081	1	95104017	95285837	-1	101928079	LINC01057	LINC01057	lincRNA			10.1731	-0.128234	1.26027	-0.101751	0.918954	0.999848
NPC	ENSG00000143036	1	95285898	95360802	1	126969	SLC44A3	SLC44A3	protein_coding	ENSMUSG00000039865	Slc44a3	50.9988	0.928164	0.620004	1.49703	0.134385	0.999848
NPC	ENSG00000117519	1	95362507	95392834	-1	1266	CNN3	CNN3	protein_coding	ENSMUSG00000053931	Cnn3	14383	0.307559	0.217992	1.41087	0.158282	0.999848
NPC	ENSG00000235501	1	95393122	95428826	1	729970		RP4-639F20.1	antisense			253.835	0.298092	0.383412	0.777472	0.436881	0.999848
NPC	ENSG00000172339	1	95439963	95538501	-1	199857	ALG14	ALG14	protein_coding	ENSMUSG00000039887	Alg14	230.896	0.248167	0.37103	0.668859	0.503585	0.999848
NPC	ENSG00000152078	1	95582894	95663163	1	148534	TMEM56	TMEM56	protein_coding	ENSMUSG00000028132	Tmem56	74.9122	0.808633	0.564063	1.43358	0.151691	0.999848
NPC	ENSG00000122481	1	95699711	95712781	1	25950	RWDD3	RWDD3	protein_coding	ENSMUSG00000028133	Rwdd3	87.3726	-0.398833	0.473075	-0.843066	0.399192	0.999848
NPC	ENSG00000228502	1	96912486	96913874	1		EEF1A1P11	EEF1A1P11	pseudogene			42.3291	-0.3819	0.710703	-0.537356	0.591022	0.999848
NPC	ENSG00000137970	1	97144430	97145176	-1		RPL7P9	RPL7P9	pseudogene			117.475	0.200211	0.437697	0.45742	0.647369	0.999848
NPC	ENSG00000117569	1	97187221	97289294	1	58155	PTBP2	PTBP2	protein_coding	ENSMUSG00000028134	Ptbp2	1044.68	-0.483738	0.228765	-2.11457	0.0344668	0.999848
NPC	ENSG00000226053	1	98676303	98738214	1	729987		RP5-1070A16.1	lincRNA			8.40253	-0.285058	1.74737	-0.163135	0.870412	0.999848
NPC	ENSG00000162627	1	99127236	99226056	1	51375	SNX7	SNX7	protein_coding	ENSMUSG00000028007	Snx7	602.209	0.0674377	0.264038	0.255409	0.798407	0.999848
NPC	ENSG00000117598	1	99355806	99470588	-1	163404		LPPR5	protein_coding			266.414	-0.376506	0.544464	-0.691516	0.489241	0.999848
NPC	ENSG00000117600	1	99729509	99775146	1	9890		LPPR4	protein_coding			39.6082	-0.247869	0.815335	-0.304009	0.761121	0.999848
NPC	ENSG00000099260	1	100111499	100160097	1	54873	PALMD	PALMD	protein_coding	ENSMUSG00000033377	Palmd	212.2	-1.52353	1.02998	-1.47918	0.139091	0.999848
NPC	ENSG00000156869	1	100174259	100232187	-1	391059	FRRS1	FRRS1	protein_coding	ENSMUSG00000033386	Frrs1	38.2106	-1.30983	0.847166	-1.54614	0.122072	0.999848
NPC	ENSG00000162688	1	100315640	100389579	1	178	AGL	AGL	protein_coding	ENSMUSG00000033400	Agl	925.215	-0.347182	0.273062	-1.27144	0.203573	0.999848
NPC	ENSG00000228084	1	100433939	100435420	-1			RP5-884G6.2	antisense			6.30573	-0.131758	1.45823	-0.0903548	0.928005	0.999848
NPC	ENSG00000117620	1	100435345	100492535	1	23443	SLC35A3	SLC35A3	protein_coding	ENSMUSG00000027957	Slc35a3	431.17	-0.27699	0.402826	-0.687619	0.491693	0.999848
NPC	ENSG00000261254	1	100496122	100501188	1			RP4-714D9.5	sense_overlapping			12.2793	-0.818329	1.1007	-0.743465	0.4572	0.999848
NPC	ENSG00000156875	1	100503653	100548933	1	64645	HIAT1	HIAT1	protein_coding			1439.14	-0.0346062	0.225158	-0.153697	0.877848	0.999848
NPC	ENSG00000156876	1	100549119	100598511	-1	163786	SASS6	SASS6	protein_coding	ENSMUSG00000027959	Sass6	267.816	-0.401707	0.386934	-1.03818	0.299187	0.999848
NPC	ENSG00000122435	1	100598706	100616053	1	54482	TRMT13	TRMT13	protein_coding	ENSMUSG00000033439	Trmt13	431.838	-0.677485	0.490679	-1.38071	0.167369	0.999848
NPC	ENSG00000122477	1	100614409	100643771	-1	127495	LRRC39	LRRC39	protein_coding	ENSMUSG00000027961	Lrrc39	82.8315	-0.266367	0.653717	-0.407465	0.683666	0.999848
NPC	ENSG00000137992	1	100652475	100715390	-1	1629	DBT	DBT	protein_coding	ENSMUSG00000000340	Dbt	613.784	-0.246661	0.289331	-0.852524	0.393923	0.999848
NPC	ENSG00000224616	1	100729565	100731676	-1	100506007		RP11-305E17.6	antisense			22.403	-0.0300227	0.824625	-0.0364076	0.970957	0.999848
NPC	ENSG00000137996	1	100731763	100758325	1	8634	RTCA	RTCA	protein_coding	ENSMUSG00000000339	Rtca	597.793	-0.181883	0.247887	-0.733735	0.46311	0.999848
NPC	ENSG00000079335	1	100810584	100985833	1	8556	CDC14A	CDC14A	protein_coding	ENSMUSG00000033502	Cdc14a	215.907	-0.351465	0.418196	-0.840432	0.400666	0.999848
NPC	ENSG00000181656	1	101003693	101007574	1	54112	GPR88	GPR88	protein_coding	ENSMUSG00000068696	Gpr88	8.806	1.12965	1.2365	0.913589	0.360933	0.999848
NPC	ENSG00000162692	1	101185298	101204601	1	7412	VCAM1	VCAM1	protein_coding	ENSMUSG00000027962	Vcam1	370.043	0.243035	0.698599	0.347888	0.727924	0.999848
NPC	ENSG00000162694	1	101337943	101361554	-1	2135	EXTL2	EXTL2	protein_coding	ENSMUSG00000027963	Extl2	1569.18	0.114942	0.306644	0.374838	0.707781	0.999848
NPC	ENSG00000273204	1	101360484	101360912	1			RP4-549L20.3	antisense			6.59056	1.46583	1.45335	1.00859	0.313172	0.999848
NPC	ENSG00000162695	1	101361632	101447309	1	148867	SLC30A7	SLC30A7	protein_coding	ENSMUSG00000054414	Slc30a7	576.401	-0.154915	0.29253	-0.529571	0.596409	0.999848
NPC	ENSG00000117543	1	101455179	101491644	-1	51611	DPH5	DPH5	protein_coding	ENSMUSG00000033554	Dph5	599.907	0.438676	0.265338	1.65327	0.0982757	0.999848
NPC	ENSG00000233184	1	101491434	101552821	1	102606465		RP11-421L21.3	antisense			124.278	0.428728	0.468857	0.914412	0.3605	0.999848
NPC	ENSG00000170989	1	101702444	101707074	1	1901	S1PR1	S1PR1	protein_coding	ENSMUSG00000045092	S1pr1	702.311	0.428757	0.468529	0.915114	0.360132	0.999848
NPC	ENSG00000183298	1	102251892	102254059	-1			RP11-556K13.1	pseudogene			16.5121	0.438916	0.957078	0.4586	0.646521	0.999848
NPC	ENSG00000060718	1	103342023	103574052	-1	1301	COL11A1	COL11A1	protein_coding	ENSMUSG00000027966	Col11a1	8816.7	-0.0988955	0.619901	-0.159534	0.873248	0.999848
NPC	ENSG00000240038	1	104096437	104122156	1	648740,280	AMY2B	AMY2B	protein_coding			67.3566	-0.956252	0.654795	-1.46038	0.144185	0.999848
NPC	ENSG00000198890	1	107599267	107601916	1	55170	PRMT6	PRMT6	protein_coding	ENSMUSG00000049300	Prmt6	744.995	0.205282	0.303095	0.677288	0.498223	0.999848
NPC	ENSG00000162631	1	107682629	108026080	1	22854	NTNG1	NTNG1	protein_coding	ENSMUSG00000059857	Ntng1	123.672	0.590899	0.479442	1.23247	0.217772	0.999848
NPC	ENSG00000134215	1	108113782	108507766	-1	10451	VAV3	VAV3	protein_coding	ENSMUSG00000033721	Vav3	739.532	-0.151085	0.471602	-0.320365	0.748692	0.999848
NPC	ENSG00000085491	1	108676658	108743471	-1	29957	SLC25A24	SLC25A24	protein_coding	ENSMUSG00000040322	Slc25a24	1197.15	-0.423686	0.270408	-1.56684	0.117152	0.999848
NPC	ENSG00000260879	1	108742548	108744113	1			RP11-483I13.5	antisense			21.2894	-0.160112	0.841426	-0.190287	0.849084	0.999848
NPC	ENSG00000162636	1	109102711	109187522	1	284611	FAM102B	FAM102B	protein_coding	ENSMUSG00000040339	Fam102b	671.446	-0.414108	0.332152	-1.24674	0.212492	0.999848
NPC	ENSG00000162639	1	109190912	109204148	-1	113802	HENMT1	HENMT1	protein_coding	ENSMUSG00000045662	Henmt1	24.7784	-0.296359	0.942567	-0.314417	0.753205	0.999848
NPC	ENSG00000134186	1	109234945	109244425	1	55119	PRPF38B	PRPF38B	protein_coding	ENSMUSG00000027881	Prpf38b	1778.11	-0.493373	0.28401	-1.73717	0.0823578	0.999848
NPC	ENSG00000116266	1	109289296	109352148	1	6814	STXBP3	STXBP3	protein_coding	ENSMUSG00000027882	Stxbp3	883.588	-0.410111	0.376604	-1.08897	0.276167	0.999848
NPC	ENSG00000162641	1	109358520	109506106	-1	254268	AKNAD1	AKNAD1	protein_coding	ENSMUSG00000049565	Aknad1	10.2409	-0.525474	1.54502	-0.340108	0.733775	0.999848
NPC	ENSG00000121957	1	109417972	109477167	1	29899	GPSM2	GPSM2	protein_coding	ENSMUSG00000027883	Gpsm2	1017.18	-0.0978714	0.283414	-0.34533	0.729847	0.999848
NPC	ENSG00000121940	1	109472130	109506111	-1	23155	CLCC1	CLCC1	protein_coding	ENSMUSG00000027884	Clcc1	1204.13	0.114333	0.236405	0.483633	0.628647	0.999848
NPC	ENSG00000244716	1	109534878	109535489	1			RP11-20O24.4	pseudogene			13.5539	0.0208387	1.09526	0.0190263	0.98482	0.999848
NPC	ENSG00000197780	1	109605108	109618624	-1	6884	TAF13	TAF13	protein_coding	ENSMUSG00000048100	Taf13	570.374	-0.0551899	0.248787	-0.221835	0.824442	0.999848
NPC	ENSG00000273382	1	109630593	109633480	-1			RP5-1065J22.8	antisense			28.2457	0.91441	0.811097	1.12737	0.259584	0.999848
NPC	ENSG00000215717	1	109632425	109639556	1	56900	TMEM167B	TMEM167B	protein_coding	ENSMUSG00000068732	Tmem167b	1058.38	-0.165736	0.233428	-0.710012	0.477697	0.999848
NPC	ENSG00000179902	1	109648573	109656479	-1	127003	C1orf194	C1orf194	protein_coding	ENSMUSG00000027886	1700013F07Rik	27.7487	0.177163	0.822504	0.215395	0.829459	0.999848
NPC	ENSG00000116299	1	109656301	109749401	1	57535	KIAA1324	KIAA1324	protein_coding	ENSMUSG00000040412	5330417C22Rik	23.5659	-0.558148	0.827593	-0.674423	0.500042	0.999848
NPC	ENSG00000031698	1	109756540	109780791	1	6301	SARS	SARS	protein_coding	ENSMUSG00000068739	Sars	3656.06	0.286599	0.317575	0.902462	0.366812	0.999848
NPC	ENSG00000143126	1	109792641	109818372	1	1952	CELSR2	CELSR2	protein_coding	ENSMUSG00000068740	Celsr2	7167.48	-0.211467	0.321095	-0.658579	0.510166	0.999848
NPC	ENSG00000134222	1	109822178	109825808	-1	84722	PSRC1	PSRC1	protein_coding	ENSMUSG00000068744	Psrc1	2487.31	0.119955	0.245483	0.488647	0.625091	0.999848
NPC	ENSG00000221986	1	109834987	109849663	-1	343263	MYBPHL	MYBPHL	protein_coding	ENSMUSG00000068745	Mybphl	23.9544	-0.618021	0.938298	-0.658662	0.510113	0.999848
NPC	ENSG00000134243	1	109852192	109940573	-1	6272	SORT1	SORT1	protein_coding	ENSMUSG00000068747	Sort1	8081.57	0.142382	0.238862	0.596086	0.551118	0.999848
NPC	ENSG00000143106	1	109941653	109969062	-1	5686	PSMA5	PSMA5	protein_coding	ENSMUSG00000068749	Psma5	1866.64	0.203381	0.230144	0.883712	0.376852	0.999848
NPC	ENSG00000143028	1	110009180	110024759	1	284612	SYPL2	SYPL2	protein_coding	ENSMUSG00000027887	Sypl2	73.9788	-0.466456	0.746289	-0.625033	0.531949	0.999848
NPC	ENSG00000162650	1	110026101	110035426	1	127002	ATXN7L2	ATXN7L2	protein_coding	ENSMUSG00000048997	Atxn7l2	290.249	0.0123642	0.354008	0.0349262	0.972139	0.999848
NPC	ENSG00000174151	1	110036674	110045554	1	284613	CYB561D1	CYB561D1	protein_coding	ENSMUSG00000048796	Cyb561d1	346.433	0.0857849	0.286763	0.299149	0.764826	0.999848
NPC	ENSG00000181754	1	110046797	110052360	-1	57463	AMIGO1	AMIGO1	protein_coding	ENSMUSG00000050947	Amigo1	232.465	0.256782	0.362612	0.708144	0.478856	0.999848
NPC	ENSG00000156097	1	110082494	110091028	1	83873	GPR61	GPR61	protein_coding	ENSMUSG00000046793	Gpr61	6.24704	0.8427	1.6527	0.509893	0.610126	0.999848
NPC	ENSG00000065135	1	110091233	110136975	1	2773	GNAI3	GNAI3	protein_coding	ENSMUSG00000000001	Gnai3	3833.63	-0.0404755	0.21634	-0.187092	0.851588	0.999848
NPC	ENSG00000225113	1	110138847	110140403	1			RP5-1160K1.3	antisense			7.38065	-1.44995	1.45516	-0.996424	0.319044	0.999848
NPC	ENSG00000116337	1	110158726	110174673	1	271	AMPD2	AMPD2	protein_coding	ENSMUSG00000027889	Ampd2	1786.42	0.226877	0.238301	0.952063	0.341065	0.999848
NPC	ENSG00000168765	1	110198703	110208118	1	2948	GSTM4	GSTM4	protein_coding	ENSMUSG00000027890	Gstm4	312.343	0.125714	0.387415	0.324493	0.745565	0.999848
NPC	ENSG00000213366	1	110210644	110252171	1	2946	GSTM2	GSTM2	protein_coding	ENSMUSG00000004035	Gstm7	862.734	0.0386867	0.255754	0.151265	0.879766	0.999848
NPC	ENSG00000134184	1	110230436	110251661	1	2944	GSTM1	GSTM1	protein_coding	ENSMUSG00000040562	Gstm2	86.0376	0.0385574	0.637399	0.0604917	0.951764	0.999848
NPC	ENSG00000134202	1	110276554	110284384	-1	2947	GSTM3	GSTM3	protein_coding	ENSMUSG00000004032	Gstm5	735.296	0.2373	0.269201	0.881496	0.378049	0.999848
NPC	ENSG00000184371	1	110452864	110473614	1	1435	CSF1	CSF1	protein_coding	ENSMUSG00000014599	Csf1	772.031	-0.0607806	0.277153	-0.219304	0.826414	0.999848
NPC	ENSG00000168710	1	110527308	110566357	1	10768	AHCYL1	AHCYL1	protein_coding	ENSMUSG00000027893	Ahcyl1	3033.61	0.215759	0.250586	0.86102	0.389227	0.999848
NPC	ENSG00000143093	1	110574199	110617263	1	85369	STRIP1	STRIP1	protein_coding	ENSMUSG00000014601	Strip1	1609.25	0.0585626	0.217835	0.268839	0.788054	0.999848
NPC	ENSG00000258634	1	110600962	110605177	1			RP4-773N10.4	antisense			249.928	0.173702	0.327289	0.530729	0.595607	0.999848
NPC	ENSG00000116396	1	110753965	110825722	1	3749	KCNC4	KCNC4	protein_coding	ENSMUSG00000027895	Kcnc4	78.6031	-0.0404221	0.574055	-0.070415	0.943863	0.999848
NPC	ENSG00000162775	1	110881128	110889299	1	64783	RBM15	RBM15	protein_coding	ENSMUSG00000048109	Rbm15	496.977	0.0151839	0.300986	0.0504473	0.959766	0.999848
NPC	ENSG00000168679	1	110905470	110933704	-1	9122	SLC16A4	SLC16A4	protein_coding	ENSMUSG00000027896	Slc16a4	146.832	0.87091	0.506013	1.72112	0.0852286	0.999848
NPC	ENSG00000273373	1	110912776	110915625	1			RP5-1074L1.4	antisense			80.1565	-0.738283	0.485842	-1.5196	0.128612	0.999848
NPC	ENSG00000224699	1	110925441	110974982	1	101410535	LAMTOR5-AS1	LAMTOR5-AS1	antisense			20.7403	0.192137	0.896871	0.21423	0.830368	0.999848
NPC	ENSG00000134248	1	110943871	110950564	-1	10542	LAMTOR5	LAMTOR5	protein_coding	ENSMUSG00000087260	Lamtor5	1366.96	0.246791	0.24229	1.01857	0.308405	0.999848
NPC	ENSG00000177301	1	111136202	111174096	-1	3737	KCNA2	KCNA2	protein_coding	ENSMUSG00000040724	Kcna2	971.796	-0.561755	0.403135	-1.39347	0.163479	0.999848
NPC	ENSG00000259834	1	111196182	111199662	-1	3738		RP11-284N8.3	lincRNA			35.3531	-0.745958	0.687358	-1.08525	0.277809	0.999848
NPC	ENSG00000177272	1	111214310	111217655	-1	3738	KCNA3	KCNA3	protein_coding	ENSMUSG00000047959	Kcna3	55.3252	-0.0559112	0.562229	-0.0994456	0.920784	0.999848
NPC	ENSG00000261654	1	111478991	111484975	-1			RP11-96K19.4	sense_overlapping			6.64437	0.137837	1.47013	0.0937587	0.925301	0.999848
NPC	ENSG00000121931	1	111489807	111506701	-1	55791	LRIF1	LRIF1	protein_coding	ENSMUSG00000056260	Lrif1	374.918	-0.604786	0.363735	-1.66271	0.0963703	0.999848
NPC	ENSG00000273010	1	111505924	111507271	1			RP11-96K19.5	antisense			5.14226	0.50109	1.62745	0.307899	0.758159	0.999848
NPC	ENSG00000156171	1	111659955	111682838	-1	128338	DRAM2	DRAM2	protein_coding	ENSMUSG00000027900	Dram2	509.209	-0.134109	0.338139	-0.39661	0.691655	0.999848
NPC	ENSG00000134255	1	111682249	111727724	1	10390	CEPT1	CEPT1	protein_coding	ENSMUSG00000040774	Cept1	459.093	0.077813	0.378712	0.205468	0.837207	0.999848
NPC	ENSG00000173947	1	111888910	111895635	1	128344	PIFO	PIFO	protein_coding	ENSMUSG00000010136	Pifo	60.8131	0.388697	0.66246	0.586748	0.557373	0.999848
NPC	ENSG00000085465	1	111956936	111970399	-1	5016	OVGP1	OVGP1	protein_coding	ENSMUSG00000074340	Ovgp1	28.0028	-0.617701	0.808774	-0.76375	0.445016	0.999848
NPC	ENSG00000260948	1	111973668	111975690	-1			RP11-552M11.8	sense_overlapping			16.4482	-0.391751	1.00006	-0.391728	0.695259	0.999848
NPC	ENSG00000243960	1	111981260	111983986	-1			RP11-552M11.4	sense_overlapping			6.69605	0.419404	1.39901	0.299786	0.76434	0.999848
NPC	ENSG00000116455	1	111982512	111991998	-1	79084	WDR77	WDR77	protein_coding	ENSMUSG00000000561	Wdr77	695.486	0.231696	0.24547	0.943887	0.345227	0.999848
NPC	ENSG00000116459	1	111991486	112005395	1	515	ATP5F1	ATP5F1	protein_coding	ENSMUSG00000000563	Atp5f1	3158.49	0.131026	0.226874	0.577528	0.563583	0.999848
NPC	ENSG00000143110	1	112016414	112021134	1	128346	C1orf162	C1orf162	protein_coding	ENSMUSG00000074342	I830077J02Rik	11.5399	-0.267314	1.18693	-0.225215	0.821812	0.999848
NPC	ENSG00000116473	1	112084840	112259313	1	5906	RAP1A	RAP1A	protein_coding	ENSMUSG00000068798	Rap1a	1138.8	-0.080259	0.227518	-0.352759	0.724269	0.999848
NPC	ENSG00000197852	1	112223252	112298446	-1	101928718,55924	FAM212B	FAM212B	protein_coding	ENSMUSG00000048458	Fam212b	1904.66	-0.795323	0.406913	-1.95453	0.050639	0.999848
NPC	ENSG00000227811	1	112282463	112290420	1	100506343	FAM212B-AS1	FAM212B-AS1	antisense			89.5405	-0.288291	0.524791	-0.549345	0.582769	0.999848
NPC	ENSG00000064703	1	112297867	112310638	1	11218	DDX20	DDX20	protein_coding	ENSMUSG00000027905	Ddx20	875.909	-0.336699	0.240975	-1.39723	0.162343	0.999848
NPC	ENSG00000171385	1	112313284	112531777	-1	3752	KCND3	KCND3	protein_coding	ENSMUSG00000040896	Kcnd3	1637.48	-0.320391	0.274063	-1.16904	0.242386	0.999848
NPC	ENSG00000231437	1	112532392	112541464	1			RP11-88H9.2	lincRNA			25.5253	-0.599661	0.905853	-0.661984	0.507981	0.999848
NPC	ENSG00000143079	1	112938803	113006078	1	55917	CTTNBP2NL	CTTNBP2NL	protein_coding	ENSMUSG00000062127	Cttnbp2nl	1267.18	-0.259868	0.2678	-0.970382	0.331856	0.999848
NPC	ENSG00000134245	1	113009163	113072787	1	7482	WNT2B	WNT2B	protein_coding	ENSMUSG00000027840	Wnt2b	63.425	-1.0957	0.718307	-1.5254	0.127161	0.999848
NPC	ENSG00000007341	1	113066140	113163447	-1	54879	ST7L	ST7L	protein_coding	ENSMUSG00000045576	St7l	414.095	0.140506	0.283913	0.494891	0.620677	0.999848
NPC	ENSG00000116489	1	113161795	113214241	1	829	CAPZA1	CAPZA1	protein_coding	ENSMUSG00000070372	Capza1	2734.51	0.123911	0.215593	0.574746	0.565463	0.999848
NPC	ENSG00000238975	1	113195210	113195310	1			snoU13	snoRNA			16.2821	-0.596251	1.09917	-0.542454	0.587506	0.999848
NPC	ENSG00000155363	1	113215763	113243368	1	4343	MOV10	MOV10	protein_coding	ENSMUSG00000002227	Mov10	1238.91	0.468155	0.279975	1.67214	0.0944977	0.999848
NPC	ENSG00000155366	1	113243728	113250056	-1	389	RHOC	RHOC	protein_coding	ENSMUSG00000002233	Rhoc	1925.13	0.25497	0.210176	1.21313	0.225081	0.999848
NPC	ENSG00000155367	1	113252616	113258099	-1	333926	PPM1J	PPM1J	protein_coding	ENSMUSG00000002228	Ppm1j	17.2963	0.610236	1.21215	0.503433	0.61466	0.999848
NPC	ENSG00000224167	1	113392650	113420493	1			RP3-522D1.1	lincRNA			8.54224	-0.035336	1.30687	-0.0270386	0.978429	0.999848
NPC	ENSG00000155380	1	113454469	113499635	-1	6566	SLC16A1	SLC16A1	protein_coding	ENSMUSG00000032902	Slc16a1	3589.69	0.398217	0.330162	1.20613	0.227768	0.999848
NPC	ENSG00000226419	1	113499037	113542118	1	100506392	SLC16A1-AS1	SLC16A1-AS1	antisense			43.6073	0.401981	0.616521	0.652014	0.514392	0.999848
NPC	ENSG00000238198	1	113554309	113615727	-1	100996251		RP11-31F15.2	lincRNA			5.79347	-0.146674	1.48131	-0.0990166	0.921125	0.999848
NPC	ENSG00000081026	1	113933371	114228545	1	260425	MAGI3	MAGI3	protein_coding	ENSMUSG00000052539	Magi3	782.654	-0.360963	0.261914	-1.37817	0.16815	0.999848
NPC	ENSG00000116793	1	114239453	114302111	-1	10745	PHTF1	PHTF1	protein_coding	ENSMUSG00000058388	Phtf1	970.262	0.0203764	0.256978	0.0792923	0.9368	0.999848
NPC	ENSG00000232450	1	114241506	114242253	-1			RP4-730K3.3	pseudogene			19.3909	-0.790679	0.944145	-0.837455	0.402337	0.999848
NPC	ENSG00000081019	1	114304454	114355098	-1	54665	RSBN1	RSBN1	protein_coding	ENSMUSG00000044098	Rsbn1	696.221	-0.457225	0.276367	-1.65442	0.098043	0.999848
NPC	ENSG00000134262	1	114437370	114447823	-1	10717	AP4B1	AP4B1	protein_coding	ENSMUSG00000032952	Ap4b1	470.676	-0.172065	0.281207	-0.61188	0.540617	0.999848
NPC	ENSG00000118655	1	114447763	114456708	1	64858	DCLRE1B	DCLRE1B	protein_coding	ENSMUSG00000027845	Dclre1b	651.265	-0.0273747	0.305413	-0.0896319	0.92858	0.999848
NPC	ENSG00000163349	1	114471814	114520426	1	204851	HIPK1	HIPK1	protein_coding	ENSMUSG00000008730	Hipk1	1964.88	-0.0290015	0.211534	-0.137101	0.890951	0.999848
NPC	ENSG00000116774	1	114522063	114524876	1	56944	OLFML3	OLFML3	protein_coding	ENSMUSG00000027848	Olfml3	650.339	0.378136	0.37572	1.00643	0.314208	0.999848
NPC	ENSG00000134207	1	114631913	114696541	-1	148281	SYT6	SYT6	protein_coding	ENSMUSG00000027849	Syt6	103.35	0.726725	0.95159	0.763695	0.445049	0.999848
NPC	ENSG00000197323	1	114935399	115053781	-1	51592	TRIM33	TRIM33	protein_coding	ENSMUSG00000033014	Trim33	2304.82	-0.48694	0.296783	-1.64073	0.100854	0.999848
NPC	ENSG00000116752	1	115110178	115124260	-1	10286	BCAS2	BCAS2	protein_coding	ENSMUSG00000005687	Bcas2	611.313	-0.125061	0.256773	-0.487047	0.626225	0.999848
NPC	ENSG00000175984	1	115125469	115213043	-1	163259	DENND2C	DENND2C	protein_coding	ENSMUSG00000007379	Dennd2c	53.3501	0.0518391	0.629174	0.0823923	0.934335	0.999848
NPC	ENSG00000213281	1	115247090	115259515	-1	4893	NRAS	NRAS	protein_coding	ENSMUSG00000027852	Nras	3768.31	0.0886552	0.202441	0.437932	0.661435	0.999848
NPC	ENSG00000009307	1	115259534	115301297	-1	7812	CSDE1	CSDE1	protein_coding	ENSMUSG00000068823	Csde1	12783.3	0.076513	0.197888	0.386649	0.699016	0.999848
NPC	ENSG00000052723	1	115312100	115323306	-1	80143	SIKE1	SIKE1	protein_coding	ENSMUSG00000027854	Sike1	1221.14	-0.332934	0.30018	-1.10912	0.26738	0.999848
NPC	ENSG00000134198	1	115590632	115632121	-1	10100	TSPAN2	TSPAN2	protein_coding	ENSMUSG00000027858	Tspan2	43.3823	-1.21862	0.922072	-1.32161	0.186298	0.999848
NPC	ENSG00000173218	1	116184574	116240845	1	81839	VANGL1	VANGL1	protein_coding	ENSMUSG00000027860	Vangl1	404.896	0.157274	0.274756	0.572412	0.567043	0.999848
NPC	ENSG00000163393	1	116519119	116612675	1	55356	SLC22A15	SLC22A15	protein_coding	ENSMUSG00000033147	Slc22a15	20.5807	-1.00908	0.883732	-1.14184	0.253521	0.999848
NPC	ENSG00000163399	1	116915290	116952883	1	476	ATP1A1	ATP1A1	protein_coding	ENSMUSG00000033161	Atp1a1	6723.79	0.536118	0.345309	1.55257	0.120525	0.999848
NPC	ENSG00000203865	1	116934869	116961244	-1	84852	ATP1A1OS	ATP1A1OS	processed_transcript			19.3856	-0.566629	0.916393	-0.618325	0.536361	0.999848
NPC	ENSG00000224950	1	117035645	117041834	-1			RP5-1086K13.1	lincRNA			17.376	-0.590526	0.966944	-0.610714	0.541389	0.999848
NPC	ENSG00000116815	1	117057157	117113661	-1	965	CD58	CD58	protein_coding			333.328	0.0753868	0.313476	0.240486	0.809953	0.999848
NPC	ENSG00000177173	1	117075558	117076714	-1		NAP1L4P1	NAP1L4P1	pseudogene			9.43018	-0.112904	1.23613	-0.0913371	0.927225	0.999848
NPC	ENSG00000143061	1	117117031	117210375	-1	3321	IGSF3	IGSF3	protein_coding	ENSMUSG00000042035	Igsf3	3203.07	-0.188449	0.240889	-0.782307	0.434034	0.999848
NPC	ENSG00000134247	1	117452679	117532980	1	5738	PTGFRN	PTGFRN	protein_coding	ENSMUSG00000027864	Ptgfrn	3222.49	-0.0622545	0.21522	-0.289259	0.772383	0.999848
NPC	ENSG00000134256	1	117544382	117579167	1	9398	CD101	CD101	protein_coding	ENSMUSG00000086564	Cd101	77.7544	-1.08672	0.616751	-1.76201	0.0780673	0.999848
NPC	ENSG00000116830	1	117602925	117650075	1	8458	TTF2	TTF2	protein_coding	ENSMUSG00000033222	Ttf2	650.197	0.190356	0.289229	0.658149	0.510442	0.999848
NPC	ENSG00000134253	1	117653682	117665209	-1	80263	TRIM45	TRIM45	protein_coding	ENSMUSG00000033233	Trim45	313.246	-0.00138092	0.373581	-0.00369645	0.997051	0.999848
NPC	ENSG00000198162	1	117910071	118071494	1	10905	MAN1A2	MAN1A2	protein_coding	ENSMUSG00000008763	Man1a2	2001.62	-0.243733	0.291484	-0.836179	0.403054	0.999848
NPC	ENSG00000183508	1	118148556	118170994	1	54855	FAM46C	FAM46C	protein_coding	ENSMUSG00000044468	Fam46c	11.5917	0.238036	1.12032	0.212472	0.831739	0.999848
NPC	ENSG00000196505	1	118406107	118472253	-1	54834	GDAP2	GDAP2	protein_coding	ENSMUSG00000027865	Gdap2	342.193	0.0593664	0.302791	0.196064	0.84456	0.999848
NPC	ENSG00000065183	1	118472343	118509165	1	10885	WDR3	WDR3	protein_coding	ENSMUSG00000033285	Wdr3	1310.74	0.256433	0.237575	1.07938	0.28042	0.999848
NPC	ENSG00000155761	1	118496484	118727846	-1	200162	SPAG17	SPAG17	protein_coding	ENSMUSG00000027867	Spag17	14.5697	-1.46236	1.21162	-1.20695	0.227451	0.999848
NPC	ENSG00000116874	1	119573839	119683294	-1	10352	WARS2	WARS2	protein_coding	ENSMUSG00000004233	Wars2	245.561	-0.0337453	0.3312	-0.101888	0.918846	0.999848
NPC	ENSG00000231365	1	119683019	119818596	1	101929147		RP11-418J17.1	antisense			130.344	-0.220516	0.416003	-0.530082	0.596055	0.999848
NPC	ENSG00000143067	1	120162045	120190396	-1	90874	ZNF697	ZNF697	protein_coding	ENSMUSG00000050064	Zfp697	343.62	-0.0831476	0.324611	-0.256145	0.797839	0.999848
NPC	ENSG00000261662	1	120451878	120453236	-1			RP5-1042I8.7	sense_overlapping			56.394	0.0780554	0.698086	0.111813	0.910971	0.999848
NPC	ENSG00000134250	1	120454176	120612240	-1	4853	NOTCH2	NOTCH2	protein_coding	ENSMUSG00000027878	Notch2	9565.49	0.208213	0.336126	0.61945	0.53562	0.999848
NPC	ENSG00000273131	1	120693320	120697146	-1			RP6-42F4.1	processed_transcript			124.029	-0.519774	0.541525	-0.959834	0.337139	0.999848
NPC	ENSG00000236933	1	120835810	120838343	-1			RP11-439A17.7	antisense			11.0282	-0.547586	1.14102	-0.47991	0.631291	0.999848
NPC	ENSG00000188610	1	120837756	120855681	1	653820	FAM72B	FAM72B	protein_coding			83.2194	-0.303394	0.510632	-0.594153	0.55241	0.999848
NPC	ENSG00000171943	1	121107124	121129949	1		SRGAP2C	SRGAP2C	pseudogene			282.041	-0.223348	0.340159	-0.656599	0.511439	0.999848
NPC	ENSG00000269996	1	121133256	121134581	1			RP11-343N15.5	lincRNA			695.456	-0.261797	0.345844	-0.75698	0.449062	0.999848
NPC	ENSG00000227082	1	121138614	121204983	1			AL592494.5	lincRNA			175.309	-0.408746	0.433412	-0.943089	0.345635	0.999848
NPC	ENSG00000231429	1	121154579	121171134	1			RP11-343N15.2	lincRNA			9.67941	-0.349811	1.17437	-0.29787	0.765802	0.999848
NPC	ENSG00000272583	1	121260164	121260627	-1			RP11-344P13.6	lincRNA			11.1808	0.171565	1.1641	0.14738	0.882832	0.999848
NPC	ENSG00000231752	1	121261143	121310591	1		EMBP1	EMBP1	pseudogene			6.58062	-2.95809	1.90865	-1.54984	0.121181	0.999848
NPC	ENSG00000234978	1	142803224	142816004	-1			RP11-423O2.5	lincRNA			11.1393	0.248642	1.17849	0.210983	0.832901	0.999848
NPC	ENSG00000232274	1	143118704	143211070	-1			RP11-782C8.2	lincRNA			38.3046	-0.793723	1.00913	-0.786542	0.43155	0.999848
NPC	ENSG00000223804	1	143647638	143745417	-1			RP6-206I17.1	lincRNA			12.9452	0.182521	1.06302	0.1717	0.863674	0.999848
NPC	ENSG00000215784	1	143896452	143913143	-1	728833	FAM72D	FAM72D	protein_coding			54.4973	-0.546147	0.584039	-0.935121	0.349726	0.999848
NPC	ENSG00000196369	1	143913615	144094424	1		SRGAP2B	SRGAP2B	pseudogene			719.559	-0.206249	0.247094	-0.834701	0.403886	0.999848
NPC	ENSG00000236943	1	144456138	144521970	-1	101929438,101927520,728875		RP11-640M9.1	antisense			13.5129	-0.26889	1.02356	-0.262701	0.792781	0.999848
NPC	ENSG00000225241	1	144593363	144621656	1			RP11-640M9.2	pseudogene			431.878	0.085582	0.270998	0.315803	0.752152	0.999848
NPC	ENSG00000168614	1	144811744	144830413	1	728912,284565,200030,25832	NBPF9	NBPF9	protein_coding			533.383	0.0210785	0.268601	0.0784749	0.93745	0.999848
NPC	ENSG00000178104	1	144836157	145076186	-1	101930416,101929792,100996761,100996724,9659	PDE4DIP	PDE4DIP	protein_coding	ENSMUSG00000038170	Pde4dip	2983.35	0.0274905	0.229732	0.119663	0.90475	0.999848
NPC	ENSG00000272755	1	145018395	145018959	1	101929787		RP11-326G21.1	antisense			20.1849	-0.01787	0.907083	-0.0197005	0.984282	0.999848
NPC	ENSG00000223380	1	145096220	145116922	1	101060309,100996716,100996517	SEC22B	SEC22B	processed_transcript	ENSMUSG00000027879	Sec22b	1571.71	0.090265	0.227992	0.395913	0.692169	0.999848
NPC	ENSG00000272709	1	145200338	145200891	-1			RP11-458D21.6	lincRNA			6.49765	-0.313045	1.46411	-0.213813	0.830693	0.999848
NPC	ENSG00000213240	1	145209119	145291972	1	388677	NOTCH2NL	NOTCH2NL	protein_coding			411.082	0.0100768	0.287952	0.0349947	0.972084	0.999848
NPC	ENSG00000163386	1	145289772	145370303	1	101928050,100132406,25832	NBPF10	NBPF10	protein_coding			1248.12	0.0243964	0.300257	0.0812517	0.935242	0.999848
NPC	ENSG00000233396	1	145373054	145382434	-1	101928979		RP11-458D21.1	lincRNA			52.8311	-0.213828	0.613433	-0.348576	0.727407	0.999848
NPC	ENSG00000117289	1	145438469	145442635	1	10628	TXNIP	TXNIP	protein_coding	ENSMUSG00000038393	Txnip	4144.13	-0.18291	0.39156	-0.467132	0.640406	0.999848
NPC	ENSG00000121851	1	145456236	145470388	-1	84265	POLR3GL	POLR3GL	protein_coding	ENSMUSG00000028104	Polr3gl	612.386	0.173162	0.299328	0.578503	0.562924	0.999848
NPC	ENSG00000181039	1	145470508	145475646	1	284615	ANKRD34A	ANKRD34A	protein_coding	ENSMUSG00000049097	Ankrd34a	34.2216	0.618736	0.722743	0.856094	0.391946	0.999848
NPC	ENSG00000152022	1	145477085	145501669	1	128077	LIX1L	LIX1L	protein_coding	ENSMUSG00000049288	Lix1l	2227.06	0.0732037	0.233732	0.313196	0.754132	0.999848
NPC	ENSG00000131795	1	145507598	145513536	1	9939	RBM8A	RBM8A	protein_coding	ENSMUSG00000038374	Rbm8a	3681.96	-0.0941926	0.237138	-0.397206	0.691215	0.999848
NPC	ENSG00000211451	1	145509752	145516076	-1	114814	GNRHR2	GNRHR2	pseudogene			14.0557	-0.741736	1.135	-0.653515	0.513425	0.999848
NPC	ENSG00000131779	1	145516252	145523730	1	8799	PEX11B	PEX11B	protein_coding	ENSMUSG00000028102	Pex11b	462.458	-0.121291	0.268397	-0.45191	0.651334	0.999848
NPC	ENSG00000143127	1	145524891	145543868	1	8515	ITGA10	ITGA10	protein_coding	ENSMUSG00000090210	Itga10	114.788	-0.590117	0.768632	-0.767749	0.442636	0.999848
NPC	ENSG00000198483	1	145549230	145568526	1	148741	ANKRD35	ANKRD35	protein_coding	ENSMUSG00000038354	Ankrd35	19.5148	-1.02595	1.2119	-0.846565	0.397238	0.999848
NPC	ENSG00000131788	1	145575233	145586546	1	10401	PIAS3	PIAS3	protein_coding	ENSMUSG00000028101	Pias3	1357.15	0.0662879	0.319387	0.207547	0.835582	0.999848
NPC	ENSG00000186364	1	145586115	145589439	-1	200035	NUDT17	NUDT17	protein_coding	ENSMUSG00000028100	Nudt17	86.0034	0.239077	0.480134	0.49794	0.618527	0.999848
NPC	ENSG00000186141	1	145592605	145611025	-1	10623	POLR3C	POLR3C	protein_coding	ENSMUSG00000028099	Polr3c	608.758	0.047314	0.24828	0.190567	0.848865	0.999848
NPC	ENSG00000121848	1	145611036	145696218	1	27246	RNF115	RNF115	protein_coding	ENSMUSG00000028098	Rnf115	894.698	-0.190477	0.246005	-0.774281	0.438765	0.999848
NPC	ENSG00000117262	1	145764411	145827103	-1	653519,51463	GPR89A	GPR89A	protein_coding	ENSMUSG00000028096	Gpr89	123.603	0.222218	0.414898	0.535598	0.592236	0.999848
NPC	ENSG00000152042	1	146032647	146082765	-1	101928050,728912,200030	NBPF11	NBPF11	protein_coding			10.5807	-0.274775	1.1938	-0.230168	0.817961	0.999848
NPC	ENSG00000232637	1	146032648	146253110	-1			WI2-3658N16.1	pseudogene			136.493	-0.139386	0.397824	-0.350372	0.72606	0.999848
NPC	ENSG00000186275	1	146373546	146467744	1		NBPF12	NBPF12	protein_coding			176.74	-0.23303	0.372502	-0.62558	0.53159	0.999848
NPC	ENSG00000234225	1	146473490	146475177	-1			RP4-704D21.2	lincRNA			6.5069	-1.22544	1.48811	-0.823492	0.410228	0.999848
NPC	ENSG00000227242	1	146490895	146596107	-1	728989	NBPF13P	NBPF13P	pseudogene			10.8135	-0.381978	1.25478	-0.304418	0.760809	0.999848
NPC	ENSG00000131791	1	146626685	146644129	-1	5565	PRKAB2	PRKAB2	protein_coding	ENSMUSG00000038205	Prkab2	1016.08	0.0728252	0.247743	0.293955	0.768792	0.999848
NPC	ENSG00000237188	1	146644350	146683136	1	100505794		RP11-337C18.8	antisense			35.2339	-0.0338539	0.691958	-0.0489248	0.960979	0.999848
NPC	ENSG00000131781	1	146646930	146714700	-1	2330	FMO5	FMO5	protein_coding	ENSMUSG00000028088	Fmo5	10.5314	-0.697717	1.38809	-0.502645	0.615214	0.999848
NPC	ENSG00000271721	1	146647181	146649319	1			RP11-337C18.9	antisense			46.6944	-0.134846	0.636597	-0.211824	0.832245	0.999848
NPC	ENSG00000180867	1	146649692	146651206	1	171423	PDIA3P1	PDIA3P1	pseudogene			97.8483	-0.0788177	0.521199	-0.151224	0.879799	0.999848
NPC	ENSG00000226015	1	146674857	146676513	-1		CCT8P1	CCT8P1	pseudogene			7.69045	0.520631	1.36559	0.381249	0.703018	0.999848
NPC	ENSG00000131778	1	146714291	146767443	1	9557	CHD1L	CHD1L	protein_coding	ENSMUSG00000028089	Chd1l	1236.08	0.101975	0.262437	0.38857	0.697594	0.999848
NPC	ENSG00000116128	1	147013182	147098017	1	607	BCL9	BCL9	protein_coding	ENSMUSG00000038256	Bcl9	2431.22	0.106525	0.218606	0.487293	0.626051	0.999848
NPC	ENSG00000162836	1	147101453	147142618	-1	51205	ACP6	ACP6	protein_coding	ENSMUSG00000028093	Acp6	577.86	0.330948	0.480297	0.689049	0.490792	0.999848
NPC	ENSG00000188092	1	147400506	147465753	1	653519,51463	GPR89B	GPR89B	protein_coding	ENSMUSG00000028096	Gpr89	20.2213	0.022875	0.901448	0.0253759	0.979755	0.999848
NPC	ENSG00000203836	1	147574428	147634886	-1		NBPF24	NBPF24	protein_coding			17.0875	-0.317435	0.9564	-0.331906	0.73996	0.999848
NPC	ENSG00000122497	1	148003642	148025863	-1	25832	NBPF14	NBPF14	protein_coding			538.41	-0.0307056	0.29131	-0.105405	0.916054	0.999848
NPC	ENSG00000223612	1	148193172	148193875	1			RP11-289I10.2	pseudogene			16.3289	0.599898	0.950512	0.631131	0.527955	0.999848
NPC	ENSG00000203832	1	148250249	148347506	-1	101060226,100132406,343505,25832	NBPF20	NBPF20	protein_coding			130.575	0.0165097	0.435536	0.0379066	0.969762	0.999848
NPC	ENSG00000243452	1	148555979	148596267	1	284565	NBPF15	NBPF15	protein_coding			476.304	0.0975214	0.261746	0.37258	0.709461	0.999848
NPC	ENSG00000203827	1	148739443	148758311	1	728936	NBPF16	NBPF16	protein_coding			281.869	0.0239933	0.321192	0.0747008	0.940453	0.999848
NPC	ENSG00000232527	1	148928322	148951595	1	100996735,100996732,645166		RP11-14N7.2	lincRNA			103.655	1.13177	0.59937	1.88827	0.0589903	0.999848
NPC	ENSG00000226067	1	149284645	149286975	1	57234	LINC00869	LINC00869	lincRNA			6.52159	0.179716	1.4667	0.122531	0.902479	0.999848
NPC	ENSG00000235999	1	149287451	149291743	1			RP11-403I13.8	lincRNA			39.8659	-0.174857	0.762857	-0.229213	0.818703	0.999848
NPC	ENSG00000203817	1	149438750	149459549	-1		FAM72C	FAM72C	protein_coding			11.9207	-0.178871	1.20462	-0.148487	0.881958	0.999848
NPC	ENSG00000203814	1	149754245	149783928	-1	440689	HIST2H2BF	HIST2H2BF	protein_coding			5.13185	-0.669492	1.64283	-0.407524	0.683623	0.999848
NPC	ENSG00000261716	1	149816065	149820591	-1			RP11-196G18.22	sense_overlapping			131.895	-0.810642	0.411515	-1.96989	0.0488505	0.999848
NPC	ENSG00000272993	1	149817383	149818053	1			RP11-196G18.24	lincRNA			21.8448	-0.1862	0.834873	-0.223028	0.823514	0.999848
NPC	ENSG00000203819	1	149821760	149822339	-1	337873	HIST2H2BC	HIST2H2BC	pseudogene			6.43281	-1.16106	1.60674	-0.722619	0.469914	0.999848
NPC	ENSG00000184678	1	149856010	149858232	-1	8349	HIST2H2BE	HIST2H2BE	protein_coding			442.673	-0.558911	0.30509	-1.83196	0.0669581	0.999848
NPC	ENSG00000184260	1	149858525	149858961	1	8338	HIST2H2AC	HIST2H2AC	protein_coding	ENSMUSG00000068855	Hist2h2ac	21.2356	-0.559764	0.9679	-0.578328	0.563043	0.999848
NPC	ENSG00000178096	1	149859440	149872351	1	51027	BOLA1	BOLA1	protein_coding	ENSMUSG00000015943	Bola1	93.3989	0.258577	0.464834	0.556278	0.578021	0.999848
NPC	ENSG00000159164	1	149874870	149889434	-1	9900	SV2A	SV2A	protein_coding	ENSMUSG00000038486	Sv2a	2626.07	0.0691844	0.213931	0.323396	0.746395	0.999848
NPC	ENSG00000143368	1	149895209	149900236	-1	10262	SF3B4	SF3B4	protein_coding	ENSMUSG00000068856	Sf3b4	1978.96	0.0966212	0.281706	0.342985	0.731609	0.999848
NPC	ENSG00000014914	1	149900543	149908791	-1	10903	MTMR11	MTMR11	protein_coding	ENSMUSG00000045934	Mtmr11	497.668	0.324593	0.308229	1.05309	0.292299	0.999848
NPC	ENSG00000163113	1	149909705	149982625	-1	56957	OTUD7B	OTUD7B	protein_coding	ENSMUSG00000038495	Otud7b	666.11	-0.13676	0.264222	-0.517596	0.60474	0.999848
NPC	ENSG00000136631	1	150039369	150117505	1	11311	VPS45	VPS45	protein_coding	ENSMUSG00000015747	Vps45	1475.63	-0.14147	0.264423	-0.535013	0.592641	0.999848
NPC	ENSG00000023902	1	150121373	150136916	1	51177	PLEKHO1	PLEKHO1	protein_coding	ENSMUSG00000015745	Plekho1	1798.74	0.0137409	0.269489	0.0509889	0.959334	0.999848
NPC	ENSG00000143401	1	150190717	150208504	-1	81611	ANP32E	ANP32E	protein_coding			4414.52	-0.110434	0.229928	-0.480297	0.631016	0.999848
NPC	ENSG00000118298	1	150229554	150237478	1	23632	CA14	CA14	protein_coding	ENSMUSG00000038526	Car14	1058.87	-0.228921	0.508912	-0.449826	0.652836	0.999848
NPC	ENSG00000117362	1	150237804	150241980	-1	51107	APH1A	APH1A	protein_coding	ENSMUSG00000015750	Aph1a	3949.63	0.185222	0.229581	0.806785	0.419791	0.999848
NPC	ENSG00000118292	1	150240600	150253327	1	79630	C1orf54	C1orf54	protein_coding	ENSMUSG00000038543	BC028528	289.338	0.0500173	0.360646	0.138688	0.889697	0.999848
NPC	ENSG00000159208	1	150254953	150259505	1	148523	C1orf51	C1orf51	protein_coding			106.588	0.181836	0.464816	0.391199	0.69565	0.999848
NPC	ENSG00000187145	1	150266289	150281414	1	54460	MRPS21	MRPS21	protein_coding	ENSMUSG00000054312	Mrps21	1556.39	0.181871	0.218317	0.833061	0.40481	0.999848
NPC	ENSG00000117360	1	150293925	150325671	1	9129	PRPF3	PRPF3	protein_coding	ENSMUSG00000015748	Prpf3	1139.31	-0.199311	0.235431	-0.846576	0.397231	0.999848
NPC	ENSG00000163125	1	150335567	150449042	1	23248	RPRD2	RPRD2	protein_coding	ENSMUSG00000028106	Rprd2	1408.48	-0.0111613	0.219247	-0.0509074	0.959399	0.999848
NPC	ENSG00000143374	1	150459887	150480078	1	102465529,80222	TARS2	TARS2	protein_coding	ENSMUSG00000028107	Tars2	637.826	0.171402	0.269259	0.63657	0.524405	0.999848
NPC	ENSG00000143369	1	150480538	150486265	1	1893	ECM1	ECM1	protein_coding	ENSMUSG00000028108	Ecm1	168.442	-0.751502	0.501689	-1.49794	0.134148	0.999848
NPC	ENSG00000237781	1	150521040	150530200	-1			RP11-54A4.2	antisense			5.55948	-0.698444	1.49571	-0.466964	0.640526	0.999848
NPC	ENSG00000143382	1	150521884	150533413	1	54507	ADAMTSL4	ADAMTSL4	protein_coding	ENSMUSG00000015850	Adamtsl4	28.6261	1.08547	0.876084	1.239	0.215345	0.999848
NPC	ENSG00000143384	1	150547032	150552066	-1	4170	MCL1	MCL1	protein_coding	ENSMUSG00000038612	Mcl1	6999.51	-0.121777	0.217001	-0.561182	0.574673	0.999848
NPC	ENSG00000143420	1	150573327	150602088	-1	2029	ENSA	ENSA	protein_coding	ENSMUSG00000038619	Ensa	2964.46	0.0888504	0.221441	0.401238	0.688245	0.999848
NPC	ENSG00000143457	1	150618701	150669630	-1	55204	GOLPH3L	GOLPH3L	protein_coding	ENSMUSG00000046519	Golph3l	365.647	0.075296	0.306911	0.245335	0.806197	0.999848
NPC	ENSG00000163131	1	150702672	150738433	-1	1520	CTSS	CTSS	protein_coding	ENSMUSG00000038642	Ctss	19.8256	-0.710695	1.11696	-0.636274	0.524598	0.999848
NPC	ENSG00000143387	1	150768684	150780799	-1	1513	CTSK	CTSK	protein_coding	ENSMUSG00000028111	Ctsk	124.955	-0.20328	0.408428	-0.497714	0.618686	0.999848
NPC	ENSG00000143437	1	150782181	150849244	-1	405	ARNT	ARNT	protein_coding	ENSMUSG00000015522	Arnt	1113.32	-0.0471196	0.238231	-0.19779	0.84321	0.999848
NPC	ENSG00000143379	1	150898739	150937213	1	9869	SETDB1	SETDB1	protein_coding	ENSMUSG00000015697	Setdb1	1335.69	-0.0708033	0.223055	-0.317425	0.750921	0.999848
NPC	ENSG00000143418	1	150933059	150947479	-1	29956	CERS2	CERS2	protein_coding	ENSMUSG00000015714	Cers2	2468.69	0.36397	0.259082	1.40484	0.160068	0.999848
NPC	ENSG00000143409	1	150969025	150980851	-1	55793	FAM63A	FAM63A	protein_coding	ENSMUSG00000038712	Fam63a	369.461	-0.115976	0.306803	-0.378014	0.70542	0.999848
NPC	ENSG00000143363	1	150980896	151008189	1	58497	PRUNE	PRUNE	protein_coding			519.513	0.271553	0.257726	1.05365	0.292043	0.999848
NPC	ENSG00000163141	1	151009046	151020076	1	149428	BNIPL	BNIPL	protein_coding	ENSMUSG00000028115	Bnipl	11.9673	-0.0406653	1.17034	-0.0347467	0.972282	0.999848
NPC	ENSG00000143443	1	151020216	151024462	1	54964	C1orf56	C1orf56	protein_coding	ENSMUSG00000068860	Gm128	90.836	-0.0187258	0.479286	-0.0390701	0.968834	0.999848
NPC	ENSG00000197622	1	151023447	151042801	-1	56882	CDC42SE1	CDC42SE1	protein_coding	ENSMUSG00000046722	Cdc42se1	2493.79	0.16078	0.227658	0.706233	0.480043	0.999848
NPC	ENSG00000213190	1	151030234	151040970	1	10962	MLLT11	MLLT11	protein_coding	ENSMUSG00000053192	Mllt11	3983.32	0.0136375	0.300395	0.0453985	0.96379	0.999848
NPC	ENSG00000143458	1	151043054	151098018	1	126626	GABPB2	GABPB2	protein_coding	ENSMUSG00000038766	Gabpb2	163.077	0.0633995	0.367465	0.172532	0.863019	0.999848
NPC	ENSG00000261168	1	151102551	151104086	-1			RP11-68I18.10	sense_overlapping			48.1514	0.192863	0.617155	0.312502	0.754659	0.999848
NPC	ENSG00000143434	1	151104161	151119104	-1	10500	SEMA6C	SEMA6C	protein_coding	ENSMUSG00000038777	Sema6c	1099.98	0.142437	0.235107	0.605842	0.54462	0.999848
NPC	ENSG00000163156	1	151129140	151142773	1	100534012,79005	SCNM1	SCNM1	protein_coding	ENSMUSG00000092607	Scnm1	410.11	0.0878112	0.325467	0.2698	0.787314	0.999848
NPC	ENSG00000163155	1	151132224	151138424	-1	388695	LYSMD1	LYSMD1	protein_coding	ENSMUSG00000053769	Lysmd1	235.188	0.0411113	0.328399	0.125187	0.900376	0.999848
NPC	ENSG00000163159	1	151142463	151167797	-1	6944	VPS72	VPS72	protein_coding	ENSMUSG00000008958	Vps72	1272.04	0.148915	0.243189	0.61234	0.540313	0.999848
NPC	ENSG00000143398	1	151170425	151222012	1	8394	PIP5K1A	PIP5K1A	protein_coding	ENSMUSG00000028126	Pip5k1a	2354.4	0.0902302	0.251233	0.359149	0.719483	0.999848
NPC	ENSG00000159352	1	151227179	151239955	1	5710	PSMD4	PSMD4	protein_coding	ENSMUSG00000005625	Psmd4	2876.18	0.0576006	0.241228	0.23878	0.811276	0.999848
NPC	ENSG00000232671	1	151252500	151254405	-1			RP11-126K1.2	protein_coding			10.7402	1.08171	1.16019	0.932357	0.351152	0.999848
NPC	ENSG00000143373	1	151254094	151264656	1	57592	ZNF687	ZNF687	protein_coding	ENSMUSG00000019338	Zfp687	1424.27	-0.159985	0.259969	-0.615398	0.538292	0.999848
NPC	ENSG00000143393	1	151264273	151300191	-1	5298	PI4KB	PI4KB	protein_coding	ENSMUSG00000038861	Pi4kb	1719.2	0.0301273	0.210977	0.142799	0.886449	0.999848
NPC	ENSG00000143390	1	151313116	151319833	-1	5993	RFX5	RFX5	protein_coding			1444.84	-0.0731248	0.227608	-0.321275	0.748002	0.999848
NPC	ENSG00000237976	1	151319443	151320503	1	101927886		RP11-126K1.6	antisense			113.807	-0.20507	0.534844	-0.383421	0.701408	0.999848
NPC	ENSG00000143416	1	151336778	151345209	-1	8991	SELENBP1	SELENBP1	protein_coding			529.02	-0.432792	0.492142	-0.879404	0.379182	0.999848
NPC	ENSG00000159377	1	151372010	151374420	1	5692	PSMB4	PSMB4	protein_coding	ENSMUSG00000005779	Psmb4	3820.89	0.0961776	0.217355	0.44249	0.658134	0.999848
NPC	ENSG00000143442	1	151375200	151431941	-1	23126	POGZ	POGZ	protein_coding	ENSMUSG00000038902	Pogz	3193.55	-0.266408	0.21932	-1.2147	0.22448	0.999848
NPC	ENSG00000143375	1	151482986	151511168	1	57530	CGN	CGN	protein_coding	ENSMUSG00000068876	Cgn	140.722	0.387418	0.583253	0.664237	0.506538	0.999848
NPC	ENSG00000143367	1	151512781	151556059	1	7286	TUFT1	TUFT1	protein_coding	ENSMUSG00000005968	Tuft1	201.379	0.296948	0.356449	0.833072	0.404804	0.999848
NPC	ENSG00000143376	1	151584541	151671567	1	81609	SNX27	SNX27	protein_coding	ENSMUSG00000028136	Snx27	1525.12	0.0841001	0.227111	0.370304	0.711156	0.999848
NPC	ENSG00000159409	1	151674880	151689290	-1	11189	CELF3	CELF3	protein_coding	ENSMUSG00000028137	Celf3	300.602	-0.487403	0.527587	-0.923833	0.355573	0.999848
NPC	ENSG00000143436	1	151732119	151736040	-1	65005	MRPL9	MRPL9	protein_coding	ENSMUSG00000028140	Mrpl9	893.203	0.0760575	0.292088	0.260393	0.794561	0.999848
NPC	ENSG00000143450	1	151735445	151743808	1	51686	OAZ3	OAZ3	protein_coding	ENSMUSG00000028141	Oaz3	16.0137	-0.270993	0.959525	-0.282424	0.777619	0.999848
NPC	ENSG00000249602	1	151735860	151741977	-1			RP11-98D18.3	antisense			6.82593	-0.0646589	1.52298	-0.0424555	0.966136	0.999848
NPC	ENSG00000182134	1	151742583	151763892	-1	11022	TDRKH	TDRKH	protein_coding	ENSMUSG00000041912	Tdrkh	442.766	0.0282671	0.352564	0.0801759	0.936097	0.999848
NPC	ENSG00000203288	1	151763280	151766878	1	101927929		RP11-98D18.9	antisense			42.1448	-0.486172	0.6873	-0.707365	0.47934	0.999848
NPC	ENSG00000159445	1	151846060	151882284	-1	117145	THEM4	THEM4	protein_coding	ENSMUSG00000028145	Them4	213.323	-0.013331	0.371943	-0.0358416	0.971409	0.999848
NPC	ENSG00000197956	1	153507075	153508720	-1	6277	S100A6	S100A6	protein_coding	ENSMUSG00000001025	S100a6	138.61	-0.461268	0.50743	-0.909027	0.363336	0.999848
NPC	ENSG00000196154	1	153516089	153522612	-1	6275	S100A4	S100A4	protein_coding	ENSMUSG00000001020	S100a4	59.1012	0.200484	0.819065	0.244772	0.806633	0.999848
NPC	ENSG00000196754	1	153533584	153540366	-1	6273	S100A2	S100A2	protein_coding			17.2608	0.902453	0.947194	0.952765	0.340709	0.999848
NPC	ENSG00000188643	1	153579362	153585621	-1	140576	S100A16	S100A16	protein_coding	ENSMUSG00000074457	S100a16	476.367	0.297218	0.469139	0.633539	0.526381	0.999848
NPC	ENSG00000189171	1	153591263	153606568	-1	6284	S100A13	S100A13	protein_coding	ENSMUSG00000042312	S100a13	90.7247	0.190941	0.510797	0.37381	0.708546	0.999848
NPC	ENSG00000272030	1	153603914	153606873	-1			RP1-178F15.4	antisense			13.1458	-0.0830129	1.08313	-0.0766417	0.938909	0.999848
NPC	ENSG00000160679	1	153606525	153618782	1	26097	CHTOP	CHTOP	protein_coding			3148.12	-0.17905	0.230025	-0.778395	0.436336	0.999848
NPC	ENSG00000143553	1	153631130	153634306	1	23557	SNAPIN	SNAPIN	protein_coding	ENSMUSG00000001018	Snapin	852.341	0.154723	0.277667	0.557223	0.577375	0.999848
NPC	ENSG00000143621	1	153634512	153643524	-1	3608	ILF2	ILF2	protein_coding	ENSMUSG00000001016	Ilf2	6359.15	0.132493	0.23473	0.564449	0.572449	0.999848
NPC	ENSG00000169418	1	153651113	153666468	1	4881	NPR1	NPR1	protein_coding	ENSMUSG00000027931	Npr1	373.756	0.727323	0.717842	1.01321	0.310961	0.999848
NPC	ENSG00000143624	1	153700543	153746555	1	65123	INTS3	INTS3	protein_coding	ENSMUSG00000027933	Ints3	3177.05	0.0450858	0.212426	0.212242	0.831918	0.999848
NPC	ENSG00000143554	1	153746830	153752633	1	11000	SLC27A3	SLC27A3	protein_coding	ENSMUSG00000027932	Slc27a3	200.667	-0.186638	0.343976	-0.542589	0.587413	0.999848
NPC	ENSG00000143614	1	153777201	153895451	-1	57459	GATAD2B	GATAD2B	protein_coding	ENSMUSG00000042390	Gatad2b	1297.05	-0.100738	0.224687	-0.448346	0.653904	0.999848
NPC	ENSG00000198837	1	153901977	153919172	-1	9909	DENND4B	DENND4B	protein_coding	ENSMUSG00000042404	Dennd4b	1666.79	0.162194	0.224302	0.723106	0.469614	0.999848
NPC	ENSG00000160741	1	153920145	153931101	-1	200186	CRTC2	CRTC2	protein_coding	ENSMUSG00000027936	Crtc2	607.344	0.03036	0.260077	0.116735	0.90707	0.999848
NPC	ENSG00000143570	1	153931575	153940188	-1	27173	SLC39A1	SLC39A1	protein_coding	ENSMUSG00000052310	Slc39a1	2414.02	0.242331	0.222818	1.08758	0.276783	0.999848
NPC	ENSG00000273026	1	153938992	153939406	1			RP11-422P24.10	antisense			10.1374	-0.7933	1.36891	-0.579511	0.562245	0.999848
NPC	ENSG00000143578	1	153940010	153946839	1	148327	CREB3L4	CREB3L4	protein_coding	ENSMUSG00000027938	Creb3l4	200.152	0.36725	0.369391	0.994203	0.320124	0.999848
NPC	ENSG00000143543	1	153946745	153950164	-1	10899	JTB	JTB	protein_coding	ENSMUSG00000027937	Jtb	1093.22	0.256345	0.24459	1.04806	0.294611	0.999848
NPC	ENSG00000272654	1	153950219	153951636	1			RP11-422P24.11	lincRNA			24.2547	-0.28576	0.804671	-0.355126	0.722495	0.999848
NPC	ENSG00000143545	1	153954127	153958834	-1	5872	RAB13	RAB13	protein_coding	ENSMUSG00000027935	Rab13	1608.57	0.34805	0.276994	1.25653	0.208925	0.999848
NPC	ENSG00000177954	1	153963235	153964626	1	6232	RPS27	RPS27	protein_coding			10445.2	0.307997	0.234198	1.31511	0.188471	0.999848
NPC	ENSG00000143549	1	154127784	154167124	-1	7170	TPM3	TPM3	protein_coding	ENSMUSG00000027940	Tpm3	6538.27	0.0914051	0.204104	0.447836	0.654272	0.999848
NPC	ENSG00000143612	1	154179182	154193104	-1	25912	C1orf43	C1orf43	protein_coding	ENSMUSG00000027942	4933434E20Rik	3313.11	0.283767	0.208322	1.36216	0.173149	0.999848
NPC	ENSG00000143569	1	154192655	154243986	1	9898	UBAP2L	UBAP2L	protein_coding			4567.39	-0.0336885	0.247215	-0.136272	0.891606	0.999848
NPC	ENSG00000252817	1	154226921	154226997	1			AL590431.1	miRNA			7.55472	0.986182	1.43683	0.686357	0.492488	0.999848
NPC	ENSG00000143575	1	154244987	154248351	1	10456	HAX1	HAX1	protein_coding	ENSMUSG00000027944	Hax1	1049.38	0.401362	0.273448	1.46778	0.142164	0.999848
NPC	ENSG00000143515	1	154298029	154323783	1	57198	ATP8B2	ATP8B2	protein_coding	ENSMUSG00000060671	Atp8b2	1093.18	0.0129222	0.291344	0.0443539	0.964622	0.999848
NPC	ENSG00000160712	1	154377669	154441926	1	3570	IL6R	IL6R	protein_coding	ENSMUSG00000027947	Il6ra	27.3753	-0.69795	1.0819	-0.645113	0.518854	0.999848
NPC	ENSG00000169291	1	154442248	154474589	-1	126669	SHE	SHE	protein_coding	ENSMUSG00000046280	She	7.56177	-1.28937	1.49004	-0.865321	0.386863	0.999848
NPC	ENSG00000160714	1	154521053	154531504	-1	55585	UBE2Q1	UBE2Q1	protein_coding	ENSMUSG00000042572	Ube2q1	1729.63	0.0403811	0.219328	0.184113	0.853925	0.999848
NPC	ENSG00000160716	1	154540257	154552502	1	1141	CHRNB2	CHRNB2	protein_coding	ENSMUSG00000027950	Chrnb2	197.785	-0.211344	0.543462	-0.388885	0.697361	0.999848
NPC	ENSG00000160710	1	154554538	154600475	-1	103	ADAR	ADAR	protein_coding	ENSMUSG00000027951	Adar	7305.43	0.0559822	0.19554	0.286296	0.774652	0.999848
NPC	ENSG00000143603	1	154669931	154842756	-1	3782	KCNN3	KCNN3	protein_coding	ENSMUSG00000000794	Kcnn3	1615.04	0.0636828	0.546497	0.116529	0.907233	0.999848
NPC	ENSG00000163344	1	154897210	154909467	-1	10654	PMVK	PMVK	protein_coding	ENSMUSG00000027952	Pmvk	576.536	0.0672898	0.30334	0.221829	0.824447	0.999848
NPC	ENSG00000163346	1	154916552	154928599	-1	57326	PBXIP1	PBXIP1	protein_coding	ENSMUSG00000042613	Pbxip1	3492.25	0.229426	0.298407	0.768837	0.44199	0.999848
NPC	ENSG00000163348	1	154929502	154936329	-1	90780	PYGO2	PYGO2	protein_coding	ENSMUSG00000047824	Pygo2	1276.21	0.0976305	0.293579	0.332553	0.739472	0.999848
NPC	ENSG00000271380	1	154934301	154935099	1			RP11-307C12.12	antisense			20.9361	-0.0208928	0.878161	-0.0237915	0.981019	0.999848
NPC	ENSG00000160691	1	154934774	154946871	-1	6464	SHC1	SHC1	protein_coding	ENSMUSG00000042626	Shc1	3264.3	0.416796	0.329089	1.26652	0.205329	0.999848
NPC	ENSG00000173207	1	154947129	154951725	1	1163	CKS1B	CKS1B	protein_coding	ENSMUSG00000028044	Cks1b	900.512	0.310099	0.320208	0.968433	0.332828	0.999848
NPC	ENSG00000160688	1	154955814	154965587	1	80308	FLAD1	FLAD1	protein_coding	ENSMUSG00000042642	Flad1	650.741	0.161259	0.247544	0.651438	0.514764	0.999848
NPC	ENSG00000160685	1	154975127	154990998	1	51043	ZBTB7B	ZBTB7B	protein_coding	ENSMUSG00000028042	Zbtb7b	226.942	0.220783	0.376428	0.586521	0.557526	0.999848
NPC	ENSG00000163354	1	154990996	155006257	-1	127579	DCST2	DCST2	protein_coding			8.78596	-0.623579	1.42733	-0.436886	0.662194	0.999848
NPC	ENSG00000232093	1	155017667	155018594	-1	100505666		RP11-307C12.11	antisense			22.619	0.0453627	0.896704	0.0505883	0.959654	0.999848
NPC	ENSG00000143537	1	155023042	155035252	1	8751	ADAM15	ADAM15	protein_coding	ENSMUSG00000028041	Adam15	1082.2	0.266821	0.223152	1.19569	0.231817	0.999848
NPC	ENSG00000243364	1	155036207	155042029	1	1945	EFNA4	EFNA4	protein_coding	ENSMUSG00000028040	Efna4	190.483	0.44308	0.363941	1.21745	0.223433	0.999848
NPC	ENSG00000143590	1	155036224	155060014	1	1944	EFNA3	EFNA3	protein_coding	ENSMUSG00000028039	Efna3	37.1629	0.18181	0.663734	0.27392	0.784146	0.999848
NPC	ENSG00000169242	1	155099936	155107333	1	1942	EFNA1	EFNA1	protein_coding	ENSMUSG00000027954	Efna1	70.6434	0.964393	0.680983	1.41618	0.156723	0.999848
NPC	ENSG00000169241	1	155107820	155111329	1	55974	SLC50A1	SLC50A1	protein_coding	ENSMUSG00000027953	Slc50a1	266.836	0.215607	0.329401	0.654542	0.512763	0.999848
NPC	ENSG00000179085	1	155112367	155113071	-1	54344	DPM3	DPM3	protein_coding	ENSMUSG00000042737	Dpm3	180.084	0.145237	0.356915	0.406923	0.684064	0.999848
NPC	ENSG00000163463	1	155141884	155145951	-1	200185	KRTCAP2	KRTCAP2	protein_coding	ENSMUSG00000042747	Krtcap2	74.1822	-0.567144	0.574688	-0.986872	0.323705	0.999848
NPC	ENSG00000163462	1	155145873	155157447	1	80128	TRIM46	TRIM46	protein_coding	ENSMUSG00000042766	Trim46	254.736	-0.287262	0.371192	-0.77389	0.438996	0.999848
NPC	ENSG00000185499	1	155158300	155162707	-1	4582	MUC1	MUC1	protein_coding			58.2011	0.0163027	0.668734	0.0243784	0.980551	0.999848
NPC	ENSG00000169231	1	155165379	155178842	-1	7059	THBS3	THBS3	protein_coding	ENSMUSG00000028047	Thbs3	970.72	0.0927345	0.244517	0.379255	0.704498	0.999848
NPC	ENSG00000231064	1	155166659	155175286	1			RP11-263K19.4	antisense			374.721	-0.0286277	0.370598	-0.0772471	0.938427	0.999848
NPC	ENSG00000173171	1	155178490	155183615	1	4580	MTX1	MTX1	protein_coding	ENSMUSG00000064068	Mtx1	191.372	0.0467765	0.364994	0.128157	0.898025	0.999848
NPC	ENSG00000236263	1	155180942	155183610	-1			RP11-263K19.6	antisense			18.6366	0.168951	0.97311	0.17362	0.862164	0.999848
NPC	ENSG00000160766	1	155183616	155197214	-1	2630	GBAP1	GBAP1	pseudogene			412.92	0.296699	0.341019	0.870036	0.384281	0.999848
NPC	ENSG00000236675	1	155200766	155204116	1		MTX1P1	MTX1P1	pseudogene			28.1267	-0.541627	0.771385	-0.702149	0.482586	0.999848
NPC	ENSG00000177628	1	155204243	155214490	-1	2629	GBA	GBA	protein_coding	ENSMUSG00000028048	Gba	772.469	-0.0206229	0.27334	-0.075448	0.939858	0.999848
NPC	ENSG00000160767	1	155216996	155225274	-1	10712	FAM189B	FAM189B	protein_coding	ENSMUSG00000032657	Fam189b	678.73	0.254465	0.247459	1.02831	0.303803	0.999848
NPC	ENSG00000116521	1	155225770	155232221	-1	10067	SCAMP3	SCAMP3	protein_coding	ENSMUSG00000028049	Scamp3	1089.49	0.147642	0.275704	0.535508	0.592299	0.999848
NPC	ENSG00000176444	1	155232659	155248282	-1	1196	CLK2	CLK2	protein_coding	ENSMUSG00000068917	Clk2	1169.87	-0.134974	0.236076	-0.571738	0.567499	0.999848
NPC	ENSG00000143630	1	155247374	155259639	1	57657	HCN3	HCN3	protein_coding	ENSMUSG00000028051	Hcn3	393.921	-0.206524	0.335737	-0.615135	0.538465	0.999848
NPC	ENSG00000160752	1	155278539	155290457	1	2224	FDPS	FDPS	protein_coding	ENSMUSG00000059743	Fdps	5751.95	-0.0151287	0.289178	-0.0523161	0.958277	0.999848
NPC	ENSG00000225855	1	155286654	155293967	-1		RUSC1-AS1	RUSC1-AS1	antisense			34.3107	-0.019703	0.702509	-0.0280466	0.977625	0.999848
NPC	ENSG00000160753	1	155290687	155300905	1	23623	RUSC1	RUSC1	protein_coding	ENSMUSG00000041263	Rusc1	726.403	-0.00467548	0.374085	-0.0124984	0.990028	0.999848
NPC	ENSG00000116539	1	155305059	155532598	-1	55870	ASH1L	ASH1L	protein_coding	ENSMUSG00000028053	Ash1l	2251.7	-0.350594	0.225441	-1.55515	0.119911	0.999848
NPC	ENSG00000235919	1	155531821	155533775	1	645676	ASH1L-AS1	ASH1L-AS1	processed_transcript			41.3559	-0.265009	0.67713	-0.391371	0.695523	0.999848
NPC	ENSG00000125459	1	155579979	155718153	1	55154	MSTO1	MSTO1	protein_coding	ENSMUSG00000068922	Msto1	343.003	0.166958	0.304776	0.547804	0.583827	0.999848
NPC	ENSG00000203761	1	155581011	155720105	1		MSTO2P	MSTO2P	pseudogene			59.8349	-0.397208	0.606629	-0.654779	0.51261	0.999848
NPC	ENSG00000163374	1	155629237	155658791	-1	55249	YY1AP1	YY1AP1	protein_coding			867.388	0.0249014	0.263213	0.0946054	0.924628	0.999848
NPC	ENSG00000132676	1	155657751	155708801	1	7818	DAP3	DAP3	protein_coding	ENSMUSG00000068921	Dap3	1603.29	0.266295	0.21558	1.23525	0.216737	0.999848
NPC	ENSG00000116580	1	155719508	155829191	-1	54856	GON4L	GON4L	protein_coding	ENSMUSG00000054199	Gon4l	1573.1	-0.0181972	0.235478	-0.0772775	0.938403	0.999848
NPC	ENSG00000132718	1	155829300	155854990	1	23208	SYT11	SYT11	protein_coding	ENSMUSG00000068923	Syt11	8189.61	0.0315783	0.214788	0.147021	0.883116	0.999848
NPC	ENSG00000143622	1	155867599	155881195	-1	6016	RIT1	RIT1	protein_coding	ENSMUSG00000028057	Rit1	1073.98	0.198881	0.226438	0.878304	0.379779	0.999848
NPC	ENSG00000132680	1	155882834	155904191	-1	22889	KIAA0907	KIAA0907	protein_coding	ENSMUSG00000028060	2810403A07Rik	1393.3	-0.169709	0.226033	-0.750816	0.452763	0.999848
NPC	ENSG00000116584	1	155916630	155976861	-1	9181	ARHGEF2	ARHGEF2	protein_coding	ENSMUSG00000028059	Arhgef2	2089.72	0.365378	0.353086	1.03482	0.300755	0.999848
NPC	ENSG00000273002	1	155948590	155952777	1			RP11-336K24.12	antisense			14.4812	0.051875	1.09464	0.0473899	0.962202	0.999848
NPC	ENSG00000163479	1	155978839	155990750	-1	6746	SSR2	SSR2	protein_coding	ENSMUSG00000041355	Ssr2	3945.93	0.18234	0.208784	0.873344	0.382475	0.999848
NPC	ENSG00000160803	1	156005092	156023585	-1	56893	UBQLN4	UBQLN4	protein_coding	ENSMUSG00000008604	Ubqln4	1962.21	0.161567	0.246088	0.656539	0.511477	0.999848
NPC	ENSG00000116586	1	156024543	156028301	1	28956	LAMTOR2	LAMTOR2	protein_coding	ENSMUSG00000028062	Lamtor2	493.014	0.213415	0.27359	0.780054	0.435359	0.999848
NPC	ENSG00000254726	1	156041804	156051789	-1	92312	MEX3A	MEX3A	protein_coding	ENSMUSG00000074480	Mex3a	3441.59	-0.0666365	0.205556	-0.324177	0.745804	0.999848
NPC	ENSG00000160789	1	156052364	156109880	1	4000	LMNA	LMNA	protein_coding	ENSMUSG00000028063	Lmna	2179.71	0.325518	0.29257	1.11262	0.265873	0.999848
NPC	ENSG00000196189	1	156117157	156147543	1	64218	SEMA4A	SEMA4A	protein_coding	ENSMUSG00000028064	Sema4a	39.0463	-0.801339	0.719017	-1.11449	0.265068	0.999848
NPC	ENSG00000160785	1	156163880	156182587	1	9673	SLC25A44	SLC25A44	protein_coding	ENSMUSG00000050144	Slc25a44	977.614	-0.0485447	0.248075	-0.195685	0.844857	0.999848
NPC	ENSG00000160783	1	156182784	156212874	1	100527963,11243	PMF1	PMF1	protein_coding	ENSMUSG00000028066	Pmf1	413.008	0.00407488	0.3876	0.0105131	0.991612	0.999848
NPC	ENSG00000160781	1	156213206	156217881	-1	79957	PAQR6	PAQR6	protein_coding	ENSMUSG00000041423	Paqr6	412.731	-0.52739	0.310239	-1.69995	0.0891408	0.999848
NPC	ENSG00000198952	1	156219015	156252620	-1	23381	SMG5	SMG5	protein_coding	ENSMUSG00000001415	Smg5	3285.81	0.147212	0.202015	0.728722	0.466172	0.999848
NPC	ENSG00000163472	1	156252726	156262976	1	84283	TMEM79	TMEM79	protein_coding	ENSMUSG00000001420	Tmem79	100.775	0.155404	0.523308	0.296966	0.766493	0.999848
NPC	ENSG00000163468	1	156278759	156337664	-1	101927137,7203	CCT3	CCT3	protein_coding	ENSMUSG00000001416	Cct3	6903.55	0.184587	0.237092	0.778548	0.436246	0.999848
NPC	ENSG00000163467	1	156307105	156316786	1	128229	TSACC	TSACC	protein_coding	ENSMUSG00000010538	Tsacc	4.96513	0.549274	1.76912	0.310478	0.756197	0.999848
NPC	ENSG00000125462	1	156374042	156400493	-1	10485	C1orf61	C1orf61	protein_coding			16630.3	-0.131924	0.26338	-0.500888	0.61645	0.999848
NPC	ENSG00000116604	1	156433519	156470620	-1	4209	MEF2D	MEF2D	protein_coding	ENSMUSG00000001419	Mef2d	699.684	-0.271954	0.245162	-1.10928	0.267308	0.999848
NPC	ENSG00000183856	1	156495197	156542396	-1	128239	IQGAP3	IQGAP3	protein_coding	ENSMUSG00000028068	Iqgap3	1082.07	0.192182	0.319465	0.601574	0.547458	0.999848
NPC	ENSG00000163382	1	156561554	156564091	1	128240	APOA1BP	APOA1BP	protein_coding			984.806	0.339332	0.260379	1.30322	0.192499	0.999848
NPC	ENSG00000160818	1	156564279	156571288	-1	54865	GPATCH4	GPATCH4	protein_coding	ENSMUSG00000028069	Gpatch4	680.529	0.0684848	0.245232	0.279265	0.780041	0.999848
NPC	ENSG00000272068	1	156607575	156610796	-1			RP11-284F21.9	lincRNA			23.264	-0.0628395	0.865714	-0.072587	0.942135	0.999848
NPC	ENSG00000132692	1	156611182	156629324	1	63827	BCAN	BCAN	protein_coding	ENSMUSG00000004892	Bcan	5924.99	-0.349885	0.611269	-0.572392	0.567057	0.999848
NPC	ENSG00000272405	1	156611458	156614679	-1			RP11-284F21.10	antisense			69.2511	0.709229	0.786208	0.902088	0.36701	0.999848
NPC	ENSG00000132688	1	156638555	156647189	-1	10763	NES	NES	protein_coding			29606.2	0.401824	0.32699	1.22886	0.219126	0.999848
NPC	ENSG00000143320	1	156669398	156675608	-1	1382	CRABP2	CRABP2	protein_coding	ENSMUSG00000004885	Crabp2	288.445	-0.146634	0.540013	-0.271538	0.785978	0.999848
NPC	ENSG00000223356	1	156682004	156682966	-1			RP11-66D17.5	antisense			5.81148	-0.438784	1.59538	-0.275035	0.78329	0.999848
NPC	ENSG00000143319	1	156691683	156698591	-1	81875	ISG20L2	ISG20L2	protein_coding	ENSMUSG00000048039	Isg20l2	974.791	0.227718	0.242155	0.94038	0.347023	0.999848
NPC	ENSG00000143303	1	156698234	156706752	1	51093	RRNAD1	RRNAD1	protein_coding	ENSMUSG00000004896	Rrnad1	383.517	0.148911	0.280309	0.531236	0.595255	0.999848
NPC	ENSG00000143314	1	156707095	156711382	-1	79590	MRPL24	MRPL24	protein_coding	ENSMUSG00000019710	Mrpl24	636.013	0.344561	0.258563	1.3326	0.182664	0.999848
NPC	ENSG00000143321	1	156711899	156736717	-1	3068	HDGF	HDGF	protein_coding	ENSMUSG00000004897	Hdgf	7003.09	0.315826	0.2287	1.38096	0.167292	0.999848
NPC	ENSG00000143294	1	156720402	156770607	1	5546	PRCC	PRCC	protein_coding	ENSMUSG00000004895	Prcc	1355.75	0.139084	0.242135	0.574408	0.565691	0.999848
NPC	ENSG00000132694	1	156904632	157015162	-1	9826	ARHGEF11	ARHGEF11	protein_coding	ENSMUSG00000041977	Arhgef11	1637.83	0.033481	0.225484	0.148485	0.88196	0.999848
NPC	ENSG00000117036	1	157090983	157108266	-1	2117	ETV3	ETV3	protein_coding	ENSMUSG00000003382	Etv3	890.315	0.17719	0.342272	0.517689	0.604676	0.999848
NPC	ENSG00000163565	1	158969758	159024945	1	3428	IFI16	IFI16	protein_coding			356.031	-0.283793	0.612961	-0.462987	0.643374	0.999848
NPC	ENSG00000163568	1	159032274	159116886	-1	9447	AIM2	AIM2	protein_coding	ENSMUSG00000037860	Aim2	46.314	-0.697167	0.616273	-1.13126	0.257944	0.999848
NPC	ENSG00000162706	1	159141399	159173103	1	57863	CADM3	CADM3	protein_coding	ENSMUSG00000005338	Cadm3	2002.87	-0.3063	0.426875	-0.71754	0.473041	0.999848
NPC	ENSG00000213088	1	159173097	159176290	1	2532	DARC	DARC	protein_coding			103.364	-0.516961	0.650699	-0.79447	0.426922	0.999848
NPC	ENSG00000158716	1	159750722	159752333	1	54935	DUSP23	DUSP23	protein_coding	ENSMUSG00000026544	Dusp23	54.3166	0.854957	0.573686	1.49029	0.136149	0.999848
NPC	ENSG00000213085	1	159842154	159869953	-1	25790	CCDC19	CCDC19	protein_coding			5.67905	0.344414	1.60104	0.215119	0.829675	0.999848
NPC	ENSG00000158710	1	159887897	159895522	-1	8407	TAGLN2	TAGLN2	protein_coding	ENSMUSG00000026547	Tagln2	1572.49	0.666339	0.399484	1.668	0.0953159	0.999848
NPC	ENSG00000085552	1	159896829	159915386	-1	57549	IGSF9	IGSF9	protein_coding	ENSMUSG00000037995	Igsf9	304.414	0.244577	0.417092	0.586386	0.557616	0.999848
NPC	ENSG00000260766	1	159994743	159996584	-1			RP11-226L15.5	sense_overlapping			129.439	-0.147043	0.397797	-0.369643	0.711648	0.999848
NPC	ENSG00000143315	1	159997462	160001783	-1	93183	PIGM	PIGM	protein_coding	ENSMUSG00000050229	Pigm	536.099	-0.149595	0.295351	-0.506497	0.612508	0.999848
NPC	ENSG00000177807	1	160007257	160040038	-1	3766	KCNJ10	KCNJ10	protein_coding	ENSMUSG00000044708	Kcnj10	1131.07	-0.483021	0.33739	-1.43164	0.152247	0.999848
NPC	ENSG00000162728	1	160051360	160060353	1	3765	KCNJ9	KCNJ9	protein_coding	ENSMUSG00000038026	Kcnj9	15.7486	-0.212295	1.01287	-0.209598	0.833981	0.999848
NPC	ENSG00000162729	1	160061130	160068733	-1	93185	IGSF8	IGSF8	protein_coding	ENSMUSG00000038034	Igsf8	2187.79	0.113022	0.206582	0.547104	0.584307	0.999848
NPC	ENSG00000018625	1	160085549	160113381	1	477	ATP1A2	ATP1A2	protein_coding	ENSMUSG00000007097	Atp1a2	13356.5	0.0658303	0.191154	0.344383	0.730558	0.999848
NPC	ENSG00000143318	1	160160285	160171676	1	844	CASQ1	CASQ1	protein_coding	ENSMUSG00000007122	Casq1	119.532	-0.0867398	0.588021	-0.147511	0.882728	0.999848
NPC	ENSG00000162734	1	160175127	160185166	1	8682	PEA15	PEA15	protein_coding	ENSMUSG00000013698	Pea15a	19599.2	0.260457	0.475342	0.547935	0.583736	0.999848
NPC	ENSG00000132716	1	160185505	160254920	-1	50717	DCAF8	DCAF8	protein_coding	ENSMUSG00000026554	Dcaf8	1345.21	-0.208916	0.241506	-0.865056	0.387008	0.999848
NPC	ENSG00000162735	1	160246602	160256138	-1	5824	PEX19	PEX19	protein_coding	ENSMUSG00000003464	Pex19	1708.63	0.197063	0.250146	0.787791	0.430819	0.999848
NPC	ENSG00000122218	1	160259063	160313190	-1	1314	COPA	COPA	protein_coding	ENSMUSG00000026553	Copa	6381.43	0.0443892	0.1996	0.222391	0.82401	0.999848
NPC	ENSG00000162736	1	160313062	160328742	1	23385	NCSTN	NCSTN	protein_coding	ENSMUSG00000003458	Ncstn	3861.17	0.175077	0.202187	0.86592	0.386534	0.999848
NPC	ENSG00000162738	1	160370376	160398468	1	57216	VANGL2	VANGL2	protein_coding	ENSMUSG00000026556	Vangl2	5014.98	-0.148659	0.255562	-0.581696	0.560772	0.999848
NPC	ENSG00000158769	1	160965001	160991138	-1	50848	F11R	F11R	protein_coding	ENSMUSG00000038235	F11r	44.5563	1.01488	0.745219	1.36186	0.173242	0.999848
NPC	ENSG00000158773	1	161009041	161015767	-1	7391	USF1	USF1	protein_coding	ENSMUSG00000026641	Usf1	1260.53	-0.0175279	0.273856	-0.0640042	0.948967	0.999848
NPC	ENSG00000162755	1	161068151	161070136	1	126823	KLHDC9	KLHDC9	protein_coding	ENSMUSG00000045259	Klhdc9	75.7971	0.192357	0.525476	0.366061	0.714319	0.999848
NPC	ENSG00000143256	1	161070346	161087901	-1	5202	PFDN2	PFDN2	protein_coding	ENSMUSG00000006412	Pfdn2	834.33	0.247508	0.234409	1.05588	0.291023	0.999848
NPC	ENSG00000158793	1	161087876	161095235	1	4817	NIT1	NIT1	protein_coding	ENSMUSG00000013997	Nit1	689.982	0.102731	0.246795	0.416259	0.67722	0.999848
NPC	ENSG00000158796	1	161090764	161102478	-1	9191	DEDD	DEDD	protein_coding	ENSMUSG00000013973	Dedd	841.739	0.144475	0.274852	0.525647	0.599133	0.999848
NPC	ENSG00000143222	1	161122566	161128646	1	51506	UFC1	UFC1	protein_coding	ENSMUSG00000062963	Ufc1	1174.69	0.135703	0.239193	0.567335	0.570487	0.999848
NPC	ENSG00000143258	1	161129240	161135513	1	27005	USP21	USP21	protein_coding	ENSMUSG00000053483	Usp21	767.48	0.202333	0.250111	0.808974	0.41853	0.999848
NPC	ENSG00000143224	1	161136200	161147803	1	5498	PPOX	PPOX	protein_coding	ENSMUSG00000062729	Ppox	434.752	0.0352609	0.269614	0.130783	0.895947	0.999848
NPC	ENSG00000158850	1	161141100	161147287	-1	8703	B4GALT3	B4GALT3	protein_coding	ENSMUSG00000052423	B4galt3	930.823	0.419163	0.240791	1.74078	0.0817228	0.999848
NPC	ENSG00000158859	1	161154098	161168846	-1	9507	ADAMTS4	ADAMTS4	protein_coding	ENSMUSG00000006403	Adamts4	161.78	1.38526	1.81188	0.764545	0.444543	0.999848
NPC	ENSG00000158864	1	161166894	161184185	1	4720	NDUFS2	NDUFS2	protein_coding	ENSMUSG00000013593	Ndufs2	2511.48	0.167048	0.233806	0.714471	0.474936	0.999848
NPC	ENSG00000158869	1	161185024	161190489	1	2207	FCER1G	FCER1G	protein_coding	ENSMUSG00000058715	Fcer1g	7.09516	0.622897	1.47877	0.421226	0.67359	0.999848
NPC	ENSG00000158882	1	161195793	161200408	1	84134	TOMM40L	TOMM40L	protein_coding	ENSMUSG00000005674	Tomm40l	388.947	0.187663	0.277848	0.675416	0.499411	0.999848
NPC	ENSG00000158887	1	161274525	161279762	-1	4359	MPZ	MPZ	protein_coding	ENSMUSG00000056569	Mpz	30.6666	-0.14607	0.930566	-0.156968	0.87527	0.999848
NPC	ENSG00000143252	1	161284047	161332984	1	6391	SDHC	SDHC	protein_coding	ENSMUSG00000058076	Sdhc	1454.61	0.29556	0.23936	1.23479	0.216909	0.999848
NPC	ENSG00000235477	1	161337812	161341754	1			RP11-122G18.5	lincRNA			115.123	0.0600791	0.411465	0.146013	0.883911	0.999848
NPC	ENSG00000143226	1	161475220	161493803	1	2212	FCGR2A	FCGR2A	protein_coding	ENSMUSG00000059498	Fcgr3	70.3846	0.993547	1.05173	0.94468	0.344822	0.999848
NPC	ENSG00000173110	1	161494036	161496681	1	3310	HSPA6	HSPA6	protein_coding			20.9961	0.496382	1.22049	0.406706	0.684224	0.999848
NPC	ENSG00000162746	1	161691353	161697933	1	127943	FCRLB	FCRLB	protein_coding	ENSMUSG00000070524	Fcrlb	20.8183	0.384597	0.925781	0.41543	0.677827	0.999848
NPC	ENSG00000081721	1	161719548	161727028	1	11266	DUSP12	DUSP12	protein_coding	ENSMUSG00000026659	Dusp12	705.044	0.0484513	0.257954	0.187829	0.851011	0.999848
NPC	ENSG00000118217	1	161736084	161933860	1	22926	ATF6	ATF6	protein_coding	ENSMUSG00000026663	Atf6	1807.04	0.0776961	0.261564	0.297044	0.766433	0.999848
NPC	ENSG00000162745	1	161952982	161993644	-1	25903	OLFML2B	OLFML2B	protein_coding	ENSMUSG00000038463	Olfml2b	422.749	-0.502509	0.496722	-1.01165	0.311705	0.999848
NPC	ENSG00000198929	1	162039564	162353321	1	9722	NOS1AP	NOS1AP	protein_coding			679.311	-0.421357	0.448028	-0.94047	0.346977	0.999848
NPC	ENSG00000239887	1	162336698	162356600	1	400793	C1orf226	C1orf226	protein_coding	ENSMUSG00000102752	Gm7694	2141.41	-0.39694	0.424336	-0.935439	0.349562	0.999848
NPC	ENSG00000152332	1	162467041	162499419	1	127933	UHMK1	UHMK1	protein_coding	ENSMUSG00000026667	Uhmk1	1643.5	-0.20186	0.238929	-0.844853	0.398193	0.999848
NPC	ENSG00000117143	1	162531323	162569627	1	6675	UAP1	UAP1	protein_coding	ENSMUSG00000026670	Uap1	740.433	0.377565	0.265686	1.4211	0.155288	0.999848
NPC	ENSG00000272574	1	162562893	162563544	1			RP11-359K18.4	sense_intronic			7.13234	-0.0190322	1.40813	-0.0135159	0.989216	0.999848
NPC	ENSG00000162733	1	162601163	162757190	1	4921	DDR2	DDR2	protein_coding	ENSMUSG00000026674	Ddr2	1914.37	0.846288	0.679088	1.24621	0.212686	0.999848
NPC	ENSG00000132196	1	162760492	162782607	1	51478	HSD17B7	HSD17B7	protein_coding	ENSMUSG00000026675	Hsd17b7	310.226	0.0891416	0.315141	0.282863	0.777282	0.999848
NPC	ENSG00000117152	1	163038565	163046592	1	5999	RGS4	RGS4	protein_coding	ENSMUSG00000038530	Rgs4	199.673	0.842645	0.47522	1.77317	0.0762007	0.999848
NPC	ENSG00000143248	1	163080911	163291577	-1	8490	RGS5	RGS5	protein_coding	ENSMUSG00000026678	Rgs5	308.01	0.333098	0.770205	0.43248	0.665392	0.999848
NPC	ENSG00000232995	1	163214295	163291684	-1	8490		RP11-267N12.3	antisense			19.0351	-0.187959	0.908038	-0.206994	0.836014	0.999848
NPC	ENSG00000143228	1	163236366	163325554	1	83540	NUF2	NUF2	protein_coding	ENSMUSG00000026683	Nuf2	997.768	-0.236525	0.271819	-0.870154	0.384216	0.999848
NPC	ENSG00000185630	1	164524821	164868533	1	5087	PBX1	PBX1	protein_coding	ENSMUSG00000052534	Pbx1	4676.07	-0.521092	0.292096	-1.78397	0.0744281	0.999848
NPC	ENSG00000143171	1	165370159	165414433	-1	6258	RXRG	RXRG	protein_coding	ENSMUSG00000015843	Rxrg	48.3074	-0.724031	0.701886	-1.03155	0.302283	0.999848
NPC	ENSG00000143198	1	165600098	165631033	1	4259	MGST3	MGST3	protein_coding	ENSMUSG00000026688	Mgst3	2849.36	0.1853	0.315837	0.586695	0.557408	0.999848
NPC	ENSG00000143149	1	165631453	165668100	-1	223	ALDH9A1	ALDH9A1	protein_coding	ENSMUSG00000026687	Aldh9a1	2416.99	0.0440178	0.247166	0.17809	0.858652	0.999848
NPC	ENSG00000143183	1	165696032	165796992	-1	54499	TMCO1	TMCO1	protein_coding	ENSMUSG00000052428	Tmco1	1736.22	0.157699	0.223695	0.704974	0.480826	0.999848
NPC	ENSG00000224358	1	165738166	165744413	1			RP11-466F5.8	antisense			7.64304	0.284158	1.4125	0.201174	0.840563	0.999848
NPC	ENSG00000143179	1	165796768	165880855	1	100500832,7371	UCK2	UCK2	protein_coding	ENSMUSG00000026558	Uck2	982.157	0.370187	0.29851	1.24012	0.214933	0.999848
NPC	ENSG00000188859	1	166026674	166136206	-1	149297	FAM78B	FAM78B	protein_coding	ENSMUSG00000060568	Fam78b	9.66168	-0.263816	1.25042	-0.210982	0.832901	0.999848
NPC	ENSG00000215835	1	166244866	166246834	-1			RP11-9L18.2	pseudogene			14.1819	-0.760331	1.06997	-0.710609	0.477327	0.999848
NPC	ENSG00000143157	1	166808681	166825581	1	57645	POGK	POGK	protein_coding	ENSMUSG00000040596	Pogk	2389.69	0.193776	0.225403	0.859687	0.389962	0.999848
NPC	ENSG00000152382	1	166825747	166845564	-1	117143	TADA1	TADA1	protein_coding	ENSMUSG00000026563	Tada1	702.545	0.228364	0.289986	0.7875	0.430989	0.999848
NPC	ENSG00000237096	1	166864948	166877317	-1			RP4-782G3.1	lincRNA			8.71251	0.199618	1.48843	0.134112	0.893314	0.999848
NPC	ENSG00000143195	1	166882443	166944719	-1	387597	ILDR2	ILDR2	protein_coding	ENSMUSG00000040612	Ildr2	2493.77	0.369883	0.262678	1.40812	0.159095	0.999848
NPC	ENSG00000143194	1	166958346	166991451	1	84944	MAEL	MAEL	protein_coding	ENSMUSG00000040629	Mael	10.6176	0.58145	1.1357	0.511977	0.608667	0.999848
NPC	ENSG00000198842	1	167063282	167098402	1	92235	DUSP27	DUSP27	protein_coding	ENSMUSG00000026564	Dusp27	110.453	-1.11001	0.787702	-1.40917	0.158784	0.999848
NPC	ENSG00000143162	1	167498914	167523004	-1	8804	CREG1	CREG1	protein_coding	ENSMUSG00000040713	Creg1	341.972	0.38755	0.325788	1.18957	0.234214	0.999848
NPC	ENSG00000197965	1	167690429	167761156	1	9019	MPZL1	MPZL1	protein_coding	ENSMUSG00000026566	Mpzl1	3119.82	0.295264	0.261636	1.12853	0.259096	0.999848
NPC	ENSG00000143158	1	167885967	167906278	-1	25874	MPC2	MPC2	protein_coding	ENSMUSG00000026568	Mpc2	514.206	0.135737	0.351769	0.385869	0.699593	0.999848
NPC	ENSG00000143164	1	167905021	168045081	1	55827	DCAF6	DCAF6	protein_coding	ENSMUSG00000026571	Dcaf6	807.961	0.10812	0.237137	0.45594	0.648433	0.999848
NPC	ENSG00000224837	1	168025139	168025660	-1		GCSHP5	GCSHP5	pseudogene			12.3898	0.526324	1.12578	0.467519	0.640129	0.999848
NPC	ENSG00000143147	1	168053997	168106821	-1	23432	GPR161	GPR161	protein_coding	ENSMUSG00000040836	Gpr161	930.016	0.240021	0.262364	0.91484	0.360275	0.999848
NPC	ENSG00000143155	1	168148171	168169950	1	261726	TIPRL	TIPRL	protein_coding	ENSMUSG00000040843	Tiprl	955.587	0.0841357	0.240205	0.350266	0.726139	0.999848
NPC	ENSG00000213064	1	168195176	168222263	1	375035	SFT2D2	SFT2D2	protein_coding	ENSMUSG00000040848	Sft2d2	1071.27	0.164391	0.271144	0.606285	0.544326	0.999848
NPC	ENSG00000143178	1	168250278	168283664	1	9095	TBX19	TBX19	protein_coding	ENSMUSG00000026572	Tbx19	26.1929	0.453624	0.765713	0.592421	0.553569	0.999848
NPC	ENSG00000143153	1	169074935	169101960	1	481	ATP1B1	ATP1B1	protein_coding	ENSMUSG00000026576	Atp1b1	1385.73	-0.479881	0.458779	-1.046	0.295562	0.999848
NPC	ENSG00000143156	1	169101769	169337205	-1	29922	NME7	NME7	protein_coding	ENSMUSG00000026575	Nme7	377.647	0.206291	0.318036	0.648639	0.516572	0.999848
NPC	ENSG00000117475	1	169337208	169365778	1	8548	BLZF1	BLZF1	protein_coding	ENSMUSG00000026577	Blzf1	397.751	-0.572933	0.391037	-1.46516	0.142876	0.999848
NPC	ENSG00000117477	1	169364108	169429907	-1	57821	CCDC181	CCDC181	protein_coding	ENSMUSG00000026578	Ccdc181	121.171	-0.24202	0.552273	-0.438225	0.661223	0.999848
NPC	ENSG00000117479	1	169433147	169455241	-1	10560	SLC19A2	SLC19A2	protein_coding	ENSMUSG00000040918	Slc19a2	378.495	-0.132391	0.29623	-0.44692	0.654933	0.999848
NPC	ENSG00000213062	1	169455380	169456846	1			AL021068.1	pseudogene			17.8525	-0.0724612	0.926174	-0.0782371	0.937639	0.999848
NPC	ENSG00000000460	1	169631245	169823221	1	55732	C1orf112	C1orf112	protein_coding	ENSMUSG00000041406	BC055324	489.408	-0.128733	0.312566	-0.411857	0.680444	0.999848
NPC	ENSG00000188404	1	169659808	169680839	-1	6402	SELL	SELL	protein_coding	ENSMUSG00000026581	Sell	4.56458	-0.227502	1.613	-0.141043	0.887836	0.999848
NPC	ENSG00000171806	1	169761670	169764107	-1	92342	METTL18	METTL18	protein_coding	ENSMUSG00000041396	Mettl18	144.943	-0.131114	0.380067	-0.344976	0.730112	0.999848
NPC	ENSG00000000457	1	169818772	169863408	-1	57147	SCYL3	SCYL3	protein_coding	ENSMUSG00000026584	Scyl3	353.832	-0.420505	0.300229	-1.40062	0.161328	0.999848
NPC	ENSG00000239494	1	169828897	169829193	1		RN7SL333P	RN7SL333P	misc_RNA			5.51886	-0.616341	2.09125	-0.294723	0.768205	0.999848
NPC	ENSG00000075945	1	169890467	170054349	-1	22920	KIFAP3	KIFAP3	protein_coding	ENSMUSG00000026585	Kifap3	2575.82	-0.61063	0.465436	-1.31195	0.189536	0.999848
NPC	ENSG00000203740	1	170115142	170136931	1	149281	METTL11B	METTL11B	protein_coding	ENSMUSG00000040113	Mettl11b	12.983	-0.993352	1.08308	-0.917152	0.359063	0.999848
NPC	ENSG00000231407	1	170429594	170501788	-1	101928650		RP11-576I22.2	antisense			6.18061	-0.756496	1.49702	-0.505334	0.613324	0.999848
NPC	ENSG00000120370	1	170501270	170522587	1	92344	GORAB	GORAB	protein_coding	ENSMUSG00000040124	Gorab	396.455	-0.47231	0.500905	-0.942912	0.345726	0.999848
NPC	ENSG00000116132	1	170631869	170708560	1	5396	PRRX1	PRRX1	protein_coding	ENSMUSG00000026586	Prrx1	1006.63	0.0560907	0.687568	0.0815784	0.934982	0.999848
NPC	ENSG00000076258	1	171283347	171311223	1	2329	FMO4	FMO4	protein_coding	ENSMUSG00000026692	Fmo4	39.0369	0.0437138	0.741819	0.0589279	0.95301	0.999848
NPC	ENSG00000117523	1	171454651	171562650	1	23215	PRRC2C	PRRC2C	protein_coding	ENSMUSG00000040225	Prrc2c	6986.25	-0.0716118	0.253896	-0.282051	0.777904	0.999848
NPC	ENSG00000233328	1	171639657	171640079	-1		PFN1P1	PFN1P1	pseudogene			9.39891	-0.00348474	1.22093	-0.00285416	0.997723	0.999848
NPC	ENSG00000117533	1	171669300	171711387	-1	8674	VAMP4	VAMP4	protein_coding	ENSMUSG00000026696	Vamp4	409.462	-0.208792	0.385673	-0.54137	0.588252	0.999848
NPC	ENSG00000010165	1	171750788	171783163	1	51603	METTL13	METTL13	protein_coding	ENSMUSG00000026694	Mettl13	702.129	0.247213	0.245819	1.00567	0.314576	0.999848
NPC	ENSG00000197959	1	171810621	172387606	1	26052	DNM3	DNM3	protein_coding	ENSMUSG00000040265	Dnm3	243.195	-1.18879	0.834144	-1.42516	0.154111	0.999848
NPC	ENSG00000135845	1	172339329	172413230	-1	5279	PIGC	PIGC	protein_coding	ENSMUSG00000026698	Pigc	605.077	0.144475	0.280603	0.514874	0.606641	0.999848
NPC	ENSG00000094975	1	172501489	172580971	1	51430	SUCO	SUCO	protein_coding	ENSMUSG00000040297	Suco	3848.73	-0.344724	0.348023	-0.990522	0.321919	0.999848
NPC	ENSG00000117586	1	173152873	173176452	-1	7292	TNFSF4	TNFSF4	protein_coding	ENSMUSG00000026700	Tnfsf4	48.0151	0.337143	0.86665	0.389019	0.697262	0.999848
NPC	ENSG00000203739	1	173386932	173430501	-1	101928673		RP11-296O14.3	antisense			21.9321	0.239825	0.907796	0.264183	0.791639	0.999848
NPC	ENSG00000117592	1	173446405	173457946	1	9588	PRDX6	PRDX6	protein_coding	ENSMUSG00000026701	Prdx6	4985.18	0.0808342	0.198384	0.407463	0.683668	0.999848
NPC	ENSG00000162753	1	173469603	173572233	-1	284525	SLC9C2	SLC9C2	protein_coding			16.5754	-0.725036	1.09346	-0.663063	0.50729	0.999848
NPC	ENSG00000183831	1	173578700	173639001	-1	339416	ANKRD45	ANKRD45	protein_coding	ENSMUSG00000044835	Ankrd45	160.945	-0.233807	0.374746	-0.62391	0.532687	0.999848
NPC	ENSG00000076321	1	173684080	173755840	1	27252	KLHL20	KLHL20	protein_coding	ENSMUSG00000026705	Klhl20	736.551	-0.332266	0.247253	-1.34383	0.179004	0.999848
NPC	ENSG00000120334	1	173768688	173793858	-1	91687	CENPL	CENPL	protein_coding	ENSMUSG00000026708	Cenpl	415.568	-0.300152	0.340276	-0.882084	0.377731	0.999848
NPC	ENSG00000117593	1	173793641	173827684	1	55157	DARS2	DARS2	protein_coding	ENSMUSG00000026709	Dars2	702.363	0.0514762	0.246547	0.208789	0.834613	0.999848
NPC	ENSG00000270084	1	173832386	173833079	1	100506046	GAS5-AS1	GAS5-AS1	antisense			21.6374	-0.255538	0.909577	-0.280941	0.778756	0.999848
NPC	ENSG00000234741	1	173833038	173838020	-1	692197,692196,619498,60674,26806,26802,26774,26769,26770	GAS5	GAS5	processed_transcript			2575.22	0.19454	0.245521	0.792355	0.428154	0.999848
NPC	ENSG00000185278	1	173837220	173872687	1	84614	ZBTB37	ZBTB37	protein_coding	ENSMUSG00000043467	Zbtb37	712.828	-0.536097	0.344279	-1.55716	0.119433	0.999848
NPC	ENSG00000135870	1	173900352	173991435	-1	149041	RC3H1	RC3H1	protein_coding	ENSMUSG00000040423	Rc3h1	584.787	-0.335608	0.256819	-1.30678	0.191286	0.999848
NPC	ENSG00000152061	1	174128548	174964445	1	9910	RABGAP1L	RABGAP1L	protein_coding	ENSMUSG00000026721	Rabgap1l	437.468	-0.229452	0.299338	-0.766533	0.443359	0.999848
NPC	ENSG00000116161	1	174968300	174980851	1	27101	CACYBP	CACYBP	protein_coding	ENSMUSG00000014226	Cacybp	1613.25	0.177105	0.212965	0.831619	0.405624	0.999848
NPC	ENSG00000120333	1	174979925	174992561	-1	63931	MRPS14	MRPS14	protein_coding	ENSMUSG00000058267	Mrps14	773.565	-0.0713826	0.239687	-0.297816	0.765843	0.999848
NPC	ENSG00000120332	1	175036994	175117202	1	63923	TNN	TNN	protein_coding	ENSMUSG00000026725	Tnn	96.2837	-0.608645	0.743255	-0.818891	0.412849	0.999848
NPC	ENSG00000235750	1	175126123	175162135	-1	9674	KIAA0040	KIAA0040	protein_coding	ENSMUSG00000090394	4930523C07Rik	29.6345	0.46826	1.36267	0.343635	0.731121	0.999848
NPC	ENSG00000116147	1	175284330	175712906	-1	7143	TNR	TNR	protein_coding	ENSMUSG00000015829	Tnr	127.78	-1.36682	0.737495	-1.85333	0.0638353	0.999848
NPC	ENSG00000227740	1	175873898	175889649	-1			RP11-318C24.2	lincRNA			21.7612	-0.526994	0.844663	-0.62391	0.532686	0.999848
NPC	ENSG00000143207	1	175913967	176176629	-1	64326	RFWD2	RFWD2	protein_coding	ENSMUSG00000040782	Rfwd2	1090.95	-0.02441	0.286251	-0.0852749	0.932043	0.999848
NPC	ENSG00000236021	1	176176784	176198466	1	101930532,101930156		RP11-195C7.1	antisense			6.17463	0.190662	1.59689	0.119396	0.904962	0.999848
NPC	ENSG00000116183	1	176432307	176814735	1	60676	PAPPA2	PAPPA2	protein_coding	ENSMUSG00000073530	Pappa2	14.5447	-0.884733	1.40289	-0.630649	0.52827	0.999848
NPC	ENSG00000152092	1	176826438	177134109	-1	460	ASTN1	ASTN1	protein_coding	ENSMUSG00000026587	Astn1	787.435	0.143093	0.4566	0.313388	0.753986	0.999848
NPC	ENSG00000198797	1	177140633	177251558	1	57795	BRINP2	BRINP2	protein_coding	ENSMUSG00000004031	Brinp2	39.8826	-0.864931	1.13258	-0.76368	0.445058	0.999848
NPC	ENSG00000224687	1	178060643	178063119	-1	100302401	RASAL2-AS1	RASAL2-AS1	lincRNA			35.4213	0.128474	0.712101	0.180415	0.856826	0.999848
NPC	ENSG00000075391	1	178062864	178448644	1	9462	RASAL2	RASAL2	protein_coding	ENSMUSG00000070565	Rasal2	1716.52	-0.348396	0.300297	-1.16017	0.245979	0.999848
NPC	ENSG00000213058	1	178380751	178381107	1			RP4-765C7.2	pseudogene			134.505	0.201708	0.421895	0.4781	0.632579	0.999848
NPC	ENSG00000260938	1	178449742	178450341	1			RP4-593C16.3	sense_overlapping			10.7056	0.622311	1.17049	0.531665	0.594958	0.999848
NPC	ENSG00000116191	1	178694300	178889238	1	55103	RALGPS2	RALGPS2	protein_coding	ENSMUSG00000026594	Ralgps2	2000.51	-0.122853	0.233777	-0.525512	0.599227	0.999848
NPC	ENSG00000116194	1	178818840	178840187	-1	9068	ANGPTL1	ANGPTL1	protein_coding	ENSMUSG00000033544	Angptl1	908.644	-0.0334583	0.334323	-0.100078	0.920283	0.999848
NPC	ENSG00000116199	1	178994939	179045697	1	9917	FAM20B	FAM20B	protein_coding	ENSMUSG00000033557	Fam20b	2030.47	0.140185	0.207758	0.674749	0.499835	0.999848
NPC	ENSG00000186283	1	179050512	179067158	1	64222	TOR3A	TOR3A	protein_coding	ENSMUSG00000060519	Tor3a	610.982	0.138647	0.282885	0.490117	0.624051	0.999848
NPC	ENSG00000143322	1	179068462	179198819	-1	27	ABL2	ABL2	protein_coding	ENSMUSG00000026596	Abl2	1208.28	-0.157404	0.239487	-0.657253	0.511018	0.999848
NPC	ENSG00000057252	1	179262925	179327815	1	6646	SOAT1	SOAT1	protein_coding	ENSMUSG00000026600	Soat1	930.641	0.131539	0.237162	0.554638	0.579142	0.999848
NPC	ENSG00000169905	1	179809102	179846938	-1	163590	TOR1AIP2	TOR1AIP2	protein_coding	ENSMUSG00000050565	Tor1aip2	1070.85	0.0995854	0.235395	0.423056	0.672254	0.999848
NPC	ENSG00000272906	1	179850742	179851730	-1			RP11-533E19.7	lincRNA			8.341	-0.311678	1.23509	-0.252354	0.800768	0.999848
NPC	ENSG00000143337	1	179851177	179894135	1	26092	TOR1AIP1	TOR1AIP1	protein_coding	ENSMUSG00000026466	Tor1aip1	1449.23	-0.017795	0.22236	-0.0800278	0.936215	0.999848
NPC	ENSG00000135837	1	179923873	180084015	1	9857	CEP350	CEP350	protein_coding	ENSMUSG00000033671	Cep350	1898.5	-0.631104	0.338845	-1.86252	0.0625303	0.999848
NPC	ENSG00000116260	1	180123969	180173165	1	5768	QSOX1	QSOX1	protein_coding	ENSMUSG00000033684	Qsox1	1759.24	0.223189	0.253113	0.881778	0.377897	0.999848
NPC	ENSG00000230124	1	180238788	180245359	-1	100527964		RP5-1180C10.2	antisense			158.655	-0.508833	0.474648	-1.07202	0.28371	0.999848
NPC	ENSG00000135847	1	180244515	180472089	-1	84320	ACBD6	ACBD6	protein_coding	ENSMUSG00000033701	Acbd6	821.284	0.179045	0.276468	0.647615	0.517234	0.999848
NPC	ENSG00000143324	1	180601140	180859387	1	9213	XPR1	XPR1	protein_coding	ENSMUSG00000026469	Xpr1	3773.71	-0.137645	0.266522	-0.51645	0.60554	0.999848
NPC	ENSG00000135835	1	180882290	180920750	1	57710	KIAA1614	KIAA1614	protein_coding	ENSMUSG00000033722	BC034090	105.436	-0.696582	0.564812	-1.2333	0.217464	0.999848
NPC	ENSG00000243155	1	180913178	180945618	-1			RP11-46A10.5	antisense			61.718	-0.108312	0.536327	-0.201951	0.839955	0.999848
NPC	ENSG00000232586	1	180918835	180924023	-1			RP11-46A10.4	antisense			65.6719	-0.2471	0.571087	-0.432683	0.665245	0.999848
NPC	ENSG00000135823	1	180941861	180992047	-1	10228	STX6	STX6	protein_coding	ENSMUSG00000026470	Stx6	1402.42	0.0525392	0.255505	0.205629	0.837081	0.999848
NPC	ENSG00000153029	1	181003067	181031074	1	3140	MR1	MR1	protein_coding	ENSMUSG00000026471	Mr1	47.6942	-0.253809	0.906569	-0.279966	0.779504	0.999848
NPC	ENSG00000162783	1	181057638	181059977	1	51278	IER5	IER5	protein_coding	ENSMUSG00000056708	Ier5	1597.86	0.0385017	0.406615	0.0946883	0.924562	0.999848
NPC	ENSG00000272198	1	181060245	181062035	1			RP11-309G3.3	lincRNA			116.463	-0.166129	0.510943	-0.325143	0.745073	0.999848
NPC	ENSG00000198216	1	181382238	181777219	1	777	CACNA1E	CACNA1E	protein_coding	ENSMUSG00000004110	Cacna1e	25.586	-0.469379	0.77227	-0.607791	0.543326	0.999848
NPC	ENSG00000135828	1	182542769	182558391	-1	6041	RNASEL	RNASEL	protein_coding	ENSMUSG00000066800	Rnasel	119.576	0.0209843	0.438378	0.0478681	0.961821	0.999848
NPC	ENSG00000143333	1	182567758	182573543	-1	6004	RGS16	RGS16	protein_coding	ENSMUSG00000026475	Rgs16	331.58	0.26135	0.708622	0.368815	0.712266	0.999848
NPC	ENSG00000261504	1	182584389	182585764	1	284648		RP11-317P15.4	lincRNA			22.1595	-0.141073	0.987825	-0.142811	0.886439	0.999848
NPC	ENSG00000261185	1	182610951	182612442	-1			RP11-317P15.5	lincRNA			13.3231	-0.258561	1.32222	-0.19555	0.844962	0.999848
NPC	ENSG00000135824	1	182615239	182653711	-1	85397	RGS8	RGS8	protein_coding	ENSMUSG00000042671	Rgs8	16.1837	-0.180257	1.24482	-0.144805	0.884865	0.999848
NPC	ENSG00000135838	1	182758428	182799519	1	80896	NPL	NPL	protein_coding	ENSMUSG00000042684	Npl	37.4373	0.285321	0.751755	0.37954	0.704287	0.999848
NPC	ENSG00000135829	1	182808504	182856886	1	1660	DHX9	DHX9	protein_coding	ENSMUSG00000042699	Dhx9	9818.53	-0.0369519	0.206101	-0.17929	0.85771	0.999848
NPC	ENSG00000135862	1	182992595	183114727	1	3915	LAMC1	LAMC1	protein_coding	ENSMUSG00000026478	Lamc1	25854.9	0.0837079	0.316371	0.264588	0.791327	0.999848
NPC	ENSG00000058085	1	183155373	183214035	1	3918	LAMC2	LAMC2	protein_coding	ENSMUSG00000026479	Lamc2	17.7059	1.44861	1.24928	1.15956	0.246229	0.999848
NPC	ENSG00000116698	1	183441351	183567381	1	9887	SMG7	SMG7	protein_coding	ENSMUSG00000042772	Smg7	2616.02	0.0728513	0.229683	0.317182	0.751105	0.999848
NPC	ENSG00000162704	1	183592401	183604892	-1	10092	ARPC5	ARPC5	protein_coding	ENSMUSG00000008475	Arpc5	3184.7	0.0452409	0.204183	0.221571	0.824648	0.999848
NPC	ENSG00000143344	1	183605220	183897665	1	23179	RGL1	RGL1	protein_coding	ENSMUSG00000026482	Rgl1	1663.32	0.0573466	0.236133	0.242857	0.808116	0.999848
NPC	ENSG00000198756	1	183898796	184006863	-1	23127	COLGALT2	COLGALT2	protein_coding	ENSMUSG00000032649	Colgalt2	4057.26	0.0912449	0.223596	0.40808	0.683215	0.999848
NPC	ENSG00000198860	1	184020811	184043346	1	116461	TSEN15	TSEN15	protein_coding	ENSMUSG00000014980	Tsen15	1232.11	0.156814	0.225124	0.696568	0.486073	0.999848
NPC	ENSG00000271387	1	184354887	184355838	-1			RP11-382D12.2	lincRNA			6.82086	-0.125491	1.36397	-0.0920036	0.926695	0.999848
NPC	ENSG00000116667	1	184356192	184598154	1	81563	C1orf21	C1orf21	protein_coding	ENSMUSG00000032666	1700025G04Rik	2121.62	0.168281	0.275158	0.611581	0.540815	0.999848
NPC	ENSG00000116406	1	184659365	184724047	-1	80267	EDEM3	EDEM3	protein_coding	ENSMUSG00000043019	Edem3	1229.35	-0.158513	0.394616	-0.40169	0.687912	0.999848
NPC	ENSG00000135842	1	184759858	184943682	-1	116496	FAM129A	FAM129A	protein_coding	ENSMUSG00000026483	Fam129a	1145.84	0.58447	0.591484	0.988142	0.323083	0.999848
NPC	ENSG00000121481	1	185014496	185071740	1	6045	RNF2	RNF2	protein_coding	ENSMUSG00000026484	Rnf2	1202.79	-0.153326	0.233656	-0.656203	0.511693	0.999848
NPC	ENSG00000121486	1	185087220	185126204	-1	81627	TRMT1L	TRMT1L	protein_coding	ENSMUSG00000053286	Trmt1l	340.05	-0.288344	0.307642	-0.93727	0.34862	0.999848
NPC	ENSG00000116668	1	185126212	185260897	1	54823	SWT1	SWT1	protein_coding	ENSMUSG00000052748	Swt1	187.324	-0.244991	0.501395	-0.488619	0.625112	0.999848
NPC	ENSG00000116679	1	185265520	185286461	-1	10625	IVNS1ABP	IVNS1ABP	protein_coding	ENSMUSG00000023150	Ivns1abp	3411.98	0.0955921	0.251269	0.380438	0.70362	0.999848
NPC	ENSG00000273004	1	185286911	185287662	1			GS1-279B7.2	lincRNA			12.0724	-0.328501	1.1023	-0.298013	0.765693	0.999848
NPC	ENSG00000143341	1	185703683	186160085	1	83872	HMCN1	HMCN1	protein_coding	ENSMUSG00000066842	Hmcn1	387.282	-1.06685	1.76921	-0.603008	0.546503	0.999848
NPC	ENSG00000047410	1	186280784	186344825	-1	7175	TPR	TPR	protein_coding	ENSMUSG00000006005	Tpr	4873.39	-0.693453	0.503357	-1.37766	0.16831	0.999848
NPC	ENSG00000157181	1	186344890	186390510	1	54953	C1orf27	C1orf27	protein_coding	ENSMUSG00000006010	BC003331	633.532	-0.419323	0.365337	-1.14777	0.251064	0.999848
NPC	ENSG00000073756	1	186640923	186649559	-1	5743	PTGS2	PTGS2	protein_coding	ENSMUSG00000032487	Ptgs2	10.3378	-0.976842	1.32732	-0.735948	0.461762	0.999848
NPC	ENSG00000116711	1	186798085	186958113	1	5321	PLA2G4A	PLA2G4A	protein_coding	ENSMUSG00000056220	Pla2g4a	198.464	-0.0573081	0.703088	-0.0815092	0.935037	0.999848
NPC	ENSG00000162670	1	190066792	190446759	-1	339479	BRINP3	BRINP3	protein_coding	ENSMUSG00000035131	Brinp3	266.565	-1.55081	2.188	-0.708781	0.47846	0.999848
NPC	ENSG00000237457	1	190447681	190449865	1			RP11-547I7.2	lincRNA			43.5085	-0.564245	0.698723	-0.807538	0.419357	0.999848
NPC	ENSG00000231767	1	192685313	192685783	1	100616345	MIR4426	MIR4426	pseudogene			30.6653	0.0294137	0.753672	0.0390273	0.968869	0.999848
NPC	ENSG00000116741	1	192778169	192781403	1	5997	RGS2	RGS2	protein_coding	ENSMUSG00000026360	Rgs2	361.376	0.100686	0.356093	0.282753	0.777366	0.999848
NPC	ENSG00000116750	1	192981380	193029237	-1	51377	UCHL5	UCHL5	protein_coding	ENSMUSG00000018189	Uchl5	671.902	-0.12695	0.327662	-0.387442	0.698429	0.999848
NPC	ENSG00000116747	1	193028552	193060907	1	6738	TROVE2	TROVE2	protein_coding	ENSMUSG00000018199	Trove2	1335.58	-0.302884	0.22233	-1.36232	0.173098	0.999848
NPC	ENSG00000272579	1	193059996	193060686	-1			RP11-101E13.5	antisense			20.9135	-0.74533	0.856576	-0.870127	0.384231	0.999848
NPC	ENSG00000023572	1	193065598	193075244	-1	51022	GLRX2	GLRX2	protein_coding	ENSMUSG00000018196	Glrx2	108.443	-0.165431	0.427211	-0.387234	0.698583	0.999848
NPC	ENSG00000134371	1	193091147	193223031	1	79577	CDC73	CDC73	protein_coding	ENSMUSG00000026361	Cdc73	1311.26	-0.0797397	0.236185	-0.337616	0.735652	0.999848
NPC	ENSG00000162687	1	196194909	196578355	-1	343450	KCNT2	KCNT2	protein_coding	ENSMUSG00000052726	Kcnt2	411.393	-0.595206	0.403105	-1.47655	0.139795	0.999848
NPC	ENSG00000066279	1	197053258	197115824	-1	259266	ASPM	ASPM	protein_coding	ENSMUSG00000033952	Aspm	2306.96	-0.886004	0.462061	-1.91751	0.0551737	0.999848
NPC	ENSG00000177888	1	197122810	197169672	-1	360023	ZBTB41	ZBTB41	protein_coding	ENSMUSG00000033964	Zbtb41	430.22	-0.675224	0.394456	-1.71178	0.0869363	0.999848
NPC	ENSG00000134376	1	197170592	197447585	1	23418	CRB1	CRB1	protein_coding	ENSMUSG00000063681	Crb1	328.806	-0.06373	0.369324	-0.172559	0.862998	0.999848
NPC	ENSG00000213047	1	197473878	197744826	-1	163486	DENND1B	DENND1B	protein_coding	ENSMUSG00000056268	Dennd1b	234.139	-0.791985	0.377442	-2.09829	0.0358791	0.999848
NPC	ENSG00000203724	1	197871777	197876497	1	388722	C1orf53	C1orf53	protein_coding	ENSMUSG00000079283	2310009B15Rik	13.9047	0.0488254	1.04623	0.046668	0.962778	0.999848
NPC	ENSG00000151414	1	198126093	198291550	1	140609	NEK7	NEK7	protein_coding	ENSMUSG00000026393	Nek7	599.906	-0.593267	0.366781	-1.6175	0.105771	0.999848
NPC	ENSG00000229989	1	198776622	198906558	-1	100131234	MIR181A1HG	MIR181A1HG	lincRNA			9.02376	-0.0130226	1.23694	-0.010528	0.9916	0.999848
NPC	ENSG00000118193	1	200520628	200589862	-1	9928	KIF14	KIF14	protein_coding	ENSMUSG00000041498	Kif14	861.102	-0.668767	0.408579	-1.63681	0.10167	0.999848
NPC	ENSG00000118197	1	200593024	200639097	-1	83479	DDX59	DDX59	protein_coding	ENSMUSG00000026404	Ddx59	296.412	-0.445739	0.312409	-1.42678	0.153644	0.999848
NPC	ENSG00000118200	1	200708686	200829832	1	23271	CAMSAP2	CAMSAP2	protein_coding	ENSMUSG00000041570	Camsap2	2123.06	-0.297153	0.347051	-0.856223	0.391874	0.999848
NPC	ENSG00000163362	1	200860176	200884863	1	55765	C1orf106	C1orf106	protein_coding	ENSMUSG00000041605	5730559C18Rik	442.332	-0.133333	0.313014	-0.425966	0.670133	0.999848
NPC	ENSG00000116852	1	200938520	200992828	-1	101929275,23046	KIF21B	KIF21B	protein_coding	ENSMUSG00000041642	Kif21b	910.798	-0.384898	0.45418	-0.847457	0.396741	0.999848
NPC	ENSG00000229191	1	200993077	200997920	1			RP11-168O16.1	lincRNA			33.0934	-0.122677	0.948195	-0.129379	0.897058	0.999848
NPC	ENSG00000116857	1	201103900	201140702	-1	252839	TMEM9	TMEM9	protein_coding	ENSMUSG00000026411	Tmem9	1991.96	0.198455	0.227414	0.872659	0.382849	0.999848
NPC	ENSG00000224818	1	201433511	201434274	-1			RP11-134G8.8	lincRNA			45.6813	0.183091	0.655738	0.279214	0.780081	0.999848
NPC	ENSG00000174307	1	201434620	201438365	-1	23612	PHLDA3	PHLDA3	protein_coding	ENSMUSG00000041801	Phlda3	437.559	0.168457	0.338551	0.497582	0.618779	0.999848
NPC	ENSG00000159176	1	201452658	201478584	-1	1465	CSRP1	CSRP1	protein_coding	ENSMUSG00000026421	Csrp1	1095.16	0.210118	0.281454	0.746544	0.455339	0.999848
NPC	ENSG00000269690	1	201592013	201592738	1			AC096677.1	protein_coding			39.2235	-0.180723	0.780559	-0.23153	0.816903	0.999848
NPC	ENSG00000134369	1	201592411	201796102	1	89796	NAV1	NAV1	protein_coding	ENSMUSG00000009418	Nav1	4635.97	-0.13068	0.269449	-0.484989	0.627684	0.999848
NPC	ENSG00000231871	1	201657387	201798687	-1	100873949	IPO9-AS1	IPO9-AS1	antisense			10.6268	-0.320184	1.14611	-0.279366	0.779964	0.999848
NPC	ENSG00000198700	1	201798269	201853422	1	55705	IPO9	IPO9	protein_coding	ENSMUSG00000041879	Ipo9	7090.32	-0.0136774	0.193619	-0.070641	0.943683	0.999848
NPC	ENSG00000198892	1	201857808	201861434	1	149345	SHISA4	SHISA4	protein_coding	ENSMUSG00000041889	Shisa4	993.688	0.200419	0.240105	0.834713	0.403879	0.999848
NPC	ENSG00000223774	1	201862970	201869106	1			RP11-307B6.3	antisense			19.6176	0.296338	0.986448	0.300409	0.763865	0.999848
NPC	ENSG00000163431	1	201865580	201915715	-1	25802	LMOD1	LMOD1	protein_coding	ENSMUSG00000048096	Lmod1	22.1785	0.0411272	0.902836	0.0455533	0.963666	0.999848
NPC	ENSG00000134375	1	201924619	201939789	1	10440	TIMM17A	TIMM17A	protein_coding	ENSMUSG00000062580	Timm17a	1311.04	0.214456	0.219744	0.975935	0.329097	0.999848
NPC	ENSG00000176393	1	201951500	201975275	1	6051	RNPEP	RNPEP	protein_coding	ENSMUSG00000041926	Rnpep	981.198	0.307109	0.301649	1.0181	0.308629	0.999848
NPC	ENSG00000170075	1	202091986	202102720	1	9283	GPR37L1	GPR37L1	protein_coding	ENSMUSG00000026424	Gpr37l1	116.415	-0.74619	0.785793	-0.949601	0.342315	0.999848
NPC	ENSG00000143862	1	202102532	202113869	-1	127829	ARL8A	ARL8A	protein_coding	ENSMUSG00000026426	Arl8a	1603.38	-0.198929	0.223137	-0.891511	0.372655	0.999848
NPC	ENSG00000077152	1	202300785	202311108	-1	29089	UBE2T	UBE2T	protein_coding	ENSMUSG00000026429	Ube2t	1044.83	0.142446	0.286225	0.497671	0.618716	0.999848
NPC	ENSG00000077157	1	202317827	202561834	1	4660	PPP1R12B	PPP1R12B	protein_coding			856.754	-0.393789	0.298186	-1.32062	0.186629	0.999848
NPC	ENSG00000236439	1	202440937	202441258	-1			RP11-175B9.3	pseudogene			13.5898	-0.853726	1.24606	-0.685142	0.493254	0.999848
NPC	ENSG00000117139	1	202696526	202778598	-1	10765	KDM5B	KDM5B	protein_coding	ENSMUSG00000042207	Kdm5b	5555.43	0.0367777	0.257097	0.14305	0.886251	0.999848
NPC	ENSG00000228288	1	202780082	202781284	1	100506696	PCAT6	PCAT6	antisense			36.9735	0.256189	0.703988	0.363911	0.715924	0.999848
NPC	ENSG00000214796	1	202820956	202830748	-1			RP11-480I12.5	pseudogene			199.632	0.00650428	0.374454	0.01737	0.986141	0.999848
NPC	ENSG00000234996	1	202830882	202844369	1	148709		RP11-480I12.7	lincRNA			16.074	0.686014	1.05048	0.653046	0.513727	0.999848
NPC	ENSG00000183155	1	202848085	202858263	-1	5877	RABIF	RABIF	protein_coding	ENSMUSG00000042229	Rabif	415.679	-0.191292	0.331996	-0.576187	0.564489	0.999848
NPC	ENSG00000117153	1	202860228	202897764	-1	59349	KLHL12	KLHL12	protein_coding	ENSMUSG00000026455	Klhl12	1252.28	0.123565	0.222384	0.55564	0.578457	0.999848
NPC	ENSG00000159346	1	202909951	202927700	-1	51094	ADIPOR1	ADIPOR1	protein_coding	ENSMUSG00000026457	Adipor1	1380.82	0.191825	0.240142	0.798796	0.424409	0.999848
NPC	ENSG00000159348	1	202930997	202936408	-1	51706	CYB5R1	CYB5R1	protein_coding	ENSMUSG00000026456	Cyb5r1	733.57	0.0985761	0.263524	0.374069	0.708353	0.999848
NPC	ENSG00000163444	1	202976514	202993976	1	653659,92703	TMEM183A	TMEM183A	protein_coding	ENSMUSG00000042305	Tmem183a	869.884	0.147342	0.233492	0.631038	0.528016	0.999848
NPC	ENSG00000143847	1	202995626	203047868	1	8497	PPFIA4	PPFIA4	protein_coding			370.038	-0.00330123	0.494813	-0.00667167	0.994677	0.999848
NPC	ENSG00000163485	1	203059782	203136533	1	134	ADORA1	ADORA1	protein_coding	ENSMUSG00000042429	Adora1	233.332	-0.150272	0.369878	-0.406274	0.684541	0.999848
NPC	ENSG00000159388	1	203274619	203278730	1	7832	BTG2	BTG2	protein_coding	ENSMUSG00000020423	Btg2	812.215	-0.535504	0.466337	-1.14832	0.250836	0.999848
NPC	ENSG00000188783	1	203444956	203460480	1	5549	PRELP	PRELP	protein_coding	ENSMUSG00000041577	Prelp	38.6764	0.845683	0.672415	1.25768	0.208507	0.999848
NPC	ENSG00000058668	1	203595689	203713209	1	493	ATP2B4	ATP2B4	protein_coding	ENSMUSG00000026463	Atp2b4	2842.36	0.339262	0.329153	1.03071	0.302675	0.999848
NPC	ENSG00000058673	1	203764782	203823252	1	441155,9877	ZC3H11A	ZC3H11A	protein_coding	ENSMUSG00000102976	Zc3h11a	3935.99	-0.268919	0.278786	-0.964606	0.334742	0.999848
NPC	ENSG00000182004	1	203830731	203839678	1	6635	SNRPE	SNRPE	protein_coding	ENSMUSG00000082044	Snrpert	1524.19	0.167899	0.227312	0.738626	0.460134	0.999848
NPC	ENSG00000143842	1	204042243	204096863	1	9580	SOX13	SOX13	protein_coding	ENSMUSG00000070643	Sox13	583.586	-0.0991385	0.458614	-0.21617	0.828855	0.999848
NPC	ENSG00000143845	1	204100190	204121307	-1	55224	ETNK2	ETNK2	protein_coding	ENSMUSG00000070644	Etnk2	168.541	-0.259707	0.595088	-0.436417	0.662534	0.999848
NPC	ENSG00000143850	1	204187979	204346793	-1	22874	PLEKHA6	PLEKHA6	protein_coding			460.998	-0.401787	0.584395	-0.687526	0.491752	0.999848
NPC	ENSG00000158615	1	204372515	204380919	-1	84919	PPP1R15B	PPP1R15B	protein_coding	ENSMUSG00000046062	Ppp1r15b	2071.38	-0.0661464	0.21115	-0.313267	0.754078	0.999848
NPC	ENSG00000133056	1	204391756	204463852	-1	5287	PIK3C2B	PIK3C2B	protein_coding	ENSMUSG00000026447	Pik3c2b	1103.01	0.134271	0.254802	0.52696	0.598221	0.999848
NPC	ENSG00000198625	1	204485511	204542871	1	4194	MDM4	MDM4	protein_coding	ENSMUSG00000054387	Mdm4	1184	-0.0456806	0.286751	-0.159304	0.873429	0.999848
NPC	ENSG00000170382	1	204586298	204654861	-1	10446	LRRN2	LRRN2	protein_coding	ENSMUSG00000026443	Lrrn2	683.442	-0.28946	0.243401	-1.18923	0.234349	0.999848
NPC	ENSG00000163531	1	204797779	204991950	1	23114	NFASC	NFASC	protein_coding	ENSMUSG00000026442	Nfasc	777.932	0.564269	0.406613	1.38773	0.165219	0.999848
NPC	ENSG00000184144	1	205012325	205047627	1	6900	CNTN2	CNTN2	protein_coding	ENSMUSG00000053024	Cntn2	165.18	0.613236	0.514914	1.19095	0.233674	0.999848
NPC	ENSG00000174529	1	205052258	205053645	-1	388730	TMEM81	TMEM81	protein_coding	ENSMUSG00000048174	Tmem81	49.6296	0.217086	0.581429	0.373366	0.708876	0.999848
NPC	ENSG00000117222	1	205055270	205091143	-1	5929	RBBP5	RBBP5	protein_coding	ENSMUSG00000026439	Rbbp5	613.037	0.153243	0.247441	0.619313	0.53571	0.999848
NPC	ENSG00000133059	1	205111632	205180727	-1	25778	DSTYK	DSTYK	protein_coding	ENSMUSG00000042046	Dstyk	933.23	-0.0764965	0.229892	-0.33275	0.739323	0.999848
NPC	ENSG00000133069	1	205197304	205242471	1	9911	TMCC2	TMCC2	protein_coding	ENSMUSG00000042066	Tmcc2	256.226	0.601988	0.419269	1.4358	0.151059	0.999848
NPC	ENSG00000163545	1	205271187	205290883	-1	81788	NUAK2	NUAK2	protein_coding	ENSMUSG00000009772	Nuak2	690.774	0.560333	0.573962	0.976255	0.328938	0.999848
NPC	ENSG00000162873	1	205305220	205326218	-1	55220	KLHDC8A	KLHDC8A	protein_coding	ENSMUSG00000042115	Klhdc8a	14935.2	-0.259559	0.446389	-0.581463	0.560929	0.999848
NPC	ENSG00000235363	1	205320375	205320599	1		SNRPGP10	SNRPGP10	pseudogene			62.9706	0.427571	0.564221	0.757808	0.448566	0.999848
NPC	ENSG00000226235	1	205342380	205356568	1	284576	LEMD1-AS1	LEMD1-AS1	antisense			34.7211	-0.0478382	0.784156	-0.061006	0.951354	0.999848
NPC	ENSG00000186007	1	205350506	205425082	-1	93273	LEMD1	LEMD1	protein_coding			203.43	0.206727	0.412773	0.500826	0.616494	0.999848
NPC	ENSG00000199059	1	205417430	205417526	-1	442891	MIR135B	MIR135B	miRNA			5.61688	-0.188691	1.78047	-0.105978	0.9156	0.999848
NPC	ENSG00000224717	1	205425057	205438152	1	284577		RP11-576D8.4	lincRNA			70.1659	0.00150494	0.577258	0.00260706	0.99792	0.999848
NPC	ENSG00000117266	1	205473723	205501921	1	5129	CDK18	CDK18	protein_coding	ENSMUSG00000026437	Cdk18	64.6143	0.237853	0.611155	0.389186	0.697138	0.999848
[truncated: 33,177 more rows]
